# Supplementary material for: Single cell multi-omic reference atlases of non-human primate immune tissues reveals CD102 as a biomarker for long-lived plasma cells
Source: Commun Biol. 2022 Dec 21;5:1399. doi: 10.1038/s42003-022-04216-9 (PMC9770566; doi:10.1038/s42003-022-04216-9)
Supplement: Supplementary file 3 — Supplementary Data 1 [file 42003_2022_4216_MOESM3_ESM.xlsx]

## Sheet: Supplemental_Table_1
	PlateID	Well_ID	Marker	Clone	Isotype	SampleID	PE_pos	PE_pos_LN	PE_pos_BM	PE_pos_PBMC	Isotype_Control	Group	CrossReactive	LN_expressed	BM_expressed	PBMC_expressed
1	Plate1	A2	IgG Isotype Ctrl	HTK888	Armenian Hamster IgG	Plate1_A2.fcs	5.32	5.71	7.29	5.59	yes	1	no	no	no	no
2	Plate1	A3	CCR10	6588-5	Armenian Hamster IgG	Plate1_A3.fcs	27.5	7.9	35.4	41.9	no	1	yes	no	yes	yes
3	Plate1	A4	CD278	C398.4A	Armenian Hamster IgG	Plate1_A4.fcs	29.1	33.9	6.35	30.8	no	1	yes	yes	no	yes
4	Plate1	A5	IFN-<U+03B3> R b chain	2HUB-159	Hamster IgG	Plate1_A5.fcs	4.13	1.33	3.55	5.81	no	1	no	no	no	no
5	Plate1	A6	IgG1, <U+03BA> Isotype Ctrl	MOPC-21	Mouse IgG1, k	Plate1_A6.fcs	5.35	5.71	7.43	5.63	yes	2	no	no	no	no
6	Plate1	A7	CD46	TRA-2-10	Mouse IgG1	Plate1_A7.fcs	4.84	1.33	3.87	7.22	no	2	no	no	no	no
7	Plate1	A8	CD70	113-16	Mouse IgG1	Plate1_A8.fcs	5.24	1.81	4.78	7.25	no	2	no	no	no	no
8	Plate1	A9	CD1a	HI149	mouse IgG1, k	Plate1_A9.fcs	7.34	2.64	6.64	10.6	no	2	no	no	no	no
9	Plate1	A10	CD2	RPA-2.10	mouse IgG1, k	Plate1_A10.fcs	77.3	78.8	39.4	86.6	no	2	yes	yes	yes	yes
10	Plate1	A11	ß2-microglobulin	2M2	mouse IgG1, k	Plate1_A11.fcs	3.5	1.49	5.36	3.5	no	2	no	no	no	no
11	Plate1	A12	B7-H4	MIH43	mouse IgG1, k	Plate1_A12.fcs	4.16	1.3	3.88	5.81	no	2	no	no	no	no
12	Plate1	B1	Cadherin 11	16G5	mouse IgG1, k	Plate1_B1.fcs	3.25	1.12	3.01	4.1	no	2	no	no	no	no
13	Plate1	B2	CD10	HI10a	mouse IgG1, k	Plate1_B2.fcs	2.85	0.7	7.36	2.81	no	2	no	no	no	no
14	Plate1	B3	CD100	A8	mouse IgG1, k	Plate1_B3.fcs	47.1	31.2	19.6	65.5	no	2	yes	yes	yes	yes
15	Plate1	B4	CD103	Ber-ACT8	mouse IgG1, k	Plate1_B4.fcs	0.24	0.012	0.014	0.01	no	2	no	no	no	no
16	Plate1	B5	CD105 (Endoglin)	SN6h	mouse IgG1, k	Plate1_B5.fcs	1.18	0.28	1.63	0.83	no	2	no	no	no	no
17	Plate1	B6	CD106	STA	mouse IgG1, k	Plate1_B6.fcs	0.65	0.1	0.78	0.36	no	2	no	no	no	no
18	Plate1	B7	CD107a	H4A3	mouse IgG1, k	Plate1_B7.fcs	12.6	5.69	12.3	16.6	no	2	yes	no	yes	yes
19	Plate1	B8	CD107b	H4B4	mouse IgG1, k	Plate1_B8.fcs	8.66	3.27	9.38	11.6	no	2	no	no	no	no
20	Plate1	B9	CD109	W7C5	mouse IgG1, k	Plate1_B9.fcs	5.35	2.19	2.2	7.82	no	2	no	no	no	no
21	Plate1	B10	CD111	R1.302	mouse IgG1, k	Plate1_B10.fcs	6.4	1.83	8.89	9.26	no	2	no	no	no	no
22	Plate1	B11	CD112	TX31	mouse IgG1, k	Plate1_B11.fcs	5.66	1.85	5.19	8.11	no	2	no	no	no	no
23	Plate1	B12	CD114	LMM741	mouse IgG1, k	Plate1_B12.fcs	7.32	2.44	6.53	10.7	no	2	no	no	no	no
24	Plate1	C1	CD116	4H1	mouse IgG1, k	Plate1_C1.fcs	4.14	1.43	4.16	5.44	no	2	no	no	no	no
25	Plate1	C2	CD117	104D2	mouse IgG1, k	Plate1_C2.fcs	1.84	0.78	1.7	2.02	no	2	no	no	no	no
26	Plate1	C3	CD119	GIR-208	mouse IgG1, k	Plate1_C3.fcs	23.3	4.88	25	37.8	no	2	yes	no	yes	yes
27	Plate1	C4	CD11a	HI111	mouse IgG1, k	Plate1_C4.fcs	17.4	9.28	20.3	23.9	no	2	yes	no	yes	yes
28	Plate1	C5	CD11b	ICRF44	mouse IgG1, k	Plate1_C5.fcs	25.9	3.15	29.5	42.5	no	2	yes	no	yes	yes
29	Plate1	C6	CD122	TU27	mouse IgG1, k	Plate1_C6.fcs	0.52	0.14	0.33	0.34	no	2	no	no	no	no
30	Plate1	C7	CD123	6H6	mouse IgG1, k	Plate1_C7.fcs	2.32	0.84	10.5	1.26	no	2	no	no	no	no
31	Plate1	C8	CD126	UV4	mouse IgG1, k	Plate1_C8.fcs	26.3	12.5	24.1	38.5	no	2	yes	yes	yes	yes
32	Plate1	C9	CD127	A019D5	mouse IgG1, k	Plate1_C9.fcs	23.6	24.9	10.3	26.3	no	2	yes	yes	yes	yes
33	Plate1	C10	CD13	WM15	mouse IgG1, k	Plate1_C10.fcs	14.4	1.85	16.6	23.7	no	2	yes	no	yes	yes
34	Plate1	C11	CD131	1C1	mouse IgG1, k	Plate1_C11.fcs	4.57	1.32	4.98	6.41	no	2	no	no	no	no
35	Plate1	C12	CD134	Ber-ACT35 (ACT35)	mouse IgG1, k	Plate1_C12.fcs	5.51	1.92	4.84	7.75	no	2	no	no	no	no
36	Plate1	D1	CD135	BV10A4H2	mouse IgG1, k	Plate1_D1.fcs	2.67	0.92	2.13	3.44	no	2	no	no	no	no
37	Plate1	D2	CD137	4B4-1	mouse IgG1, k	Plate1_D2.fcs	1.85	0.86	1.58	1.87	no	2	no	no	no	no
38	Plate1	D3	4-1BB Ligand	5F4	mouse IgG1, k	Plate1_D3.fcs	15	4.97	17.4	22.1	no	2	yes	no	yes	yes
39	Plate1	D4	CD138	MI15	mouse IgG1, k	Plate1_D4.fcs	0.97	0.38	0.74	0.89	no	2	no	no	no	no
40	Plate1	D5	CD14	63D3	mouse IgG1, k	Plate1_D5.fcs	9.13	9.28	9.58	7.16	no	2	no	no	no	no
41	Plate1	D6	CD140a	16A1	mouse IgG1, k	Plate1_D6.fcs	1.3	0.42	1.1	1.38	no	2	no	no	no	no
42	Plate1	D7	CD140b	18A2	mouse IgG1, k	Plate1_D7.fcs	7.79	3.38	6.94	10.5	no	2	no	no	no	no
43	Plate1	D8	CD141	M80	mouse IgG1, k	Plate1_D8.fcs	5.59	1.98	4.82	7.81	no	2	no	no	no	no
44	Plate1	D9	CD142	NY2	mouse IgG1, k	Plate1_D9.fcs	0.84	0.17	0.71	0.8	no	2	no	no	no	no
45	Plate1	D10	CD143	5-369	mouse IgG1, k	Plate1_D10.fcs	3.23	1.31	3.42	3.76	no	2	no	no	no	no
46	Plate1	D11	CD146	P1H12	mouse IgG1, k	Plate1_D11.fcs	2.33	0.87	2.36	2.61	no	2	no	no	no	no
47	Plate1	D12	CD148	A3	mouse IgG1, k	Plate1_D12.fcs	5.53	2.18	5.51	7.43	no	2	no	no	no	no
48	Plate1	E1	CD15	W6D3	mouse IgG1, k	Plate1_E1.fcs	1.81	0.59	1.46	2.22	no	2	no	no	no	no
49	Plate1	E2	CD150	A12 (7D4)	mouse IgG1, k	Plate1_E2.fcs	22.2	25.6	43	15.8	no	2	yes	yes	yes	yes
50	Plate1	E3	CD151	50-6	mouse IgG1, k	Plate1_E3.fcs	26.1	5.72	33.2	41.2	no	2	yes	no	yes	yes
51	Plate1	E4	CD154	24-31	mouse IgG1, k	Plate1_E4.fcs	1.51	0.41	1.55	1.67	no	2	no	no	no	no
52	Plate1	E5	CD156c	SHM14	mouse IgG1, k	Plate1_E5.fcs	85.7	75.3	86.5	95.2	no	2	yes	yes	yes	yes
53	Plate1	E6	CD158e1	DX9	mouse IgG1, k	Plate1_E6.fcs	0.77	0.21	0.63	0.65	no	2	no	no	no	no
54	Plate1	E7	CD16	3G8	mouse IgG1, k	Plate1_E7.fcs	4.33	0.66	4.69	6.52	no	2	no	no	no	no
55	Plate1	E8	CD161	HP-3G10	mouse IgG1, k	Plate1_E8.fcs	3.53	2.35	4.31	3.92	no	2	no	no	no	no
56	Plate1	E9	CD162	KPL-1	mouse IgG1, k	Plate1_E9.fcs	25.6	6.3	33.7	40.8	no	2	yes	no	yes	yes
57	Plate1	E10	CD163	GHI/61	mouse IgG1, k	Plate1_E10.fcs	23.2	3.53	26.7	39.6	no	2	yes	no	yes	yes
58	Plate1	E11	CD164	67D2	mouse IgG1, k	Plate1_E11.fcs	35.5	28.3	35.5	41.6	no	2	yes	yes	yes	yes
59	Plate1	E12	CD165	SN2 (N6- D11)	mouse IgG1, k	Plate1_E12.fcs	29.6	34.7	9.39	29.2	no	2	yes	yes	no	yes
60	Plate1	F1	CD166	3A6	mouse IgG1, k	Plate1_F1.fcs	21.4	8.08	21.1	29.7	no	2	yes	no	yes	yes
61	Plate1	F2	CD169	7-239	mouse IgG1, k	Plate1_F2.fcs	3.96	4.49	6.05	2.08	no	2	no	no	no	no
62	Plate1	F3	CD170	1A5	mouse IgG1, k	Plate1_F3.fcs	2.64	0.9	2.37	3.09	no	2	no	no	no	no
63	Plate1	F4	CD172a/b (SIRPa/ß)	SE5A5	mouse IgG1, k	Plate1_F4.fcs	22.8	3.32	28.3	39.1	no	2	yes	no	yes	yes
64	Plate1	F5	CD172g (SIRP<U+03B3>)	LSB2.20	mouse IgG1, k	Plate1_F5.fcs	23.7	3.55	30.6	39.4	no	2	yes	no	yes	yes
65	Plate1	F6	CD178	NOK-1	mouse IgG1, k	Plate1_F6.fcs	3.06	1.14	2.94	3.58	no	2	no	no	no	no
66	Plate1	F7	CD179a	HSL96	mouse IgG1, k	Plate1_F7.fcs	10	4.9	9.11	13	no	2	yes	no	no	yes
67	Plate1	F8	CD179b	HSL11	mouse IgG1, k	Plate1_F8.fcs	1.78	0.61	1.85	1.84	no	2	no	no	no	no
68	Plate1	F9	CD18	TS1/18	mouse IgG1, k	Plate1_F9.fcs	3.44	1.27	3.09	4.53	no	2	no	no	no	no
69	Plate1	F10	CD180	MHR73-11	mouse IgG1, k	Plate1_F10.fcs	19.3	19.3	12.1	19.3	no	2	yes	yes	yes	yes
70	Plate1	F11	CD182	5E8/CXCR2	mouse IgG1, k	Plate1_F11.fcs	1.05	0.28	0.94	1.05	no	2	no	no	no	no
71	Plate1	F12	CD183	G025H7	mouse IgG1, k	Plate1_F12.fcs	32.4	35.5	24.1	29	no	2	yes	yes	yes	yes
72	Plate1	G1	CD185	J252D4	mouse IgG1, k	Plate1_G1.fcs	23.4	26.7	14.6	21.8	no	2	yes	yes	yes	yes
73	Plate1	G2	CD19	HIB19	mouse IgG1, k	Plate1_G2.fcs	0.85	0.2	0.53	0.74	no	2	no	no	no	no
74	Plate1	G3	CD191	5F10B29	mouse IgG1, k	Plate1_G3.fcs	19.1	1.82	19.7	33.2	no	2	yes	no	yes	yes
75	Plate1	G4	CD194	L291H4	mouse IgG1, k	Plate1_G4.fcs	13.4	13.5	5.65	13.9	no	2	yes	yes	no	yes
76	Plate1	G5	CD1b	SN13 (K5- 1B8)	mouse IgG1, k	Plate1_G5.fcs	15.8	7.91	8.37	22.8	no	2	yes	no	no	yes
77	Plate1	G6	CD1c	L161	mouse IgG1, k	Plate1_G6.fcs	25.2	15.7	11.7	30.4	no	2	yes	yes	yes	yes
78	Plate1	G7	CD200	OX-104	mouse IgG1, k	Plate1_G7.fcs	6.95	5.87	20.1	4.41	no	2	no	no	no	no
79	Plate1	G8	CD200R	OX-108	mouse IgG1, k	Plate1_G8.fcs	7.21	2.63	5.49	9.78	no	2	no	no	no	no
80	Plate1	G9	CD202b	33.1 (Ab33)	mouse IgG1, k	Plate1_G9.fcs	3	0.99	2.93	3.66	no	2	no	no	no	no
81	Plate1	G10	CD203c	NP4D6	mouse IgG1, k	Plate1_G10.fcs	4.43	3.11	4.7	4.05	no	2	no	no	no	no
82	Plate1	G11	CD205	HD83	mouse IgG1, k	Plate1_G11.fcs	15.8	19.7	12.9	9.88	no	2	yes	yes	yes	no
83	Plate1	G12	CD206	15-2	mouse IgG1, k	Plate1_G12.fcs	4.76	1.82	5.07	6.1	no	2	no	no	no	no
84	Plate1	H1	CD207	1000	mouse IgG1, k	Plate1_H1.fcs	1.32	0.39	1.07	1.26	no	2	no	no	no	no
85	Plate1	H2	CD21	Bu32	mouse IgG1, k	Plate1_H2.fcs	5.95	9.55	0.76	1.83	no	2	no	no	no	no
86	Plate1	H3	CD213a1	SS12B	mouse IgG1, k	Plate1_H3.fcs	2.61	0.94	2.51	2.98	no	2	no	no	no	no
87	Plate1	H4	CD213a2	SHM38	mouse IgG1, k	Plate1_H4.fcs	2.22	0.77	2.01	2.73	no	2	no	no	no	no
88	Plate1	H5	CD218a	H44	mouse IgG1, k	Plate1_H5.fcs	6.6	6.84	7.28	5.93	no	2	no	no	no	no
89	Plate1	H6	CD221	1H7/CD221	mouse IgG1, k	Plate1_H6.fcs	1.49	0.39	1.62	1.68	no	2	no	no	no	no
90	Plate1	H7	CD223 (LAG-3)	11C3C65	mouse IgG1, k	Plate1_H7.fcs	1.33	0.4	0.97	1.41	no	2	no	no	no	no
91	Plate1	H8	CD226	11A8	mouse IgG1, k	Plate1_H8.fcs	37.3	33.7	20	45.3	no	2	yes	yes	yes	yes
92	Plate1	H9	CD227	16A	mouse IgG1, k	Plate1_H9.fcs	5.09	1.89	4.97	6.92	no	2	no	no	no	no
93	Plate1	H10	CD229	HLy-9.1.25	mouse IgG1, k	Plate1_H10.fcs	0.91	0.5	0.64	0.69	no	2	no	no	no	no
94	Plate1	H11	CD23	EBVCS-5	mouse IgG1, k	Plate1_H11.fcs	0.72	0.19	0.49	0.55	no	2	no	no	no	no
95	Plate1	H12	CD231	SN1a (M3- 3D9)	mouse IgG1, k	Plate1_H12.fcs	9.48	4.46	8.96	12.3	no	2	no	no	no	no
96	Plate2	A2	CD244 (2B4)	C1.7	mouse IgG1, k	Plate2_A2.fcs	1.3	0.36	0.89	1.51	no	2	no	no	no	no
97	Plate2	A3	CD245	DY12	mouse IgG1, k	Plate2_A3.fcs	24.5	8.43	22.6	37.3	no	2	yes	no	yes	yes
98	Plate2	A4	CD25	M-A251	mouse IgG1, k	Plate2_A4.fcs	3.32	1.55	3.09	3.95	no	2	no	no	no	no
99	Plate2	A5	CD252	11C3.1	mouse IgG1, k	Plate2_A5.fcs	20.1	9	19.6	27.7	no	2	yes	no	yes	yes
100	Plate2	A6	CD261	DJR1	mouse IgG1, k	Plate2_A6.fcs	8.04	4.33	7.45	9.53	no	2	no	no	no	no
101	Plate2	A7	CD262	DJR2-4 (7-8)	mouse IgG1, k	Plate2_A7.fcs	4.16	1.2	3.66	5.77	no	2	no	no	no	no
102	Plate2	A8	CD263	DJR3	mouse IgG1, k	Plate2_A8.fcs	7.41	2.89	6.61	10.1	no	2	no	no	no	no
103	Plate2	A9	CD266	ITEM-1	mouse IgG1, k	Plate2_A9.fcs	6.96	2.5	6.04	9.66	no	2	no	no	no	no
104	Plate2	A10	CD268	11C1	mouse IgG1, k	Plate2_A10.fcs	22.3	30.7	17	8.89	no	2	yes	yes	yes	no
105	Plate2	A11	CD27	M-T271	mouse IgG1, k	Plate2_A11.fcs	64.6	76.5	34.2	62.6	no	2	yes	yes	yes	yes
106	Plate2	A12	CD271	ME20.4	mouse IgG1, k	Plate2_A12.fcs	5.9	0.96	7.3	9.06	no	2	no	no	no	no
107	Plate2	B1	CD275	9F.8A4	mouse IgG1, k	Plate2_B1.fcs	1.96	0.4	1.53	2.7	no	2	no	no	no	no
108	Plate2	B2	CD276	MIH42	mouse IgG1, k	Plate2_B2.fcs	10.1	6.25	10.4	12	no	2	yes	no	yes	yes
109	Plate2	B3	CD147	HIM6	mouse IgG1, k	Plate2_B3.fcs	40.4	18	43.6	60.3	no	2	yes	yes	yes	yes
110	Plate2	B4	CD279	EH12.2H7	mouse IgG1, k	Plate2_B4.fcs	13.1	14.2	11.3	12.3	no	2	yes	yes	yes	yes
111	Plate2	B5	CD28	CD28.2	mouse IgG1, k	Plate2_B5.fcs	53.5	67.4	20.2	52.7	no	2	yes	yes	yes	yes
112	Plate2	B6	CD29	TS2/16	mouse IgG1, k	Plate2_B6.fcs	95.4	92.5	98.7	98.5	no	2	yes	yes	yes	yes
113	Plate2	B7	CD290	3C10C5	mouse IgG1, k	Plate2_B7.fcs	4.22	1.58	4.07	5.58	no	2	no	no	no	no
114	Plate2	B8	CD298	LNH-94	mouse IgG1, k	Plate2_B8.fcs	99.5	99.9	98.9	100	no	2	yes	yes	yes	yes
115	Plate2	B9	CD3	UCHT1	mouse IgG1, k	Plate2_B9.fcs	3.76	1.22	3.31	4.59	no	2	no	no	no	no
116	Plate2	B10	CD30	BY88	mouse IgG1, k	Plate2_B10.fcs	4.59	1.38	4.09	6.64	no	2	no	no	no	no
117	Plate2	B11	CD300c	TX45	mouse IgG1, k	Plate2_B11.fcs	7.59	4.11	7	9.27	no	2	no	no	no	no
118	Plate2	B12	CD309	7D4-6	mouse IgG1, k	Plate2_B12.fcs	5.62	1.63	4.89	8.12	no	2	no	no	no	no
119	Plate2	C1	CD31	WM59	mouse IgG1, k	Plate2_C1.fcs	73.3	65.8	54.8	86	no	2	yes	yes	yes	yes
120	Plate2	C2	CD314	1D11	mouse IgG1, k	Plate2_C2.fcs	7.01	5.89	11.4	6.71	no	2	no	no	no	no
121	Plate2	C3	CD317	RS38E	mouse IgG1, k	Plate2_C3.fcs	20.5	6.62	21.3	31.7	no	2	yes	no	yes	yes
122	Plate2	C4	CD324	67A4	mouse IgG1, k	Plate2_C4.fcs	0.93	0.21	0.57	0.93	no	2	no	no	no	no
123	Plate2	C5	CD325	8C11	mouse IgG1, k	Plate2_C5.fcs	3.54	2.5	4.86	3.36	no	2	no	no	no	no
124	Plate2	C6	CD328	6-434	mouse IgG1, k	Plate2_C6.fcs	1.22	0.32	1.13	1.32	no	2	no	no	no	no
125	Plate2	C7	CD33	WM53	mouse IgG1, k	Plate2_C7.fcs	4.77	1.51	4.49	6.57	no	2	no	no	no	no
126	Plate2	C8	CD334	4FR6D3	mouse IgG1, k	Plate2_C8.fcs	1.34	0.54	1.1	1.18	no	2	no	no	no	no
127	Plate2	C9	CD335	900	mouse IgG1, k	Plate2_C9.fcs	1.25	0.38	1.08	1.41	no	2	no	no	no	no
128	Plate2	C10	CD336	P44-8	mouse IgG1, k	Plate2_C10.fcs	1.41	0.39	1.14	1.71	no	2	no	no	no	no
129	Plate2	C11	CD337	P30-15	mouse IgG1, k	Plate2_C11.fcs	3.24	1.61	2.8	3.63	no	2	no	no	no	no
130	Plate2	C12	CD34	581	mouse IgG1, k	Plate2_C12.fcs	0.95	0.14	0.75	1.04	no	2	no	no	no	no
131	Plate2	D1	CD340	24D2	mouse IgG1, k	Plate2_D1.fcs	0.8	0.12	0.43	0.79	no	2	no	no	no	no
132	Plate2	D2	CD344	CH3A4A7	mouse IgG1, k	Plate2_D2.fcs	5.21	1.79	4.75	7.33	no	2	no	no	no	no
133	Plate2	D3	CD35	E11	mouse IgG1, k	Plate2_D3.fcs	43.6	40.3	26.1	46.5	no	2	yes	yes	yes	yes
134	Plate2	D4	CD354	TREM-26	mouse IgG1, k	Plate2_D4.fcs	12.1	0.83	17.3	20.2	no	2	yes	no	yes	yes
135	Plate2	D5	CD360	17A12	mouse IgG1, k	Plate2_D5.fcs	6.16	2.94	5.43	6.94	no	2	no	no	no	no
136	Plate2	D6	CD365	1D12	mouse IgG1, k	Plate2_D6.fcs	3.29	1.42	3.42	3.85	no	2	no	no	no	no
137	Plate2	D7	CD366	F38-2E2	mouse IgG1, k	Plate2_D7.fcs	1.65	0.57	1.54	1.88	no	2	no	no	no	no
138	Plate2	D8	CLEC4A	900000000	mouse IgG1, k	Plate2_D8.fcs	22.2	2.53	28.7	37.9	no	2	yes	no	yes	yes
139	Plate2	D9	CD36L1	m1b9	mouse IgG1, k	Plate2_D9.fcs	3.7	4.07	2.45	2.89	no	2	no	no	no	no
140	Plate2	D10	CD38	HIT2	mouse IgG1, k	Plate2_D10.fcs	3.29	0.98	2.29	4.39	no	2	no	no	no	no
141	Plate2	D11	CD39	A1	mouse IgG1, k	Plate2_D11.fcs	26.2	6.86	34.6	40.9	no	2	yes	no	yes	yes
142	Plate2	D12	CD4	RPA-T4	mouse IgG1, k	Plate2_D12.fcs	1.93	0.55	1.71	2.4	no	2	no	no	no	no
143	Plate2	E1	CD40	5C3	mouse IgG1, k	Plate2_E1.fcs	18.4	29.5	6.89	4.05	no	2	yes	yes	no	no
144	Plate2	E2	CD41	HIP8	mouse IgG1, k	Plate2_E2.fcs	2.46	0.18	1.62	3.58	no	2	no	no	no	no
145	Plate2	E3	CD42b	HIP1	mouse IgG1, k	Plate2_E3.fcs	0.8	0.24	0.68	0.7	no	2	no	no	no	no
146	Plate2	E4	CD43	CD43-10G7	mouse IgG1, k	Plate2_E4.fcs	9.8	5.04	8.92	12.3	no	2	no	no	no	no
147	Plate2	E5	CD44	BJ18	mouse IgG1, k	Plate2_E5.fcs	67	55.4	44.3	81.1	no	2	yes	yes	yes	yes
148	Plate2	E6	CD45	HI30	mouse IgG1, k	Plate2_E6.fcs	0.33	0.044	0.068	0.051	no	2	no	no	no	no
149	Plate2	E7	CD47	CC2C6	mouse IgG1, k	Plate2_E7.fcs	99.5	99.9	99.7	100	no	2	yes	yes	yes	yes
150	Plate2	E8	CD48	BJ40	mouse IgG1, k	Plate2_E8.fcs	29.9	19.3	15.7	35.5	no	2	yes	yes	yes	yes
151	Plate2	E9	CD49a	TS2/7	mouse IgG1, k	Plate2_E9.fcs	14	14.9	10.3	13.7	no	2	yes	yes	yes	yes
152	Plate2	E10	CD49b	P1E6-C5	mouse IgG1, k	Plate2_E10.fcs	6.23	2.81	4.26	8.32	no	2	no	no	no	no
153	Plate2	E11	CD49c	ASC-1	mouse IgG1, k	Plate2_E11.fcs	6.98	3.24	6.72	9.17	no	2	no	no	no	no
154	Plate2	E12	CD49d	9F10	mouse IgG1, k	Plate2_E12.fcs	18.8	2.07	19.3	33.3	no	2	yes	no	yes	yes
155	Plate2	F1	CD5	UCHT2	mouse IgG1, k	Plate2_F1.fcs	2.12	0.49	1.63	2.63	no	2	no	no	no	no
156	Plate2	F2	CD50	CBR-IC3/1	mouse IgG1, k	Plate2_F2.fcs	0.69	0.071	0.29	0.42	no	2	no	no	no	no
157	Plate2	F3	CD54	HA58	mouse IgG1, k	Plate2_F3.fcs	1.41	0.38	1.16	1.57	no	2	no	no	no	no
158	Plate2	F4	CD55	JS11	mouse IgG1, k	Plate2_F4.fcs	3.72	0.79	4.6	4.69	no	2	no	no	no	no
159	Plate2	F5	CD56 (NCAM)	5.1H11	mouse IgG1, k	Plate2_F5.fcs	23.6	2.2	30.9	39.9	no	2	yes	no	yes	yes
160	Plate2	F6	CD58	TS2/9	mouse IgG1, k	Plate2_F6.fcs	63.8	42.5	70.8	78.9	no	2	yes	yes	yes	yes
161	Plate2	F7	CD6	BL-CD6	mouse IgG1, k	Plate2_F7.fcs	0.94	0.16	0.66	0.94	no	2	no	no	no	no
162	Plate2	F8	CD61	VI-PL2	mouse IgG1, k	Plate2_F8.fcs	4.83	0.38	3	7.88	no	2	no	no	no	no
163	Plate2	F9	CD62E	HAE-1f	mouse IgG1, k	Plate2_F9.fcs	2.66	0.84	2.27	3.42	no	2	no	no	no	no
164	Plate2	F10	CD62L	DREG-56	mouse IgG1, k	Plate2_F10.fcs	0.45	0.057	0.19	0.24	no	2	no	no	no	no
165	Plate2	F11	CD62P	AK4	mouse IgG1, k	Plate2_F11.fcs	1.51	0.46	1.51	1.68	no	2	no	no	no	no
166	Plate2	F12	CD63	H5C6	mouse IgG1, k	Plate2_F12.fcs	46.5	27	57.7	58.5	no	2	yes	yes	yes	yes
167	Plate2	G1	CD64	10.1	mouse IgG1, k	Plate2_G1.fcs	24.5	2.03	34.1	39.7	no	2	yes	no	yes	yes
168	Plate2	G2	CD69	FN50	mouse IgG1, k	Plate2_G2.fcs	11.8	21.8	12.1	4.34	no	2	yes	yes	yes	no
169	Plate2	G3	CD73	AD2	mouse IgG1, k	Plate2_G3.fcs	8.17	3.13	12.7	9.86	no	2	no	no	no	no
170	Plate2	G4	CD74	LN2	mouse IgG1, k	Plate2_G4.fcs	32.6	26.5	18.3	36.3	no	2	yes	yes	yes	yes
171	Plate2	G5	CD79b	CB3-1	mouse IgG1, k	Plate2_G5.fcs	6.87	4.91	6.97	6	no	2	no	no	no	no
172	Plate2	G6	CD8a	SK1	mouse IgG1, k	Plate2_G6.fcs	28.9	34.8	33.5	25.2	no	2	yes	yes	yes	yes
173	Plate2	G7	CD80	2D10	mouse IgG1, k	Plate2_G7.fcs	3.65	1.16	3.22	4.58	no	2	no	no	no	no
174	Plate2	G8	CD81	5A6	mouse IgG1, k	Plate2_G8.fcs	10.5	5	41.9	8.25	no	2	yes	no	yes	no
175	Plate2	G9	CD82	ASL-24	mouse IgG1, k	Plate2_G9.fcs	6.12	3.63	6.19	6.53	no	2	no	no	no	no
176	Plate2	G10	CD83	HB15e	mouse IgG1, k	Plate2_G10.fcs	7.02	3.9	6.34	8.4	no	2	no	no	no	no
177	Plate2	G11	CD85	17G10.2	mouse IgG1, k	Plate2_G11.fcs	1.16	0.37	0.99	1.21	no	2	no	no	no	no
178	Plate2	G12	CD85k	ZM4.1	mouse IgG1, k	Plate2_G12.fcs	3.61	1.12	3.09	4.83	no	2	no	no	no	no
179	Plate2	H1	CD87	VIM5	mouse IgG1, k	Plate2_H1.fcs	20.7	2.6	25.4	32.5	no	2	yes	no	yes	yes
180	Plate2	H2	CD89	A59	mouse IgG1, k	Plate2_H2.fcs	25.2	1.33	33.8	41.3	no	2	yes	no	yes	yes
181	Plate2	H3	CD8a	RPA-T8	mouse IgG1, k	Plate2_H3.fcs	27.1	31.1	29.1	25.1	no	2	yes	yes	yes	yes
182	Plate2	H4	CD9	HI9a	mouse IgG1, k	Plate2_H4.fcs	57.7	37.8	84	67.6	no	2	yes	yes	yes	yes
183	Plate2	H5	CD90	50000000000	mouse IgG1, k	Plate2_H5.fcs	48.7	36.5	56.1	57.3	no	2	yes	yes	yes	yes
184	Plate2	H6	CD93	VIMD2	mouse IgG1, k	Plate2_H6.fcs	27.3	1.81	25.9	45.1	no	2	yes	no	yes	yes
185	Plate2	H7	CD94	DX22	mouse IgG1, k	Plate2_H7.fcs	1.87	0.54	1.83	2.05	no	2	no	no	no	no
186	Plate2	H8	CD95	DX2	mouse IgG1, k	Plate2_H8.fcs	62.4	44.8	55.1	78.3	no	2	yes	yes	yes	yes
187	Plate2	H9	CD96	NK92.39	mouse IgG1, k	Plate2_H9.fcs	3.03	1.07	2.97	3.71	no	2	no	no	no	no
188	Plate2	H10	CD97	VIM3b	mouse IgG1, k	Plate2_H10.fcs	7.54	1.16	7.4	11.8	no	2	no	no	no	no
189	Plate2	H11	CD99	3B2/TA8	mouse IgG1, k	Plate2_H11.fcs	18.1	1.56	22.6	31.3	no	2	yes	no	yes	yes
190	Plate2	H12	CXCL16	22-19-12	mouse IgG1, k	Plate2_H12.fcs	6.42	3.96	6.04	6.64	no	2	no	no	no	no
191	Plate3	A2	DLL1	MHD1-314	mouse IgG1, k	Plate3_A2.fcs	0.29	0.023	0.073	0.073	no	2	no	no	no	no
192	Plate3	A3	DLL4	MHD4-46	mouse IgG1, k	Plate3_A3.fcs	0.51	0.099	0.18	0.35	no	2	no	no	no	no
193	Plate3	A4	DR3	JD3	mouse IgG1, k	Plate3_A4.fcs	3.67	1.05	3.08	5.27	no	2	no	no	no	no
194	Plate3	A5	EGFR	AY13	mouse IgG1, k	Plate3_A5.fcs	1.92	0.65	2.04	2.33	no	2	no	no	no	no
195	Plate3	A6	GPR19	K152D10	mouse IgG1, k	Plate3_A6.fcs	5.79	1.8	4.86	8.27	no	2	no	no	no	no
196	Plate3	A7	GPR56	CG4	mouse IgG1, k	Plate3_A7.fcs	5.3	1.39	9.37	6.65	no	2	no	no	no	no
197	Plate3	A8	HLA-E	3D12	mouse IgG1, k	Plate3_A8.fcs	12.7	5.36	11.7	17.6	no	2	yes	no	yes	yes
198	Plate3	A9	HVEM	122	mouse IgG1, k	Plate3_A9.fcs	76.3	68.6	54.4	87.4	no	2	yes	yes	yes	yes
199	Plate3	A10	Ig light chain <U+03BA>	MHK-49	mouse IgG1, k	Plate3_A10.fcs	27.6	5.07	34.8	42.4	no	2	yes	no	yes	yes
200	Plate3	A11	IgM	MHM-88	mouse IgG1, k	Plate3_A11.fcs	19	18.3	19.8	14	no	2	yes	yes	yes	yes
201	Plate3	A12	CD360	2G1-K12	mouse IgG1, k	Plate3_A12.fcs	4.16	1.48	3.5	4.65	no	2	no	no	no	no
202	Plate3	B1	Integrin a9ß1	Y9A2	mouse IgG1, k	Plate3_B1.fcs	3.63	1.1	5.03	4.54	no	2	no	no	no	no
203	Plate3	B2	Jagged 2	MHJ2-523	mouse IgG1, k	Plate3_B2.fcs	10.4	3.96	8.7	15	no	2	yes	no	no	yes
204	Plate3	B3	Ksp37	TDA3	mouse IgG1, k	Plate3_B3.fcs	0.63	0.16	0.4	0.47	no	2	no	no	no	no
205	Plate3	B4	LAP	TW4-2F8	mouse IgG1, k	Plate3_B4.fcs	2.96	0.52	2.31	4.21	no	2	no	no	no	no
206	Plate3	B5	LY6G6D	13.8	mouse IgG1, k	Plate3_B5.fcs	1.82	0.59	2.05	2.15	no	2	no	no	no	no
207	Plate3	B6	MERTK	590H11G1E3	mouse IgG1, k	Plate3_B6.fcs	3.26	1.1	3.3	4.03	no	2	no	no	no	no
208	Plate3	B7	MSC	W7C6	mouse IgG1, k	Plate3_B7.fcs	3.03	1.48	3.36	3.51	no	2	no	no	no	no
209	Plate3	B8	MSC,NPC	W4A5	mouse IgG1, k	Plate3_B8.fcs	8.51	5.45	8.73	7.9	no	2	no	no	no	no
210	Plate3	B9	TNAP	W8B2	mouse IgG1, k	Plate3_B9.fcs	1.49	0.78	1.59	1.26	no	2	no	no	no	no
211	Plate3	B10	MUC-13	TCC16	mouse IgG1, k	Plate3_B10.fcs	2.94	0.79	2.63	3.99	no	2	no	no	no	no
212	Plate3	B11	NKp80	5D12	mouse IgG1, k	Plate3_B11.fcs	5.47	2.68	6.63	6.96	no	2	no	no	no	no
213	Plate3	B12	Notch 1	MHN1-519	mouse IgG1, k	Plate3_B12.fcs	4.53	1.51	4.29	6.26	no	2	no	no	no	no
214	Plate3	C1	Notch3	MHN3-21	mouse IgG1, k	Plate3_C1.fcs	1.38	0.28	1.15	1.69	no	2	no	no	no	no
215	Plate3	C2	Notch 4	MHN4-2	mouse IgG1, k	Plate3_C2.fcs	3.3	1.63	3.31	3.65	no	2	no	no	no	no
216	Plate3	C3	NPC	57D2	mouse IgG1, k	Plate3_C3.fcs	7.01	3.09	6	9.18	no	2	no	no	no	no
217	Plate3	C4	CD352	NT-7	mouse IgG1, k	Plate3_C4.fcs	5.28	4.1	5.69	4.73	no	2	no	no	no	no
218	Plate3	C5	PSMA	LNI-17	mouse IgG1, k	Plate3_C5.fcs	1.63	0.56	1.56	1.68	no	2	no	no	no	no
219	Plate3	C6	ROR1	2A2	mouse IgG1, k	Plate3_C6.fcs	19.6	1.11	17.5	35.9	no	2	yes	no	yes	yes
220	Plate3	C7	Siglec-10	5G6	mouse IgG1, k	Plate3_C7.fcs	3.56	1.27	3.22	4.86	no	2	no	no	no	no
221	Plate3	C8	CD328	S7.7	mouse IgG1, k	Plate3_C8.fcs	3.29	0.99	2.68	4.53	no	2	no	no	no	no
222	Plate3	C9	Siglec-8	7C9	mouse IgG1, k	Plate3_C9.fcs	2.98	1.01	2.48	3.92	no	2	no	no	no	no
223	Plate3	C10	Siglec-9	K8	mouse IgG1, k	Plate3_C10.fcs	1.61	0.45	1.18	2.02	no	2	no	no	no	no
224	Plate3	C11	SSEA-5	800000000000	mouse IgG1, k	Plate3_C11.fcs	6.75	2.44	5.9	9.44	no	2	no	no	no	no
225	Plate3	C12	SUSD2	W5C5	mouse IgG1, k	Plate3_C12.fcs	5.32	1.43	4.81	7.7	no	2	no	no	no	no
226	Plate3	D1	TCR a/ß	IP26	mouse IgG1, k	Plate3_D1.fcs	2.98	1.01	2.99	3.64	no	2	no	no	no	no
227	Plate3	D2	TCR <U+03B3>/d	B1	mouse IgG1, k	Plate3_D2.fcs	8.69	4.3	9.35	10.6	no	2	no	no	no	no
228	Plate3	D3	Tim-4	9F4	mouse IgG1, k	Plate3_D3.fcs	2.98	0.92	3.07	3.72	no	2	no	no	no	no
229	Plate3	D4	TLT-2	MIH61	mouse IgG1, k	Plate3_D4.fcs	2.32	0.66	2.1	2.65	no	2	no	no	no	no
230	Plate3	D5	TM4SF20	C9	mouse IgG1, k	Plate3_D5.fcs	1.46	0.63	2.21	1.23	no	2	no	no	no	no
231	Plate3	D6	TRA-2-49	TRA-2- 49/6E	mouse IgG1, k	Plate3_D6.fcs	2.71	0.88	2.72	3.22	no	2	no	no	no	no
232	Plate3	D7	TRA-2-54	TRA-2-54/2J	mouse IgG1, k	Plate3_D7.fcs	2.9	1.83	4.16	2.41	no	2	no	no	no	no
233	Plate3	D8	TSLPR	1B4	mouse IgG1, k	Plate3_D8.fcs	2.26	0.88	2.55	2.64	no	2	no	no	no	no
234	Plate3	D9	VEGFR-3	9D9F9	mouse IgG1, k	Plate3_D9.fcs	3.58	1.2	3.28	4.56	no	2	no	no	no	no
235	Plate3	D10	IgG2a, <U+03BA> Isotype Ctrl	MOPC-173	mouse IgG2a, k	Plate3_D10.fcs	5.25	5.68	6.41	5.41	yes	3	no	no	no	no
236	Plate3	D11	CD133	S16016B	mouse IgG2a, k	Plate3_D11.fcs	0.46	0.074	0.46	0.55	no	3	no	no	no	no
237	Plate3	D12	APCDD1	7.13	mouse IgG2a, k	Plate3_D12.fcs	2.32	0.29	2.51	3.74	no	3	no	no	no	no
238	Plate3	E1	CD272	MIH26	mouse IgG2a, k	Plate3_E1.fcs	4.98	0.52	8.38	8.1	no	3	no	no	no	no
239	Plate3	E2	CD198	L263G8	mouse IgG2a, k	Plate3_E2.fcs	4.88	1.33	5.85	6.91	no	3	no	no	no	no
240	Plate3	E3	CCRL2	K097F7	mouse IgG2a, k	Plate3_E3.fcs	4.87	0.4	7.16	8.01	no	3	no	no	no	no
241	Plate3	E4	CD102	CBR-IC2/2	mouse IgG2a, k	Plate3_E4.fcs	3.19	0.74	3.86	4.43	no	3	no	no	no	no
242	Plate3	E5	CD104	58XB4	mouse IgG2a, k	Plate3_E5.fcs	1.22	0.21	1.55	1.74	no	3	no	no	no	no
243	Plate3	E6	CD124	G077F6	mouse IgG2a, k	Plate3_E6.fcs	1.81	0.31	1.92	2.72	no	3	no	no	no	no
244	Plate3	E7	CD130	2E1B02	mouse IgG2a, k	Plate3_E7.fcs	0.25	0.045	0.2	0.15	no	3	no	no	no	no
245	Plate3	E8	CD144	BV9	mouse IgG2a, k	Plate3_E8.fcs	1.14	0.26	1.33	1.57	no	3	no	no	no	no
246	Plate3	E9	CD152 (CTLA-4)	BNI3	mouse IgG2a, k	Plate3_E9.fcs	3.01	0.41	3.65	4.76	no	3	no	no	no	no
247	Plate3	E10	CD155	TX24	mouse IgG2a, k	Plate3_E10.fcs	1.39	0.37	1.68	1.77	no	3	no	no	no	no
248	Plate3	E11	CD158b	DX27	mouse IgG2a, k	Plate3_E11.fcs	2.36	0.35	2.81	3.71	no	3	no	no	no	no
249	Plate3	E12	CD184	12G5	mouse IgG2a, k	Plate3_E12.fcs	14.9	2.47	33.9	21.8	no	3	yes	no	yes	yes
250	Plate3	F1	CD186	K041E5	mouse IgG2a, k	Plate3_F1.fcs	0.52	0.085	0.47	0.61	no	3	no	no	no	no
251	Plate3	F2	CD192	K036C2	mouse IgG2a, k	Plate3_F2.fcs	23.7	2.92	25.3	41.6	no	3	yes	no	yes	yes
252	Plate3	F3	CD197	G043H7	mouse IgG2a, k	Plate3_F3.fcs	26.3	23.1	12.6	33.1	no	3	yes	yes	yes	yes
253	Plate3	F4	CD199	L053E8	mouse IgG2a, k	Plate3_F4.fcs	6.85	3.34	6.87	7.93	no	3	no	no	no	no
254	Plate3	F5	CD209	9E9A8	mouse IgG2a, k	Plate3_F5.fcs	0.57	0.12	0.49	0.68	no	3	no	no	no	no
255	Plate3	F6	CD217	W15177A	mouse IgG2a, k	Plate3_F6.fcs	1.43	0.15	3.73	1.89	no	3	no	no	no	no
256	Plate3	F7	CD230 (Prion)	3F4	mouse IgG2a, k	Plate3_F7.fcs	6.2	1.98	4.47	9.28	no	3	no	no	no	no
257	Plate3	F8	CD24	ML5	mouse IgG2a, k	Plate3_F8.fcs	1.31	0.3	1.62	1.83	no	3	no	no	no	no
258	Plate3	F9	CD243	UIC2	mouse IgG2a, k	Plate3_F9.fcs	5.13	0.54	8.45	8.05	no	3	no	no	no	no
259	Plate3	F10	CD26	BA5b	mouse IgG2a, k	Plate3_F10.fcs	0.32	0.05	0.44	0.3	no	3	no	no	no	no
260	Plate3	F11	CD269	19F2	mouse IgG2a, k	Plate3_F11.fcs	3.06	0.45	5.09	4.47	no	3	no	no	no	no
261	Plate3	F12	CD282	TL2.1	mouse IgG2a, k	Plate3_F12.fcs	1.61	0.26	1.8	2.39	no	3	no	no	no	no
262	Plate3	G1	CD284	HTA125	mouse IgG2a, k	Plate3_G1.fcs	4.16	0.63	5.02	6.07	no	3	no	no	no	no
263	Plate3	G2	CD301	H037G3	mouse IgG2a, k	Plate3_G2.fcs	7.51	0.9	9.51	12.1	no	3	no	no	no	no
264	Plate3	G3	CD303	201A	mouse IgG2a, k	Plate3_G3.fcs	0.25	0.077	0.16	0.17	no	3	no	no	no	no
265	Plate3	G4	CD304	12C2	mouse IgG2a, k	Plate3_G4.fcs	0.17	0.02	0.038	0.091	no	3	no	no	no	no
266	Plate3	G5	CD307e	509f6	mouse IgG2a, k	Plate3_G5.fcs	0.3	0.078	0.28	0.25	no	3	no	no	no	no
267	Plate3	G6	CD323	SHM33	mouse IgG2a, k	Plate3_G6.fcs	0.99	0.31	0.27	1.06	no	3	no	no	no	no
268	Plate3	G7	CD357 (GITR)	108-17	mouse IgG2a, k	Plate3_G7.fcs	0.39	0.1	0.34	0.41	no	3	no	no	no	no
269	Plate3	G8	CD36	5-271	mouse IgG2a, k	Plate3_G8.fcs	2.37	0.36	4.56	2.93	no	3	no	no	no	no
270	Plate3	G9	CD369	1500	mouse IgG2a, k	Plate3_G9.fcs	11.5	0.65	9.32	20.3	no	3	yes	no	no	yes
271	Plate3	G10	CD370	8F9	mouse IgG2a, k	Plate3_G10.fcs	1.05	0.54	1.08	0.95	no	3	no	no	no	no
272	Plate3	G11	CD371	50C1	mouse IgG2a, k	Plate3_G11.fcs	0.15	0.017	0.063	0.07	no	3	no	no	no	no
273	Plate3	G12	CD45RO	UCHL1	mouse IgG2a, k	Plate3_G12.fcs	4.25	4.43	2.23	4.42	no	3	no	no	no	no
274	Plate3	H1	CD51	NKI-M9	mouse IgG2a, k	Plate3_H1.fcs	0.5	0.055	0.3	0.22	no	3	no	no	no	no
275	Plate3	H2	CD59	p282 (H19)	mouse IgG2a, k	Plate3_H2.fcs	31.5	7.4	71.7	44.4	no	3	yes	no	yes	yes
276	Plate3	H3	CD7	CD7-6B7	mouse IgG2a, k	Plate3_H3.fcs	0.36	0.11	0.23	0.33	no	3	no	no	no	no
277	Plate3	H4	CD71	CY1G4	mouse IgG2a, k	Plate3_H4.fcs	0.44	0.078	0.32	0.45	no	3	no	no	no	no
278	Plate3	H5	CD84	CD84.1.21	mouse IgG2a, k	Plate3_H5.fcs	7.56	0.98	5.36	12.9	no	3	no	no	no	no
279	Plate3	H6	CD88	S5/1	mouse IgG2a, k	Plate3_H6.fcs	1	0.2	0.87	1.28	no	3	no	no	no	no
280	Plate3	H7	CD355	Cr24.1	mouse IgG2a, k	Plate3_H7.fcs	1	0.18	1.19	1.33	no	3	no	no	no	no
281	Plate3	H8	erbB3	1B4C3	mouse IgG2a, k	Plate3_H8.fcs	0.18	0.033	0.082	0.079	no	3	no	no	no	no
282	Plate3	H9	FPR3	K102B9	mouse IgG2a, k	Plate3_H9.fcs	1.19	0.29	1.52	1.46	no	3	no	no	no	no
283	Plate3	H10	Ganglioside GD2	14G2a	mouse IgG2a, k	Plate3_H10.fcs	0.71	0.14	0.73	0.88	no	3	no	no	no	no
284	Plate3	H11	GPR83	K07JP05	mouse IgG2a, k	Plate3_H11.fcs	6.03	0.96	10	9.06	no	3	no	no	no	no
285	Plate3	H12	HLA-A,B,C	W6/32	mouse IgG2a, k	Plate3_H12.fcs	99.6	99.9	99.7	100	no	3	yes	yes	yes	yes
286	Plate4	A2	HLA-DR	L243	mouse IgG2a, k	Plate4_A2.fcs	49.7	46.9	56.8	45	no	3	yes	yes	yes	yes
287	Plate4	A3	Ig light chain <U+03BB>	MHL-38	mouse IgG2a, k	Plate4_A3.fcs	31.7	13.6	35.8	43.2	no	3	yes	yes	yes	yes
288	Plate4	A4	IgD	IA6-2	mouse IgG2a, k	Plate4_A4.fcs	3.98	0.44	4.74	6.4	no	3	no	no	no	no
289	Plate4	A5	IL-28RA	MHLICR2a	mouse IgG2a, k	Plate4_A5.fcs	1.86	0.27	2.23	2.8	no	3	no	no	no	no
290	Plate4	A6	integrin ß5	AST-3T	mouse IgG2a, k	Plate4_A6.fcs	5.09	0.49	5.93	8.23	no	3	no	no	no	no
291	Plate4	A7	KLRG1	SA231A2	mouse IgG2a, k	Plate4_A7.fcs	2.32	0.15	2.54	3.95	no	3	no	no	no	no
292	Plate4	A8	LOX-1	15C4	mouse IgG2a, k	Plate4_A8.fcs	3.56	0.19	5.64	5.77	no	3	no	no	no	no
293	Plate4	A9	MICA/MICB	6D4	mouse IgG2a, k	Plate4_A9.fcs	3.14	0.22	3.35	5.35	no	3	no	no	no	no
294	Plate4	A10	SUSD2	W3D5	mouse IgG2a, k	Plate4_A10.fcs	6.81	0.6	8	11.5	no	3	no	no	no	no
295	Plate4	A11	Notch 2	MHN2-25	mouse IgG2a, k	Plate4_A11.fcs	6.36	0.4	7.79	11.2	no	3	no	no	no	no
296	Plate4	A12	TACSTD2	NY18	mouse IgG2a, k	Plate4_A12.fcs	0.72	0.098	0.64	0.98	no	3	no	no	no	no
297	Plate4	B1	TIGIT (VSTM3)	A15153G	mouse IgG2a, k	Plate4_B1.fcs	1.05	0.24	1.08	1.41	no	3	no	no	no	no
298	Plate4	B2	IgG2b, <U+03BA> Isotype Ctrl	MPC-11	mouse IgG2b, k	Plate4_B2.fcs	5.28	5.57	7.35	5.45	yes	4	no	no	no	no
299	Plate4	B3	C3aR	hC3aRZ8	mouse IgG2b, k	Plate4_B3.fcs	5.55	1.9	4.93	7.64	no	4	no	no	no	no
300	Plate4	B4	CCX-CKR (CCRL1)	1300000000000	mouse IgG2b, k	Plate4_B4.fcs	2.1	0.56	2.12	2.76	no	4	no	no	no	no
301	Plate4	B5	CD11c	S-HCL-3	mouse IgG2b, k	Plate4_B5.fcs	5.55	1.39	4.05	6.5	no	4	no	no	no	no
302	Plate4	B6	CD129	AH9R7	mouse IgG2b, k	Plate4_B6.fcs	7.49	2.86	6.68	10.4	no	4	no	no	no	no
303	Plate4	B7	CD158	HP-MA4	mouse IgG2b, k	Plate4_B7.fcs	2.4	0.54	2.01	3.26	no	4	no	no	no	no
304	Plate4	B8	CD181	8F1/CXCR1	mouse IgG2b, k	Plate4_B8.fcs	3.97	1.55	3.72	4.93	no	4	no	no	no	no
305	Plate4	B9	CD193	500000000	mouse IgG2b, k	Plate4_B9.fcs	4.03	1.31	3.7	5.25	no	4	no	no	no	no
306	Plate4	B10	CD196	G034E3	mouse IgG2b, k	Plate4_B10.fcs	26.3	36.7	13.3	16.2	no	4	yes	yes	yes	yes
307	Plate4	B11	CD1d	51.1	mouse IgG2b, k	Plate4_B11.fcs	5.64	1.27	4.45	8.5	no	4	no	no	no	no
308	Plate4	B12	CD20	2H7	mouse IgG2b, k	Plate4_B12.fcs	31.3	45	12.6	20.3	no	4	yes	yes	yes	yes
309	Plate4	C1	CD22	S-HCL-1	mouse IgG2b, k	Plate4_C1.fcs	26.3	31.6	15.7	16.9	no	4	yes	yes	yes	yes
310	Plate4	C2	CD220	B6.220	mouse IgG2b, k	Plate4_C2.fcs	17.3	1.25	21.9	30.5	no	4	yes	no	yes	yes
311	Plate4	C3	CD235ab	HIR2	mouse IgG2b, k	Plate4_C3.fcs	4.46	1.58	4.69	5.56	no	4	no	no	no	no
312	Plate4	C4	CD258	T5-39	mouse IgG2b, k	Plate4_C4.fcs	6.26	0.99	9.02	9.4	no	4	no	no	no	no
313	Plate4	C5	CD274	29E.2A3	mouse IgG2b, k	Plate4_C5.fcs	8.31	4.44	7.82	10.1	no	4	no	no	no	no
314	Plate4	C6	CD319	162.1	mouse IgG2b, k	Plate4_C6.fcs	9.5	1.61	10.8	14.8	no	4	no	no	no	no
315	Plate4	C7	CD32	FUN-2	mouse IgG2b, k	Plate4_C7.fcs	28.5	4.63	37.4	41.7	no	4	yes	no	yes	yes
316	Plate4	C8	CD326	9C4	mouse IgG2b, k	Plate4_C8.fcs	0.25	0.03	0.082	0.071	no	4	no	no	no	no
317	Plate4	C9	CD338	5D3	mouse IgG2b, k	Plate4_C9.fcs	2.55	0.58	2.28	3.38	no	4	no	no	no	no
318	Plate4	C10	CD368	9B9	mouse IgG2b, k	Plate4_C10.fcs	4.96	1.66	4.41	6.46	no	4	no	no	no	no
319	Plate4	C11	CD45RA	HI100	mouse IgG2b, k	Plate4_C11.fcs	0.29	0.048	0.098	0.11	no	4	no	no	no	no
320	Plate4	C12	CD45RB	MEM-55	mouse IgG2b, k	Plate4_C12.fcs	67	69.4	32.4	72.9	no	4	yes	yes	yes	yes
321	Plate4	D1	CD49e	NKI-SAM-1	mouse IgG2b, k	Plate4_D1.fcs	32.6	12.5	28.8	51.1	no	4	yes	yes	yes	yes
322	Plate4	D2	CD52	HI186	mouse IgG2b, k	Plate4_D2.fcs	17.3	0.47	19.4	31.9	no	4	yes	no	yes	yes
323	Plate4	D3	CD66a/c/e	ASL-32	mouse IgG2b, k	Plate4_D3.fcs	2.84	0.89	2.34	3.74	no	4	no	no	no	no
324	Plate4	D4	CD85h	24	mouse IgG2b, k	Plate4_D4.fcs	1.89	0.47	1.7	2.39	no	4	no	no	no	no
325	Plate4	D5	CD85	GHI/75	mouse IgG2b, k	Plate4_D5.fcs	3.32	1.08	2.78	4.34	no	4	no	no	no	no
326	Plate4	D6	CD86	IT2.2	mouse IgG2b, k	Plate4_D6.fcs	17.3	2.95	14.4	29.6	no	4	yes	no	yes	yes
327	Plate4	D7	CD92	VIM15b	mouse IgG2b, k	Plate4_D7.fcs	9.3	0.87	14.3	14.9	no	4	no	no	no	no
328	Plate4	D8	CXCR7	8F11-M16	mouse IgG2b, k	Plate4_D8.fcs	3.32	1.05	3.38	3.94	no	4	no	no	no	no
329	Plate4	D9	Delta Opioid Receptor	DOR7D2A4	mouse IgG2b, k	Plate4_D9.fcs	5.38	2.25	4.97	7.12	no	4	no	no	no	no
330	Plate4	D10	Dopamine Receptor D1 (DRD1)	L205G1	mouse IgG2b, k	Plate4_D10.fcs	2.54	0.53	2.52	3.21	no	4	no	no	no	no
331	Plate4	D11	EphA2	SHM16	mouse IgG2b, k	Plate4_D11.fcs	3.06	0.86	2.86	4	no	4	no	no	no	no
332	Plate4	D12	FceRIa	AER-37 (CRA-1)	mouse IgG2b, k	Plate4_D12.fcs	1.71	0.27	1.34	2.44	no	4	no	no	no	no
333	Plate4	E1	GARP	7B11	mouse IgG2b, k	Plate4_E1.fcs	1.03	0.15	0.6	1.2	no	4	no	no	no	no
334	Plate4	E2	CD215	JM7A4	mouse IgG2b, k	Plate4_E2.fcs	5.15	3.29	4.98	4.99	no	4	no	no	no	no
335	Plate4	E3	Lymphotoxin ß Receptor	31G4D8	mouse IgG2b, k	Plate4_E3.fcs	13.1	1.74	12.3	21.9	no	4	yes	no	yes	yes
336	Plate4	E4	MRGX2	K125H4	mouse IgG2b, k	Plate4_E4.fcs	2.04	0.44	2.32	2.46	no	4	no	no	no	no
337	Plate4	E5	TMEM8A	SA065C3	mouse IgG2b, k	Plate4_E5.fcs	11.5	0.97	13.8	19.7	no	4	yes	no	yes	yes
338	Plate4	E6	CD254	MIH24	mouse IgG2b, k	Plate4_E6.fcs	3.23	1.21	3.08	4.11	no	4	no	no	no	no
339	Plate4	E7	CD318	CUB1	mouse IgG2b, k	Plate4_E7.fcs	0.62	0.17	0.43	0.47	no	4	no	no	no	no
340	Plate4	E8	IgG3,k Isotype Ctrl	MG3-35	mouse IgG3, k	Plate4_E8.fcs	5.3	5.63	7.2	5.48	yes	5	no	no	no	no
341	Plate4	E9	CD255	CARL-1	Mouse IgG3, k	Plate4_E9.fcs	0.68	0.18	0.53	0.34	no	5	no	no	no	no
342	Plate4	E10	SSEA-4	MC-813-70	Mouse IgG3, k	Plate4_E10.fcs	1.3	0.39	2.55	0.91	no	5	no	no	no	no
343	Plate4	E11	IgM, <U+03BA> Isotype Ctrl	MM-30	Mouse IgM, k	Plate4_E11.fcs	5.3	5.62	6.4	5.49	yes	6	no	no	no	no
344	Plate4	E12	Sialyl Lewis X (dimeric)	FH6	Mouse IgM, k	Plate4_E12.fcs	0.7	0.2	0.49	0.35	no	6	no	no	no	no
345	Plate4	F1	TRA-1-81	TRA-1-81	Mouse IgM, k	Plate4_F1.fcs	22.3	13.1	22.1	28.6	no	6	yes	yes	yes	yes
346	Plate4	F2	CD160	BY55	Mouse IgM, k	Plate4_F2.fcs	1.89	0.64	1.84	1.6	no	6	no	no	no	no
347	Plate4	F3	CD57	HNK-1	Mouse IgM, k	Plate4_F3.fcs	0.63	0.11	0.44	0.2	no	6	no	no	no	no
348	Plate4	F4	CD66b	G10F5	Mouse IgM, k	Plate4_F4.fcs	0.75	0.12	0.89	0.32	no	6	no	no	no	no
349	Plate4	F5	TRA-1-60-R	TRA-1-60-R	Mouse IgM, k	Plate4_F5.fcs	0.55	0.072	0.39	0.12	no	6	no	no	no	no
350	Plate4	F6	IgG1, <U+03BA> Isotype Ctrl	RTK2071	Rat IgG1, k	Plate4_F6.fcs	5.32	5.67	6.77	5.51	yes	7	no	no	no	no
351	Plate4	F7	CD115	9-4D2-1E4	Rat IgG1, k	Plate4_F7.fcs	15.2	9.62	14.8	17.7	no	7	yes	no	yes	yes
352	Plate4	F8	CD201	RCR-401	Rat IgG1, k	Plate4_F8.fcs	10.6	4.22	9.59	14	no	7	yes	no	no	yes
353	Plate4	F9	IgG2a, <U+03BA> Isotype Ctrl	RTK2758	Rat IgG2a, k	Plate4_F9.fcs	5.3	5.37	6.2	5.36	yes	8	no	no	no	no
354	Plate4	F10	CD120b	3G7A02	Rat IgG2a, k	Plate4_F10.fcs	16.8	10.1	15.9	19.6	no	8	yes	yes	yes	yes
355	Plate4	F11	CD210	3F9	Rat IgG2a, k	Plate4_F11.fcs	23.7	13.7	22.7	30.1	no	8	yes	yes	yes	yes
356	Plate4	F12	CD267	1A1	Rat IgG2a, k	Plate4_F12.fcs	34.3	25.9	31.6	39.5	no	8	yes	yes	yes	yes
357	Plate4	G1	CD294	BM16	Rat IgG2a, k	Plate4_G1.fcs	18.3	9.55	17.3	23.5	no	8	yes	no	yes	yes
358	Plate4	G2	CD49f	GoH3	Rat IgG2a, k	Plate4_G2.fcs	58.7	49.6	71.4	66.4	no	8	yes	yes	yes	yes
359	Plate4	G3	CD85	MKT5.1	Rat IgG2a, k	Plate4_G3.fcs	25.1	14.5	24.6	32.2	no	8	yes	yes	yes	yes
360	Plate4	G4	CD85d	42D1	Rat IgG2a, k	Plate4_G4.fcs	30.8	23.7	30.3	35.6	no	8	yes	yes	yes	yes
361	Plate4	G5	IgG Fc	M1310G05	Rat IgG2a, k	Plate4_G5.fcs	26.6	5.73	30.2	41.1	no	8	yes	no	yes	yes
362	Plate4	G6	Integrin ß7	FIB504	Rat IgG2a, k	Plate4_G6.fcs	32	12.9	26	49.1	no	8	yes	yes	yes	yes
363	Plate4	G7	XCR1	S15046E	Rat IgG2a, k	Plate4_G7.fcs	12.4	5.38	12.2	15.8	no	8	yes	no	yes	yes
364	Plate4	G8	Podoplanin	NC-08	Rat IgG2a, l	Plate4_G8.fcs	7.72	3.3	7.77	9.33	no	8	no	no	no	no
365	Plate4	G9	IgG2b, <U+03BA> Isotype Ctrl	RTK4530	Rat IgG2b, k	Plate4_G9.fcs	5.27	5.37	5.99	5.38	yes	9	no	no	no	no
366	Plate4	G10	CD132	TUGh4	Rat IgG2b, k	Plate4_G10.fcs	25.7	7.98	32.2	38.7	no	9	yes	no	yes	yes
367	Plate4	G11	CD195	J418F1	Rat IgG2b, k	Plate4_G11.fcs	26.8	10.5	39.3	39.2	no	9	yes	yes	yes	yes
368	Plate4	G12	CX3CR1	2A9-1	Rat IgG2b, k	Plate4_G12.fcs	19.5	2.71	24	31.7	no	9	yes	no	yes	yes
369	Plate4	H1	IgM, <U+03BA> Isotype Ctrl	RTK2118	Rat IgM, k	Plate4_H1.fcs	5.34	5.73	6.47	5.62	yes	10	no	no	no	no
370	Plate4	H2	SSEA-3	MC-631	Rat IgM, k	Plate4_H2.fcs	12.4	6.1	13.4	15.3	no	10	yes	no	yes	yes
