# Supplementary material for: Single cell multi-omic reference atlases of non-human primate immune tissues reveals CD102 as a biomarker for long-lived plasma cells
Source: Commun Biol. 2022 Dec 21;5:1399. doi: 10.1038/s42003-022-04216-9 (PMC9770566; doi:10.1038/s42003-022-04216-9)
Supplement: Supplementary file 4 — Supplementary Data 2 [file 42003_2022_4216_MOESM4_ESM.xlsx]

## Sheet: CITEseq Antibodies
TotalSeq Antibodies
Vendor	Product Line	Barcode	Marker	Clone	Reactivity	Barcode Sequence	Catalog #
Biolegend	TotalSeq-A	5	CD80	2D10	Human	ACGAATCAATCTGTG	305239
Biolegend	TotalSeq-A	6	CD86	IT2.2	Human	GTCTTTGTCAGTGCA	305443
Biolegend	TotalSeq-A	7	CD274 (B7-H1, PD-L1)	29E.2A3	Human	GTTGTCCGACAATAC	329743
Biolegend	TotalSeq-A	8	CD273 (B7-DC, PD-L2)	24F.10C12	Human	TCAACGCTTGGCTAG	329619
Biolegend	TotalSeq-A	20	CD270 (HVEM, TR2)	122	Human	TGATAGAAACAGACC	318813
Biolegend	TotalSeq-A	22	CD137L (4-1BB Ligand)	5F4	Human	ATTCGCCTTACGCAA	311509
Biolegend	TotalSeq-A	26	CD47	CC2C6	Human	GCATTCTGTCACCTA	323129
Biolegend	TotalSeq-A	29	CD48	BJ40	Human	CTACGACGTAGAAGA	336709
Biolegend	TotalSeq-A	31	CD40	5C3	Human	CTCAGATGGAGTATG	334346
Biolegend	TotalSeq-A	32	CD154	24-31	Human	GCTAGATAGATGCAA	310843
Biolegend	TotalSeq-A	33	CD52	HI186	Human	CTTTGTACGAGCAAA	316017
Biolegend	TotalSeq-A	46	CD8	SK1	Human	GCGCAACTTGATGAT	344751
Biolegend	TotalSeq-A	47	CD56 (NCAM)	5.1H11	Human	TCCTTTCCTGATAGG	362557
Biolegend	TotalSeq-A	50	CD19	HIB19	Human	CTGGGCAATTACTCG	302259
Biolegend	TotalSeq-A	51	CD14	63D3	Human	CAATCAGACCTATGA	367131
Biolegend	TotalSeq-A	53	CD11c	S-HCL-3	Human	TACGCCTATAACTTG	371519
Biolegend	TotalSeq-A	55	CD138	MI15	Human	ACTCTTTCGTTTACG	356533
Biolegend	TotalSeq-A	58	HLA-A,B,C	W6/32	Human	TATGCGAGGCTTATC	311445
Biolegend	TotalSeq-A	60	CD90 (Thy1)	50000000000	Human	GCATTGTACGATTCA	328135
Biolegend	TotalSeq-A	61	CD117 (c-kit)	104D2	Human	AGACTAATAGCTGAC	313241
Biolegend	TotalSeq-A	62	CD10	HI10a	Human	CAGCCATTCATTAGG	312231
Biolegend	TotalSeq-A	64	CD123	6H6	Human	CTTCACTCTGTCAGG	306037
Biolegend	TotalSeq-A	70	CD49f	GoH3	Human, Mouse	TTCCGAGGATGATCT	313633
Biolegend	TotalSeq-A	71	CD194 (CCR4)	L291H4	Human	AGCTTACCTGCACGA	359423
Biolegend	TotalSeq-A	73	CD44	IM7	Human, Mouse	TGGCTTCAGGTCCTA	103045
Biolegend	TotalSeq-A	80	CD8a	RPA-T8	Human	GCTGCGCTTTCCATT	301067
Biolegend	TotalSeq-A	81	CD14	M5E2	Human	TCTCAGACCTCCGTA	301855
Biolegend	TotalSeq-A	83	CD16	3G8	Human	AAGTTCACTCTTTGC	302061
Biolegend	TotalSeq-A	85	CD25	BC96	Human	TTTGTCCTGTACGCC	302643
Biolegend	TotalSeq-A	88	CD279 (PD-1)	EH12.2H7	Human	ACAGCGCCGTATTTA	329955
Biolegend	TotalSeq-A	100	CD20	2H7	Human	TTCTGGGTCCCTAGA	302359
Biolegend	TotalSeq-A	124	CD31	WM59	Human	ACCTTTATGCCACGG	303137
Biolegend	TotalSeq-A	125	CD44	BJ18	Human	AATCCTTCCGAATGT	338825
Biolegend	TotalSeq-A	129	CD140b (PDGFR?)	18A2	Human	CAATGGTTCACTGCC	323609
Biolegend	TotalSeq-A	136	IgM	MHM-88	Human	TAGCGAGCCCGTATA	314541
Biolegend	TotalSeq-A	139	TCR ?/?	B1	Human	CTTCCGATTCATTCA	331229
Biolegend	TotalSeq-A	140	CD183 (CXCR3)	G025H7	Human	GCGATGGTAGATTAT	353745
Biolegend	TotalSeq-A	141	CD195 (CCR5)	J418F1	Human	CCAAAGTAAGAGCCA	359135
Biolegend	TotalSeq-A	142	CD32	FUN-2	Human	GCTTCCGAATTACCG	303223
Biolegend	TotalSeq-A	143	CD196 (CCR6)	G034E3	Human	GATCCCTTTGTCACT	353437
Biolegend	TotalSeq-A	144	CD185 (CXCR5)	J252D4	Human	AATTCAACCGTCGCC	356937
Biolegend	TotalSeq-A	146	CD69	FN50	Human	GTCTCTTGGCTTAAA	310947
Biolegend	TotalSeq-A	148	CD197 (CCR7)	G043H7	Human	AGTTCAGTCAACCGA	353247
Biolegend	TotalSeq-A	149	CD161	HP-3G10	Human	GTACGCAGTCCTTCT	339945
Biolegend	TotalSeq-A	154	CD27	O323	Human	GCACTCCTGCATGTA	302847
Biolegend	TotalSeq-A	155	CD107a (LAMP-1)	H4A3	Human	CAGCCCACTGCAATA	328647
Biolegend	TotalSeq-A	156	CD95 (Fas)	DX2	Human	CCAGCTCATTAGAGC	305649
Biolegend	TotalSeq-A	158	CD134 (OX40)	Ber-ACT35 (ACT35)	Human	AACCCACCGTTGTTA	350033
Biolegend	TotalSeq-A	159	HLA-DR	L243	Human	AATAGCGAGCAAGTA	307659
Biolegend	TotalSeq-A	160	CD1c	L161	Human	GAGCTACTTCACTCG	331539
Biolegend	TotalSeq-A	161	CD11b	ICRF44	Human	GACAAGTGATCTGCA	301353
Biolegend	TotalSeq-A	162	CD64	10.1	Human	AAGTATGCCCTACGA	305037
Biolegend	TotalSeq-A	165	CD314 (NKG2D)	1D11	Human	CGTGTTTGTTCCTCA	320835
Biolegend	TotalSeq-A	167	CD35	E11	Human	ACTTCCGTCGATCTT	333407
Biolegend	TotalSeq-A	171	CD278 (ICOS)	C398.4A	Human, Mouse	CGCGCACCCATTAAA	313555
Biolegend	TotalSeq-A	174	CD58 (LFA-3)	TS2/9	Human	GTTCCTATGGACGAC	330919
Biolegend	TotalSeq-A	176	CD39	A1	Human	TTACCTGGTATCCGT	328233
Biolegend	TotalSeq-A	187	CD79b (Ig?)	CB3-1	Human	ATTCTTCAACCGAAG	341415
Biolegend	TotalSeq-A	196	CD235ab	HIR2	Human	GCTCCTTTACACGTA	306623
Biolegend	TotalSeq-A	205	CD206 (MMR)	15-2	Human	TCAGAACGTCTAACT	321143
Biolegend	TotalSeq-A	206	CD169 (Sialoadhesin, Siglec-1)	7-239	Human	TACTCAGCGTGTTTG	346011
Biolegend	TotalSeq-A	213	Notch 1	MHN1-519	Human	AATCTGTAGTGCGTT	352109
Biolegend	TotalSeq-A	214	integrin ?7	FIB504	Human, Mouse	TCCTTGGATGTACCG	321227
Biolegend	TotalSeq-A	215	CD268 (BAFF-R)	11C1	Human	CGAAGTCGATCCGTA	316925
Biolegend	TotalSeq-A	219	CD119 (IFN-? R ? chain)	GIR-208	Human	TGTGTATTCCCTTGT	308607
Biolegend	TotalSeq-A	242	CD192 (CCR2)	K036C2	Human	GAGTTCCCTTACCTG	357229
Biolegend	TotalSeq-A	244	CD102 (ICAM-2)	CBR-IC2/2	Human	TGACCTTCCTCTCCT	328509
Biolegend	TotalSeq-A	247	CD267 (TACI)	1A1	Human	AGTGATGGAGCGAAC	311913
Biolegend	TotalSeq-A	351	CD135 (Flt-3/Flk-2)	BV10A4H2	Human	CAGTAGATGGAGCAT	313317
Biolegend	TotalSeq-A	352	FCeR1a	AER-37 (CRA-1)	Human	CTCGTTTCCGTATCG	334641
Biolegend	TotalSeq-A	353	CD41	HIP8	Human	ACGTTGTGGCCTTGT	303737
Biolegend	TotalSeq-A	355	CD137 (4-1BB)	4B4-1	Human	CAGTAAGTTCGGGAC	309835
Biolegend	TotalSeq-A	357	CD43	CD43-10G7	Human	GATTAACCAGCTCAT	343209
Biolegend	TotalSeq-A	358	CD163	GHI/61	Human	GCTTCTCCTTCCTTA	333635
Biolegend	TotalSeq-A	359	CD83	HB15e	Human	CCACTCATTTCCGGT	305339
Biolegend	TotalSeq-A	361	CD59	p282 (H19)	Human	AATTAGCCGTCGAGA	304709
Biolegend	TotalSeq-A	366	CD184 (CXCR4)	12G5	Human	TCAGGTCCTTTCAAC	306531
Biolegend	TotalSeq-A	368	CD226 (DNAM-1)	11A8	Human	TCTCAGTGTTTGTGG	338335
Biolegend	TotalSeq-A	369	CD29	TS2/16	Human	GTATTCCCTCAGTCA	303027
Biolegend	TotalSeq-A	371	CD49b	P1E6-C5	Human	GCTTTCTTCAGTATG	359311
Biolegend	TotalSeq-A	372	CD61	VI-PL2	Human	AGGTTGGAGTAGACT	336423
Biolegend	TotalSeq-A	373	CD81 (TAPA-1)	5A6	Human	GTATCCTTCCTTGGC	349521
Biolegend	TotalSeq-A	382	CD177	MEM-166	Human	AGTATGGAGCCATAT	315811
Biolegend	TotalSeq-A	386	CD28	CD28.2	Human	TGAGAACGACCCTAA	302955
Biolegend	TotalSeq-A	390	CD127 (IL-7R?)	A019D5	Human	GTGTGTTGTCCTATG	351352
Biolegend	TotalSeq-A	393	CD22	S-HCL-1	Human	GGGTTGTTGTCTTTG	363514
Biolegend	TotalSeq-A	398	CD115 (CSF-1R)	9-4D2-1E4	Human	AATCACGGTCCTTGT	347325
Biolegend	TotalSeq-A	404	CD63	H5C6	Human	GAGATGTCTGCAACT	353035
Biolegend	TotalSeq-A	407	CD36	5-271	Human	TTCTTTGCCTTGCCA	336225
Biolegend	TotalSeq-A	432	anti-CD230 (Prion)	3F4	Human	CAGGTCCCTTATTTC	800319
Biolegend	TotalSeq-A	433	CD325 (N-Cadherin)	8C11	Human	CCTTCCCTTTCCTCT	350817
Biolegend	TotalSeq-A	446	CD93	VIMD2	Human	GCGCTACTTCCTTGA	336121
Biolegend	TotalSeq-A	572	C5L2	1D9-M12	Human	ACAATTTGTCTGCGA	342407
Biolegend	TotalSeq-A	575	CD49a	TS2/7	Human	ACTGATGGACTCAGA	328315
Biolegend	TotalSeq-A	576	CD49d	9F10	Human	CCATTCAACTTCCGG	304337
Biolegend	TotalSeq-A	577	CD73 (Ecto-5'-nucleotidase)	AD2	Human	CAGTTCCTCAGTTCG	344029
Biolegend	TotalSeq-A	579	CD9	HI9a	Human	GAGTCACCAATCTGC	312119
Biolegend	TotalSeq-A	582	TCR V?2	B6	Human	TCAGTCAGATGGTAT	331433
Biolegend	TotalSeq-A	584	TCR V?24-J?18 (iNKT cell)	6B11	Human	AACTTCTGTGGTAGC	342923
Biolegend	TotalSeq-A	801	CD337 (NKp30)	P30-15	Human	AAAGTCACTCTGCCG	325221
Biolegend	TotalSeq-A	814	CD205 (DEC-205)	HD30	Human	CTATCGTTTGATGCA	342211
Biolegend	TotalSeq-A	816	CD271 (NGFR)	ME20.4	Human	AACCGCGCTTCAGAT	345123
Biolegend	TotalSeq-A	819	CD126 (IL-6Ra)	UV4	Human	TGATGGGAGCTTATC	352813
Biolegend	TotalSeq-A	821	CD164	67D2	Human	GAGGCACTTAACATA	324809
Biolegend	TotalSeq-A	831	CD138	DL-101	Human	GTATAGACCAAAGCC	352325
Biolegend	TotalSeq-A	844	CD45RB	MEM-55	Human	AGATGGGACTCACCA	310209
Biolegend	TotalSeq-A	862	CD218a (IL-18ra)	H44	Human	TTGTTGTATCCGATC	313815
Biolegend	TotalSeq-A	870	CD150 (SLAM)	A12 (7D4)	Human	GTCATTGTATGTCTG	306313
Biolegend	TotalSeq-A	871	CD162	KPL-1	Human	ATATGTCAGAGCACC	328821
Biolegend	TotalSeq-A	872	CD84	CD84-1-21	Human	CTCCCTAGTTCCTTT	326011
Biolegend	TotalSeq-A	898	Ig light chain lambda	MHL-38	Human	CAGCCAGTAAGTCAC	316627
Biolegend	TotalSeq-A	922	CD4	OKT4	Human	GCGATCCCTTGAGAT	317451
Biolegend	TotalSeq-A	923	NKp80	5D12	Human	TATAGTTCCTCTGTG	346709
Biolegend	TotalSeq-A	932	LT-BR	31G4D8	Human	CCTCTATTCAGAGC	322009
TotalSeq Isotype Antibodies
Vendor	Product Line	Barcode	Marker	Clone	Reactivity	Barcode Sequence	Catalog #
Biolegend	TotalSeq-A	237	Rat IgG1, lambda isotype	G0114F7		GGGAGCGATTCAACT	401919
Biolegend	TotalSeq-A	241	Armenian Hamster IgG, isotype	HTK888		CCTGTCATTAAGACT	400973
Biolegend	TotalSeq-A	91	Mouse IgG2a, kappa isotype	MOPC-173		CTCCTACCTAAACTG	400285
Biolegend	TotalSeq-A	90	Mouse IgG1, kappa isotype	MOPC-21		GCCGGACGACATTAA	400199
Biolegend	TotalSeq-A	92	Mouse IgG2c, kappa isotype	MPC-11		ATATGTATCACGCGA	400373
Biolegend	TotalSeq-A	236	Rat IgG1, kappa isotype	RTK2071		ATCAGATGCCCTCAT	400459
Biolegend	TotalSeq-A	238	Rat IgG2a, kappa isotype	RTK2758		AAGTCAGGTTCGTTT	400571
Biolegend	TotalSeq-A	240	Rat IgG2c, kappa isotype	RTK4174		TCCAGGCTAGTCATT	400739
Biolegend	TotalSeq-A	95	Rat IgG2b, kappa isotype	RTK4530		GATTCTTGACGACCT	400673
TotalSeq Secondary Antibodies
Vendor	Product Line	Barcode	Marker	Clone	Reactivity	Barcode Sequence	Catalog #
Biolegend	TotalSeq-A	951	PE Streptavidin			AACCTTTGCCACTGC	405251
Biotin-conjugated antibodies
Vendor	Product	Clone	Catalog #
Caprico Biotechnologies	CD38 Biotin	OKT10	100851

## Sheet: Flow Cytometry Antibodies
Antibodies used for NHP experiments
Marker	Antibody Clone	Vendor	Flurophore	Catalog #	Dilution (per 1*10^6 cells)
Human TruStain FcX	Fc block	Biolegend	NA	422302	5ul
Live/Dead Aqua	Viability Stain	Thermo	NA	L34966	Per manufacturer's recommendations
Live/Dead Violet	Viability Stain	Thermo	NA	L34964	Per manufacturer's recommendations
Zombie NIR	Viability Stain	Biolegend	NA	423105	Per manufacturer's recommendations
CD3	SP34-2	BD	BUV396	564117	5ul
CD3	SP34-2	BD	BV605	562994	5ul
CD45	D058-1283	BD	V500	561489	3ul
CD45	D058-1283	BD	FITC	557803	3ul
CD45	D058-1283	BD	APC	561290	3ul
CD20	2H7	Biolegend	BV650	302336	5ul
CD20	2H7	Biolegend	BV605	302334	5ul
CD138	DL-101	Biolegend	APC/Fire750	352316	5ul
CD138	DL-101	Biolegend	PE	352306	5ul
Mouse IgG1, k isotype ctrl	MOPC-21	Biolegend	APC/Fire750	400196	5ul
CD49d	9F10	BD	BUV737	612850	5ul
CD63	H5C6	Biolegend	Pacific Blue	353011	5ul
CD64	10.1	Biolegend	BV605	305033	5ul
CD11b	CRF44	Biolegend	BV605	301331	5ul
CD56	HCD56	Biolegend	BV711	318335	5ul
CXCR4	12G5	Biolegend	BV785	306526	5ul
CD102	CBR-IC2/2	Biolegend	FITC	328507	5ul
CD31	WM59	BD	BB700	566564	5ul
CD31	WM59	Biolegend	PECy7	303118	5ul
CD38	OKT10	Caprico Biotech.	APC	100845	20ul
CD14	M5E2	Biolegend	AF700	301822	1:200
CD16	3G8	Biolegend	AF700	302026	1:400
Antibodies used for Human experiments
Marker	Antibody Clone	Vendor	Flurophore	Catalog #	Dilution (per 1*10^6 cells)
Live/Dead Violet	Viability Stain	Thermo	NA	L34964	Per manufacturer's recommendations
CD102	CBR-IC2/2	Biolegend	FITC	328507	5ul
CD45	HI30	BD	PE	561866	5ul
CD20	2H7	Biolegend	BV605	302334	5ul
CD31	WM59	BD	BB700	566564	5ul
CD138	DL-101	Biolegend	PECy7	352318	5ul
Antibodies used for Mouse experiments
Marker	Antibody Clone	Vendor	Flurophore	Catalog #	Dilution (per 1*10^6 cells)
Live/Dead Aqua	Viability Stain	Thermo	NA	L34966	Per manufacturer's recommendations
B220	RA3-6B2	BD	BUV396	563793	1:200
CD19	1D3	BD	BUV737	612781	1:100
IgD	11-26c.2a	BD	BV605	563003	1:200
CD138	281-2	BD	BB515	564511	1:100
CD31	W18222B	Biolegend	PE	160204	1:100
CD102	3C4	Biolegend	AF647	105612	1:100
CD4	GK1.5	Thermo	APCef780	47004182	1:200
CD8a	53-6.7	Thermo	APCef780	47008182	1:200
F4/80	BM8	Thermo	APCef780	47480182	1:200
NK1.1	PK136	Thermo	APCef780	47594182	1:200
