# Supplementary material for: Single cell multi-omic reference atlases of non-human primate immune tissues reveals CD102 as a biomarker for long-lived plasma cells
Source: Commun Biol. 2022 Dec 21;5:1399. doi: 10.1038/s42003-022-04216-9 (PMC9770566; doi:10.1038/s42003-022-04216-9)
Supplement: Supplementary file 5 — Supplementary Data 3 [file 42003_2022_4216_MOESM5_ESM.xlsx]

## Sheet: RNA
	feature	group	avgExpr	logFC	statistic	auc	pval	padj	pct_in	pct_out
1	IL7R	0	2.07809	1.17828	2.44398e+09	0.748759	0	0	89.0645	38.345
2	CD3D	0	2.13759	1.09413	2397422699	0.734494	0	0	96.1269	46.3909
3	RPL10A	0	4.10548	1.07627	2.77377e+09	0.849796	0	0	100	89.0868
4	ENSMMUG00000013429	0	4.65213	1.06227	2.80038e+09	0.857948	0	0	100	92.503
5	ENSMMUG00000013257	0	2.82349	1.05749	2.27085e+09	0.695717	0	0	99.7141	65.8402
6	ENSMMUG00000016894	0	3.44036	1.03837	2636651692	0.807786	0	0	99.8038	86.7927
7	TCF7	0	1.60555	1.01756	2.52991e+09	0.775084	0	0	86.1162	32.9294
8	RPS16	0	4.38917	1.01619	2833161810	0.867991	0	0	100	92.6232
9	CD3E	0	1.81641	1.01501	2.45367e+09	0.751725	0	0	92.1473	39.7039
10	RPS5	0	4.10234	0.978518	2727882879	0.835736	0	0	99.9944	90.9659
11	ENSMMUG00000000050	0	3.13646	0.965714	2538484467	0.777711	0	0	99.0303	85.3497
12	RPS21	0	2.78346	0.946325	2.4767e+09	0.758782	0	0	97.6963	79.5181
13	ENSMMUG00000019544	0	4.13616	0.94429	2.69925e+09	0.826964	0	0	100	92.5926
14	ENSMMUG00000002676	0	4.58074	0.935393	2.85054e+09	0.873316	0	0	100	96.1301
15	LTB	0	2.40861	0.91929	2.21076e+09	0.677306	0	0	97.2984	60.1644
16	LEF1	0	1.32428	0.910335	2517404965	0.771253	0	0	78.7568	25.5143
17	ENSMMUG00000038348	0	4.38378	0.905801	2.78461e+09	0.853116	0	0	100	95.4327
18	ENSMMUG00000018240	0	4.50124	0.899791	2.64775e+09	0.811188	0	0	100	94.7483
19	ENSMMUG00000020073	0	4.76049	0.898628	2.87591e+09	0.881088	0	0	100	97.0878
20	ENSMMUG00000017928	0	4.65599	0.898522	2.73779e+09	0.838771	0	0	100	95.5212
21	RPL27A	0	4.16322	0.893354	2687310085	0.823306	0	0	100	92.7987
22	ENSMMUG00000045571	0	3.55295	0.891203	2606549969	0.798564	0	0	99.9552	90.2494
23	RPL22	0	3.7323	0.884686	2699087535	0.826915	0	0	100	90.8184
24	RPS2.1	0	3.27855	0.872653	2479768007	0.759722	0	0	99.9327	85.5951
25	PLAC8	0	1.5096	0.871582	2.35015e+09	0.72001	0	0	75.4386	34.9452
26	RPS13	0	4.39177	0.866733	2796592158	0.856787	0	0	100	95.3124
27	ENSMMUG00000015270	0	4.51807	0.849236	2.66071e+09	0.815157	0	0	100	94.2078
28	ENSMMUG00000005072	0	3.77117	0.846661	2661965712	0.815542	0	0	100	91.6065
29	RPS24	0	3.99748	0.843135	2672297534	0.818707	0	0	100	93.9011
30	RPS10	0	4.23516	0.841845	2.61814e+09	0.802115	0	0	100	94.2132
31	RPL12	0	3.83447	0.83985	2.59254e+09	0.794273	0	0	99.9944	92.3034
32	RPL32	0	4.53726	0.839176	2812029082	0.861516	0	0	100	96.9987
33	GIMAP7	0	1.54183	0.83916	2.37388e+09	0.727282	0	0	84.4571	38.1439
34	RPL6	0	3.84768	0.838674	2.55575e+09	0.783	0	0	100	90.8872
35	RPS15	0	4.48151	0.838283	2.75218e+09	0.843179	0	0	100	95.3064
36	RPS4X	0	4.1005	0.83532	2567534318	0.786611	0	0	100	93.3835
37	RPS18	0	5.06547	0.82889	2.62507e+09	0.804238	0	0	100	96.8128
38	RPL3	0	3.93794	0.821772	2519022790	0.771748	0	0	99.9944	91.1764
39	RPS14	0	4.42786	0.820925	2704239543	0.828493	0	0	100	95.5764
40	RPS29	0	3.44874	0.819638	2.45818e+09	0.753107	0	0	99.6581	90.052
41	RPL11	0	4.2072	0.816261	2673272968	0.819006	0	0	100	94.1865
42	ENSMMUG00000042008	0	4.47515	0.813493	2.75148e+09	0.842966	0	0	100	95.7852
43	ENSMMUG00000020582	0	3.78138	0.811473	2613395552	0.800661	0	0	99.9776	93.2365
44	RPL19	0	4.07924	0.811333	2521674539	0.772561	0	0	100	93.1108
45	ENSMMUG00000041188	0	3.58442	0.8039	2495541968	0.764555	0	0	99.9832	89.8881
46	RPL27	0	3.78294	0.802758	2629322143	0.805541	0	0	100	92.5199
47	RPL10	0	4.71314	0.802753	2562777791	0.785154	0	0	100	95.4032
48	RPS28	0	4.0981	0.799105	2.63665e+09	0.807785	0	0	99.9832	95.1403
49	RPS7	0	4.43513	0.794796	2.70121e+09	0.827565	0	0	100	96.0372
50	RPL18	0	4.35434	0.785499	2708809445	0.829893	0	0	100	95.5502
51	RPL24	0	3.57086	0.78518	2.57055e+09	0.787535	0	0	100	91.465
52	ENSMMUG00000023807	0	4.55283	0.781753	2632792502	0.806604	0	0	99.9944	96.6587
53	EEF1G	0	2.96993	0.778989	2472776832	0.75758	0	0	99.8206	86.5894
54	TPT1	0	4.94509	0.777559	2736039332	0.838235	0	0	100	98.8248
55	RPS3	0	4.00383	0.770979	2.62063e+09	0.802877	0	0	100	94.5931
56	RPS12	0	4.49807	0.760366	2.55782e+09	0.783634	0	0	100	96.1236
57	ENSMMUG00000010691	0	3.50331	0.759803	2606552831	0.798565	0	0	99.9944	92.4461
58	RPS23	0	4.54505	0.753809	2690721570	0.824351	0	0	100	96.6062
59	RPL8	0	4.09731	0.749972	2638716694	0.808419	0	0	100	95.1173
60	RPL23A	0	4.04937	0.748809	2563744019	0.78545	0	0	100	94.1947
61	RPS20	0	4.10035	0.746027	2488736519	0.76247	0	0	100	94.7549
62	RPL35	0	3.98033	0.744599	2.49223e+09	0.763539	0	0	99.9944	92.8222
63	EIF3K	0	2.6343	0.736135	2414715229	0.739792	0	0	99.4675	83.9537
64	ZFP36L2	0	2.30338	0.733357	2.19817e+09	0.67345	0	0	93.5542	72.5939
65	RPL13A	0	4.14262	0.72754	2552966200	0.782148	0	0	100	94.7604
66	RACK1	0	3.51352	0.724216	2.38939e+09	0.732033	0	0	99.9944	90.3423
67	ENSMMUG00000004545	0	2.83327	0.723607	2312581641	0.708501	0	0	99.4283	84.4161
68	ENSMMUG00000028844	0	3.85942	0.719023	2.4602e+09	0.753728	0	0	100	92.4931
69	ENSMMUG00000018391	0	4.03136	0.715375	2.57602e+09	0.789209	0	0	100	95.043
70	RGS10	0	0.994309	0.714949	2.39921e+09	0.735042	0	0	65.3495	20.2572
71	RPSA	0	3.77123	0.714902	2.48475e+09	0.761247	0	0	99.9888	92.7271
72	RPL7A	0	3.89457	0.714827	2.45584e+09	0.752391	0	0	100	92.8943
73	RIPOR2	0	1.85827	0.709092	2236739174	0.685266	0	0	89.9445	60.7766
74	ENSMMUG00000003073	0	3.52927	0.708929	2.52218e+09	0.772715	0	0	99.9888	92.9872
75	RPL28	0	4.15429	0.708273	2.47539e+09	0.75838	0	0	100	94.5472
76	RPS6	0	4.04522	0.699378	2563202034	0.785284	0	0	100	95.2873
77	ENSMMUG00000038586	0	1.8229	0.698888	2.30818e+09	0.707152	0	0	89.7595	65.3199
78	EEF1A1	0	4.86172	0.693136	2617482165	0.801913	0	0	100	98.2411
79	EEF1B2	0	2.86979	0.688265	2.32837e+09	0.713338	0	0	99.6805	86.4751
80	PECAM1	0	1.31596	0.6871	2316857975	0.709812	0	0	77.8544	40.6216
81	RPS26	0	4.18742	0.680803	2564552594	0.785697	0	0	100	96.1837
82	RPS27A	0	4.91225	0.679477	2.49145e+09	0.763301	0	0	100	98.2055
83	ENSMMUG00000005593	0	2.40263	0.665748	2194789535	0.672414	0	0	82.8037	74.1839
84	RPL4	0	2.86137	0.663388	2309105339	0.707436	0	0	99.7926	86.6582
85	SPOCK2	0	1.14788	0.663293	2311371664	0.708131	0	0	72.9051	29.5247
86	ENSMMUG00000000558	0	2.65216	0.654199	2.31025e+09	0.707789	0	0	98.8398	84.5298
87	RPLP2	0	3.9876	0.650998	2556089483	0.783104	0	0	100	95.2649
88	SELL	0	1.53967	0.646033	2.19743e+09	0.673222	0	0	82.1535	46.1711
89	RPL9	0	2.65265	0.637138	2332820198	0.714702	0	0	99.6133	86.3899
90	RPS11	0	4.18003	0.631196	2.40712e+09	0.737465	0	0	100	95.5917
91	ITGA6	0	1.10603	0.630252	2278405452	0.698031	0	0	69.4916	30.5413
92	RPL26	0	3.42671	0.609408	2302835575	0.705516	0	0	99.9832	91.53
93	RPL22L1	0	1.98146	0.602349	2147433084	0.657905	0	0	91.9175	69.2269
94	RPL23	0	3.64384	0.600416	2418876671	0.741067	0	0	100	95.0359
95	ENSMMUG00000028889	0	3.71159	0.596701	2.49679e+09	0.764938	0	0	100	95.8344
96	EIF3E	0	1.85256	0.592683	2.22563e+09	0.681862	0	0	93.2067	70.7902
97	CD3G	0	1.07959	0.590097	2253563255	0.69042	0	0	70.6182	30.7529
98	RPL7	0	2.631	0.587893	2252982528	0.690242	0	0	99.1256	86.5238
99	RPLP0	0	3.63451	0.585884	2.13477e+09	0.654027	0	0	99.9888	91.9066
100	RPS17L	0	3.23196	0.579418	2.31566e+09	0.709444	0	0	99.9159	92.0187
101	BTG1	0	1.85069	0.572222	2143883757	0.656818	0	0	91.4579	68.4026
102	UBA52	0	4.0506	0.565523	2.482e+09	0.760405	0	0	100	97.3818
103	C18H18orf32	0	3.46182	0.559397	2.21671e+09	0.679131	0	0	99.8935	92.5068
104	CA6	0	0.708143	0.55718	2.25822e+09	0.691846	0	0	48.8762	10.6481
105	ETS1	0	1.56695	0.544425	2.10503e+09	0.644913	0	0	85.9145	55.2298
106	ENSMMUG00000021980	0	2.53531	0.543846	2.12849e+09	0.652103	0	0	98.7333	84.3216
107	ENSMMUG00000031840	0	4.58143	0.541761	2.31878e+09	0.710399	0	0	100	98.1082
108	RCAN3	0	0.789106	0.537091	2243121306	0.687221	0	0	55.1539	18.1862
109	ENSMMUG00000046078	0	0.891365	0.532083	2066859970	0.63322	0	0	44.5827	17.8724
110	NOP53	0	1.57872	0.527651	2.17814e+09	0.667311	0	0	87.4222	64.6481
111	NME1	0	2.47109	0.52751	2.03785e+09	0.624331	0	0	98.7164	81.535
112	RPL29	0	2.18328	0.520649	2099329030	0.643168	0	0	96.5585	79.2541
113	FYB1	0	1.3268	0.520123	2.11958e+09	0.64937	0	0	77.9329	45.8568
114	RSL24D1	0	1.57599	0.519948	2.17339e+09	0.665859	0	0	87.2765	65.2854
115	ENSMMUG00000001645	0	2.53228	0.51705	2180084128	0.667908	0	0	99.3834	87.6345
116	PFDN5	0	1.37528	0.513233	2123034759	0.65043	0	0	76.6269	54.3711
117	EVL	0	1.14522	0.506079	2153762044	0.659844	0	0	73.4824	40.879
118	EIF3G	0	1.48966	0.504963	2155391070	0.660343	0	0	83.4875	62.0152
119	CD69	0	1.74029	0.483083	2.00153e+09	0.613205	0	0	84.8775	56.0967
120	NSA2	0	1.56301	0.477708	2113887551	0.647628	0	0	85.2419	64.9296
121	ENSMMUG00000041391	0	1.00384	0.475869	2.11518e+09	0.648023	0	0	62.6815	32.5894
122	RPLP1	0	4.36725	0.473551	2110903718	0.646714	0	0	100	97.0735
123	MBNL1	0	2.49703	0.47285	2111647222	0.646941	0	0	98.4026	87.9039
124	ITM2B	0	2.29478	0.471197	2.08622e+09	0.639151	0	0	98.2288	84.7184
125	RPL15	0	1.96538	0.468865	2.0763e+09	0.636114	0	0	94.5631	76.5091
126	RPS9	0	3.6261	0.458851	2.20935e+09	0.676874	0	0	100	95.8803
127	RFLNB	0	0.912705	0.457163	2144399897	0.656976	0	0	60.2489	27.1519
128	TXNIP	0	2.09143	0.453287	1950542540	0.597584	0	0	88.3415	72.1359
129	ARHGEF1	0	1.13668	0.452858	2114815049	0.647912	0	0	73.432	47.0577
130	HNRNPH2	0	2.33903	0.447804	2025708281	0.620613	0	0	96.508	82.8425
131	2022-09-06	0	1.13442	0.439713	2.09025e+09	0.640386	0	0	71.7449	46.1465
132	ENSMMUG00000029598	0	1.54201	0.43899	2087427366	0.639521	0	0	85.5109	66.641
133	RASGRP1	0	0.945653	0.438135	2093949675	0.64152	0	0	61.8239	33.8236
134	CHD3	0	0.84714	0.43698	2.11167e+09	0.646947	0	0	57.48	29.6291
135	EIF3H	0	1.5769	0.435165	2.07898e+09	0.636933	0	0	87.2709	67.8336
136	BTF3	0	2.29315	0.429669	2039011776	0.624688	0	0	98.1335	85.107
137	PTPRC	0	2.32091	0.42619	1895707130	0.580784	1.09952e-280	2.62293e-279	97.4385	79.5405
138	SCML4	0	0.814421	0.426166	2106752516	0.645442	0	0	55.6023	25.7701
139	LCK	0	0.972462	0.424067	2088838722	0.639954	0	0	65.4223	34.3801
140	CAMK4	0	0.70903	0.422314	2.12164e+09	0.650004	0	0	50.6306	20.0391
141	ENSMMUG00000008939	0	1.11506	0.42192	2.10037e+09	0.643486	0	0	72.395	49.648
142	LBH	0	0.937109	0.421753	2.08537e+09	0.638892	0	0	62.2106	35.8815
143	FAU	0	3.9293	0.41309	2169327297	0.664613	0	0	100	97.1036
144	ENSMMUG00000015781	0	1.37743	0.41189	2044328405	0.626317	0	0	80.5728	59.4664
145	BCL9L	0	0.750148	0.405842	2.09486e+09	0.641798	0	0	52.9062	24.8163
146	RPS4Y1	0	1.77192	0.404604	1922910738	0.589119	0	0	56.3309	49.5775
147	ENSMMUG00000014256	0	4.44504	0.398873	1.8261e+09	0.55946	5.21618e-152	6.54638e-151	99.9832	97.3758
148	STK17A	0	1.22939	0.398204	2.02698e+09	0.621001	0	0	75.0182	52.082
149	ADD3	0	1.04041	0.395807	2.05458e+09	0.629459	0	0	67.4458	44.1728
150	DYRK2	0	0.960246	0.393081	2.05297e+09	0.628965	0	0	63.4157	39.9301
151	SIRPG	0	0.75561	0.387835	2073936656	0.635388	0	0	52.7773	24.1145
152	CYTIP	0	0.993531	0.387708	2.05549e+09	0.629736	0	0	66.2407	41.876
153	MT-CO2	0	5.34334	0.382882	1.84111e+09	0.564057	4.38161e-176	6.36448e-175	100	98.7718
154	COMMD6	0	1.43019	0.381706	2016941084	0.617927	0	0	82.6131	64.5514
155	PCED1B	0	0.685926	0.381479	2.05594e+09	0.629873	0	0	47.8785	22.9082
156	LDHB	0	0.908013	0.379111	2.05684e+09	0.630151	0	0	62.2162	39.1201
157	ENSMMUG00000015583	0	1.4293	0.374255	2.01188e+09	0.616377	0	0	82.9158	63.9834
158	SATB1	0	0.604944	0.373376	2.06571e+09	0.632866	0	0	43.6635	17.8457
159	SUSD6	0	1.93815	0.370518	1.9844e+09	0.607958	0	0	93.9241	80.7687
160	ENSMMUG00000008286	0	1.94432	0.3698	1.98989e+09	0.60964	0	0	93.9577	80.1779
161	EIF3F	0	1.45213	0.367529	2.01147e+09	0.61625	0	0	84.9952	66.4803
162	ATP5MC2	0	1.73283	0.365497	1967618419	0.602816	0	0	90.4602	73.6138
163	ENSMMUG00000046487	0	0.673727	0.364709	2002466836	0.613492	0	0	41.5335	18.2802
164	ENSMMUG00000043473	0	1.07395	0.363379	1.99274e+09	0.610514	0	0	63.0626	46.5335
165	ENSMMUG00000012140	0	3.36541	0.361027	1.77203e+09	0.542894	4.39538e-80	3.18086e-79	99.9664	90.8774
166	ABRACL	0	1.27847	0.360114	1.997e+09	0.611817	0	0	77.7086	58.2022
167	EEF2	0	2.12035	0.359708	1920167491	0.588278	0	0	96.3231	81.9182
168	ATM	0	1.08043	0.354052	1991272933	0.610063	0	0	67.8101	47.302
169	CD2	0	1.02161	0.348464	1.99534e+09	0.611308	0	0	65.2486	38.1422
170	RPS2	0	0.830659	0.333851	1.94076e+09	0.594589	0	0	48.0859	30.2959
171	FBL	0	0.951703	0.325077	1998265473	0.612205	0	0	64.9123	45.6672
172	MIF	0	1.13972	0.321228	1.97086e+09	0.603808	0	0	73.3591	54.2853
173	PSME1	0	1.79488	0.320462	1.91738e+09	0.587425	0	0	90.5274	75.9866
174	ENSMMUG00000022489	0	0.732419	0.315021	1.86559e+09	0.571557	0	0	36.9038	24.6174
175	MACF1	0	1.19328	0.314011	1932353593	0.592012	0	0	71.0779	53.4463
176	ITK	0	0.598875	0.310058	2.00692e+09	0.614857	0	0	44.0502	20.0288
177	PTGER4	0	0.854346	0.308175	1962200896	0.601156	0	0	56.684	36.2401
178	CDC42SE2	0	1.309	0.307434	1.93918e+09	0.594102	0	0	78.9698	62.5825
179	DDT	0	0.695827	0.306809	1994020506	0.610904	0	0	50.922	28.7961
180	SORL1	0	1.06539	0.306544	1.95455e+09	0.598811	0	0	68.9816	46.404
181	FLT3LG	0	0.573236	0.302	1.99845e+09	0.612261	0	0	43.0301	20.1856
182	PYHIN1	0	0.666519	0.299662	1.98324e+09	0.607602	0	0	47.8785	25.6504
183	RNMT	0	1.19108	0.298993	1949964597	0.597407	0	0	75.0799	58.6001
184	ENSMMUG00000040409	0	1.14505	0.295781	1948345475	0.596911	0	0	72.1484	56.5083
185	ENSMMUG00000047234	0	1.1902	0.295525	1935186475	0.59288	0	0	73.2975	57.3872
186	ID2	0	0.973421	0.295198	1.9091e+09	0.584888	0	0	55.0866	37.2518
187	EIF4A2	0	1.66518	0.294618	1.91823e+09	0.587686	0	0	89.6474	75.9232
188	EIF4B	0	1.1172	0.294587	1.9529e+09	0.598306	0	0	72.6417	55.7223
189	MAMU-B	0	2.00593	0.292813	1.8293e+09	0.560438	4.46515e-158	5.82381e-157	94.1651	79.5225
190	STK38	0	0.700348	0.290871	1.96643e+09	0.602453	0	0	50.1766	30.4512
191	CYLD	0	0.733833	0.289253	1.96409e+09	0.601734	0	0	52.4018	32.708
192	TNIK	0	0.634934	0.287146	1975692549	0.605289	0	0	46.7519	24.7212
193	CCND3	0	0.898377	0.286358	1958210159	0.599933	0	0	62.5582	43.196
194	CXCR4	0	1.20222	0.286138	1.90724e+09	0.584318	0	0	71.644	52.5116
195	SIGIRR	0	0.696827	0.285909	1.97977e+09	0.606537	0	0	52.3569	30.144
196	PLAAT4	0	0.857502	0.284934	1944805526	0.595827	0	0	57.3062	36.4899
197	SPTBN1	0	0.666352	0.28132	1957187275	0.59962	0	0	47.9401	28.7518
198	ENSMMUG00000002920	0	0.798731	0.28103	1961892780	0.601062	0	0	57.6986	40.5281
199	BIN2	0	1.10895	0.280441	1924595054	0.589635	0	0	71.5767	53.5862
200	2022-09-09	0	0.88636	0.27895	1945793983	0.596129	0	0	61.5436	42.7101
201	ENSMMUG00000015301	0	0.857653	0.278542	1953370495	0.598451	0	0	60.7982	42.0537
202	ENSMMUG00000044712	0	1.32945	0.277219	1.91578e+09	0.586933	0	0	80.0796	64.8842
203	HNRNPDL	0	1.62932	0.274888	1.88938e+09	0.578845	3.91586e-269	8.97799e-268	88.5264	75.3821
204	S1PR1	0	0.509931	0.274125	1.96854e+09	0.603097	0	0	38.4788	17.662
205	ITM2A	0	0.686934	0.272421	1.95658e+09	0.599435	0	0	49.0219	27.6745
206	PABPC1	0	1.91553	0.271583	1861376907	0.570267	1.19053e-212	2.06009e-211	93.7504	81.0458
207	PCDHGC5	0	0.447815	0.270836	1943023461	0.595281	0	0	32.2628	13.5976
208	TRAF3IP3	0	0.760275	0.268122	1.94152e+09	0.59482	0	0	54.3523	35.7055
209	SMDT1	0	1.70345	0.267254	1.8709e+09	0.573184	1.44784e-231	2.76163e-230	90.5667	77.0464
210	ENSMMUG00000031809	0	0.737687	0.266435	1.9426e+09	0.59515	0	0	53.5396	36.6479
211	NRIP1	0	0.741392	0.261918	1.92831e+09	0.590773	0	0	51.3144	33.3415
212	FYN	0	0.662027	0.259182	1.94763e+09	0.596692	0	0	49.0219	28.1697
213	EIF3M	0	1.01577	0.258575	1914050170	0.586404	0	0	67.6027	52.0251
214	PTPRCAP	0	1.25277	0.257102	1858991321	0.569536	3.32518e-223	6.0761e-222	76.4027	56.4902
215	TOB1	0	0.64525	0.256284	1.91765e+09	0.587506	0	0	44.6219	27.4897
216	BACH2	0	0.576548	0.255405	1967138432	0.602669	0	0	42.6097	20.6683
217	UBE2D2	0	0.905007	0.254503	1.92698e+09	0.590364	0	0	63.2139	48.2924
218	ENSMMUG00000002704	0	0.598563	0.254266	1.94094e+09	0.594642	0	0	46.253	29.7887
219	IL6ST	0	0.410456	0.251441	1947276048	0.596583	0	0	32.1451	13.2078
220	IL7R	1	2.02506	1.09798	1935104297	0.732334	0	0	87.2016	39.4872
221	CD3D	1	2.1451	1.08061	1.93524e+09	0.732385	0	0	95.6632	47.4075
222	ENSMMUG00000016894	1	3.46571	1.04515	2146541023	0.812352	0	0	99.6539	87.0608
223	RPL10A	1	4.08487	1.03285	2.19285e+09	0.829879	0	0	100	89.3021
224	ENSMMUG00000013257	1	2.81194	1.0242	1.82366e+09	0.69016	0	0	99.4915	66.5256
225	ENSMMUG00000013429	1	4.62815	1.0155	2207285934	0.835341	0	0	100	92.6509
226	TCF7	1	1.61304	1.00554	2036749709	0.770802	0	0	85.6194	34.0167
227	CD3E	1	1.81431	0.992723	1972344284	0.746428	0	0	91.5172	40.7866
228	RPS16	1	4.38501	0.991662	2266316564	0.857681	0	0	99.9859	92.7698
229	ENSMMUG00000000050	1	3.15145	0.962789	2.06026e+09	0.779699	0	0	98.6651	85.6474
230	LTB	1	2.46368	0.960404	1.82371e+09	0.690177	0	0	97.3231	60.8953
231	RPS5	1	4.0887	0.944532	2166959575	0.820079	0	0	99.9929	91.1442
232	RPS21	1	2.78615	0.930543	1.99701e+09	0.755762	0	0	97.3584	79.9025
233	ENSMMUG00000018240	1	4.5382	0.921795	2.17661e+09	0.82373	0	0	99.9929	94.8525
234	ENSMMUG00000002676	1	4.57973	0.91585	2281443401	0.863405	0	0	100	96.2065
235	ENSMMUG00000019544	1	4.12673	0.915514	2157683891	0.816569	0	0	99.9929	92.7393
236	ENSMMUG00000020073	1	4.76553	0.886314	2314732376	0.876003	0	0	100	97.1452
237	ENSMMUG00000038348	1	4.37994	0.883796	2.22637e+09	0.842563	0	0	99.9859	95.5239
238	ENSMMUG00000017928	1	4.6518	0.876281	2.19136e+09	0.829312	0	0	100	95.6096
239	RPL22	1	3.72954	0.864259	2.16096e+09	0.817809	0	0	99.9788	91.0012
240	RPS2.1	1	3.28279	0.859996	2.00144e+09	0.757438	0	0	99.8799	85.8821
241	RPL27A	1	4.14762	0.858946	2130807123	0.806397	0	0	99.9929	92.9413
242	ENSMMUG00000045571	1	3.53063	0.849603	2063576061	0.780954	0	0	99.9364	90.4423
243	LEF1	1	1.28397	0.849005	1988650955	0.752599	0	0	76.1054	26.7661
244	RPS13	1	4.39016	0.847899	2240614811	0.847954	0	0	99.9859	95.406
245	RPS24	1	4.00808	0.837894	2.15752e+09	0.816505	0	0	100	94.0215
246	GIMAP7	1	1.54892	0.830227	1.91002e+09	0.72284	0	0	83.4369	39.1352
247	RPS10	1	4.23515	0.825216	2.10211e+09	0.795537	0	0	100	94.3274
248	RPS29	1	3.46384	0.819712	1999000796	0.756516	0	0	99.555	90.2494
249	ENSMMUG00000005072	1	3.75862	0.816452	2118817151	0.80186	0	0	99.9717	91.7743
250	RPL6	1	3.84038	0.814276	2.03992e+09	0.772	0	0	99.9859	91.0681
251	ENSMMUG00000020582	1	3.79014	0.804877	2.11372e+09	0.799932	0	0	99.9788	93.3694
252	RPL32	1	4.51961	0.803629	2226107103	0.842463	0	0	100	97.0579
253	RPL27	1	3.79588	0.800847	2.13266e+09	0.8071	0	0	99.9929	92.668
254	RPS4X	1	4.08174	0.798651	2032130025	0.769053	0	0	99.9859	93.5151
255	RPL11	1	4.20574	0.798576	2.14264e+09	0.810877	0	0	99.9929	94.3017
256	RPL3	1	3.93086	0.797935	2009320865	0.760421	0	0	100	91.35
257	RPL12	1	3.80908	0.795962	2.04064e+09	0.772273	0	0	99.9859	92.4559
258	ENSMMUG00000042008	1	4.47202	0.794076	2.2005e+09	0.832773	0	0	100	95.8684
259	RPL19	1	4.07752	0.793482	2.02496e+09	0.766339	0	0	100	93.2467
260	RPS15	1	4.45262	0.790661	2.15437e+09	0.815313	0	0	100	95.399
261	RPS14	1	4.41454	0.790387	2.14806e+09	0.812927	0	0	100	95.6637
262	RPL10	1	4.71512	0.789044	2060647455	0.779846	0	0	99.9929	95.4944
263	ENSMMUG00000041188	1	3.58458	0.788217	2007183001	0.759612	0	0	99.9647	90.0887
264	ENSMMUG00000015270	1	4.47649	0.787738	2.05594e+09	0.778066	0	0	100	94.3221
265	RPS28	1	4.10201	0.787541	2.12307e+09	0.803468	0	0	99.9859	95.2356
266	RPS20	1	4.1507	0.785474	2.06907e+09	0.783033	0	0	99.9788	94.86
267	EEF1G	1	2.98958	0.784764	2015619592	0.762805	0	0	99.7881	86.8529
268	RPS18	1	5.03878	0.783825	2.04507e+09	0.773952	0	0	100	96.8757
269	TPT1	1	4.96479	0.783408	2223195892	0.841362	0	0	100	98.848
270	RPL24	1	3.57731	0.776619	2.07426e+09	0.784999	0	0	99.9788	91.635
271	RPL18	1	4.35642	0.772239	2.17541e+09	0.823275	0	0	99.9929	95.6385
272	RPS7	1	4.42486	0.76806	2145731596	0.812046	0	0	100	96.1154
273	ENSMMUG00000023807	1	4.55205	0.765481	2.11472e+09	0.800308	0	0	100	96.7241
274	ENSMMUG00000004545	1	2.87994	0.759535	1918074666	0.725889	0	0	99.3573	84.7178
275	ENSMMUG00000010691	1	3.51399	0.756306	2.11031e+09	0.798641	0	0	99.9647	92.5973
276	RPS3	1	4.00217	0.753987	2.10145e+09	0.795287	0	0	99.9859	94.7009
277	ENSMMUG00000038586	1	1.86825	0.733878	1895850231	0.717479	0	0	89.8997	65.7915
278	RPS23	1	4.53858	0.731972	2.14602e+09	0.812156	0	0	100	96.6732
279	RPL23A	1	4.04542	0.729777	2.05244e+09	0.776739	0	0	99.9859	94.3103
280	RPL13A	1	4.15641	0.728012	2075999112	0.785656	0	0	100	94.8638
281	RPL35	1	3.97023	0.719048	1983369010	0.7506	0	0	99.9859	92.9643
282	RACK1	1	3.51556	0.712122	1.92594e+09	0.728864	0	0	99.9506	90.5361
283	ENSMMUG00000003073	1	3.5432	0.709923	2048703427	0.775326	0	0	99.9788	93.1262
284	RPS12	1	4.46502	0.709802	1992887730	0.754202	0	0	99.9929	96.2006
285	EIF3K	1	2.61707	0.70307	1.91922e+09	0.726324	0	0	99.3007	84.2725
286	ZFP36L2	1	2.28464	0.698718	1.75747e+09	0.665111	0	0	92.9651	73.0522
287	RPSA	1	3.76767	0.696961	1990771972	0.753402	0	0	99.9717	92.8716
288	RPL8	1	4.06142	0.696555	2051646998	0.77644	0	0	100	95.2137
289	EEF1A1	1	4.8745	0.693199	2.12858e+09	0.805556	0	0	100	98.2758
290	RGS10	1	0.986892	0.692861	1917489653	0.725668	0	0	64.098	21.242
291	RPL7A	1	3.88068	0.685784	1943852009	0.735645	0	0	99.9929	93.0351
292	ENSMMUG00000028844	1	3.82906	0.67217	1918085943	0.725894	0	0	100	92.6413
293	ENSMMUG00000018391	1	4.00027	0.667807	2.01552e+09	0.762769	0	0	99.9788	95.1424
294	RPS26	1	4.18714	0.667065	2054190378	0.777402	0	0	99.9929	96.2595
295	RPS6	1	4.02292	0.661592	2.01916e+09	0.764144	0	0	100	95.3803
296	RPS27A	1	4.89906	0.651875	1.97787e+09	0.748519	0	0	100	98.241
297	RPL4	1	2.85966	0.648453	1.85912e+09	0.70358	0	0	99.7033	86.9242
298	RPL28	1	4.10732	0.64376	1.90152e+09	0.719625	0	0	100	94.6548
299	RPLP2	1	3.98952	0.640221	2.05727e+09	0.778566	0	0	100	95.3583
300	RIPOR2	1	1.80554	0.638375	1760137178	0.666119	0	0	87.6324	61.5276
301	EEF1B2	1	2.83334	0.635474	1.82586e+09	0.690989	0	0	99.6186	86.7404
302	SPOCK2	1	1.12543	0.626043	1.83805e+09	0.695603	0	0	70.8292	30.5382
303	RPL9	1	2.64748	0.619003	1.87392e+09	0.70918	0	0	99.4138	86.666
304	PECAM1	1	1.26403	0.617665	1.81797e+09	0.688005	0	0	74.7139	41.5946
305	ENSMMUG00000000558	1	2.62368	0.61065	1827232862	0.691511	0	0	98.4814	84.8394
306	RPL26	1	3.43502	0.606317	1.86815e+09	0.706995	0	0	99.9506	91.6993
307	CD3G	1	1.09845	0.59874	1823527072	0.690108	0	0	69.9322	31.5916
308	ITGA6	1	1.08616	0.596437	1807220098	0.683937	0	0	66.7185	31.5203
309	SELL	1	1.49705	0.58743	1.7368e+09	0.657287	0	0	79.4039	47.0898
310	RPS11	1	4.14476	0.580797	1.86162e+09	0.704524	0	0	100	95.6787
311	RPL7	1	2.63316	0.578614	1.82088e+09	0.689108	0	0	99.0818	86.7758
312	EIF3E	1	1.84992	0.578148	1.79273e+09	0.678454	0	0	92.5131	71.2851
313	FYB1	1	1.38844	0.576182	1.7537e+09	0.663682	0	0	79.0931	46.4018
314	PFDN5	1	1.43589	0.568314	1.75827e+09	0.66541	0	0	77.3344	54.7566
315	RPL23	1	3.62284	0.565978	1.91649e+09	0.72529	0	0	99.9435	95.1381
316	RPLP0	1	3.62521	0.564322	1701983170	0.64411	0	0	99.9717	92.0674
317	CD69	1	1.81955	0.558822	1.65777e+09	0.627379	0	0	84.6306	56.6834
318	ENSMMUG00000028889	1	3.68455	0.555831	1957783070	0.740917	0	0	99.9859	95.9177
319	PLAC8	1	1.2297	0.55325	1.71418e+09	0.648725	0	0	66.4713	36.4246
320	ENSMMUG00000021980	1	2.54676	0.545434	1728382695	0.654101	0	0	98.7781	84.6026
321	ENSMMUG00000046078	1	0.912005	0.543789	1.68861e+09	0.639049	0	0	46.4331	18.2592
322	ETS1	1	1.5757	0.5431	1.70478e+09	0.645171	0	0	84.8496	55.9161
323	UBA52	1	4.03682	0.539537	1964807990	0.743576	0	0	99.9859	97.4346
324	RCAN3	1	0.799391	0.537558	1809504063	0.684801	0	0	54.9654	18.93
325	EVL	1	1.17839	0.531771	1760122585	0.666113	0	0	73.8734	41.4928
326	BTG1	1	1.82281	0.530942	1.70518e+09	0.645319	0	0	90.3376	68.9426
327	RPS17L	1	3.19753	0.53094	1.80907e+09	0.684638	0	0	99.8517	92.1794
328	RPL22L1	1	1.9197	0.524019	1677513694	0.63485	0	0	91.051	69.7404
329	RSL24D1	1	1.58408	0.518392	1758685561	0.665569	0	0	86.7919	65.7562
330	C18H18orf32	1	3.43249	0.516806	1.74692e+09	0.661116	0	0	99.7952	92.66
331	NOP53	1	1.57627	0.514603	1753274089	0.663521	0	0	86.3187	65.1812
332	PTPRC	1	2.41042	0.514088	1.622e+09	0.61384	0	0	97.6974	79.8741
333	RPL29	1	2.18338	0.51048	1693260516	0.640809	0	0	96.2142	79.6217
334	ENSMMUG00000031840	1	4.56035	0.508385	1818866364	0.688344	0	0	100	98.1456
335	EIF3G	1	1.4916	0.497084	1.73933e+09	0.658246	0	0	83.4016	62.4454
336	MBNL1	1	2.519	0.487149	1.72724e+09	0.653668	0	0	98.3472	88.1153
337	ENSMMUG00000005593	1	2.2481	0.486359	1.66946e+09	0.631802	0	0	76.9247	74.8
338	LCK	1	1.03418	0.482101	1727838299	0.653895	0	0	66.8809	34.882
339	ENSMMUG00000001645	1	2.50887	0.481666	1727458410	0.653751	0	0	99.1242	87.886
340	ENSMMUG00000041391	1	1.01639	0.479976	1.70975e+09	0.647049	0	0	62.1769	33.2215
341	NSA2	1	1.56323	0.468522	1.70157e+09	0.643953	0	0	84.7789	65.3656
342	CA6	1	0.635224	0.467734	1744890067	0.660348	0	0	43.6714	11.7974
343	NME1	1	2.42361	0.466024	1.5898e+09	0.601657	0	0	98.3967	81.8984
344	RPLP1	1	4.36596	0.462816	1.69698e+09	0.642218	0	0	100	97.1313
345	ENSMMUG00000014256	1	4.50229	0.4526	1.5727e+09	0.595185	0	0	100	97.426
346	RASGRP1	1	0.964882	0.450177	1699844392	0.643301	0	0	61.6471	34.3896
347	CHD3	1	0.85932	0.441461	1.70317e+09	0.644561	0	0	56.6394	30.2425
348	RPS4Y1	1	1.81202	0.439767	1570106885	0.594202	0	0	57.8966	49.592
349	ITM2B	1	2.27271	0.438159	1.66085e+09	0.628543	0	0	97.8246	85.0157
350	SIRPG	1	0.802938	0.431099	1.70388e+09	0.64483	0	0	54.0754	24.5817
351	2022-09-06	1	1.13336	0.429894	1.68111e+09	0.636211	0	0	70.801	46.7233
352	ARHGEF1	1	1.12176	0.427869	1686460471	0.638236	0	0	71.5355	47.722
353	EIF3H	1	1.57428	0.423755	1.67351e+09	0.633337	0	0	86.8696	68.2476
354	LDHB	1	0.953985	0.421088	1.69529e+09	0.641575	0	0	62.975	39.5183
355	ENSMMUG00000022489	1	0.834014	0.418106	1.56522e+09	0.592354	0	0	39.9986	24.6251
356	RPS9	1	3.59587	0.417272	1.71879e+09	0.650471	0	0	99.9576	95.9649
357	BTF3	1	2.28936	0.417113	1.64583e+09	0.622859	0	0	97.768	85.3918
358	ENSMMUG00000029598	1	1.52683	0.413995	1671622878	0.632621	0	0	84.2704	67.1075
359	BCL9L	1	0.762635	0.411267	1692332383	0.640458	0	0	52.578	25.3956
360	SCML4	1	0.807189	0.409976	1.68151e+09	0.636362	0	0	53.8212	26.494
361	HNRNPH2	1	2.3109	0.4087	1607379458	0.608308	0	0	96.1223	83.1414
362	CAMK4	1	0.703462	0.40799	1696069083	0.641872	0	0	49.2372	20.7485
363	ENSMMUG00000008286	1	1.98486	0.406122	1.65282e+09	0.625505	0	0	93.7138	80.4683
364	COMMD6	1	1.45774	0.403809	1.65218e+09	0.625261	0	0	82.2362	64.9364
365	LBH	1	0.928122	0.403762	1.66797e+09	0.631238	0	0	60.8772	36.5023
366	RPL15	1	1.91093	0.401034	1619243039	0.612798	0	0	93.5019	76.9459
367	ENSMMUG00000046487	1	0.71405	0.400894	1633974557	0.618373	0	0	42.3082	18.6803
368	CD2	1	1.07528	0.399329	1.64614e+09	0.622977	0	0	66.7114	38.5662
369	ENSMMUG00000043473	1	1.11383	0.399115	1640997779	0.621031	0	0	64.875	46.7222
370	ENSMMUG00000015781	1	1.37075	0.396574	1.64309e+09	0.621823	0	0	79.7146	59.948
371	ADD3	1	1.04673	0.394799	1.6565e+09	0.626897	0	0	66.3512	44.7151
372	FAU	1	3.91743	0.392174	1720745666	0.651211	0	0	99.9929	97.1613
373	SUSD6	1	1.9637	0.390701	1631800091	0.61755	0	0	93.8339	81.0352
374	ABRACL	1	1.31292	0.390065	1642771374	0.621702	0	0	78.0477	58.5614
375	RPS2	1	0.887812	0.388751	1.61713e+09	0.611996	0	0	51.9	30.3576
376	STK17A	1	1.22435	0.384922	1.62908e+09	0.616521	0	0	74.1489	52.6005
377	ENSMMUG00000008939	1	1.08588	0.382201	1664162174	0.629797	0	0	69.7556	50.2971
378	ATP5MC2	1	1.7464	0.372881	1.60258e+09	0.60649	0	0	89.935	73.9861
379	ENSMMUG00000012140	1	3.3791	0.368637	1.45483e+09	0.550576	6.78419e-90	6.81514e-89	99.9717	91.0563
380	EEF2	1	2.13441	0.367731	1573090285	0.595331	0	0	96.1223	82.2177
381	EIF3F	1	1.45378	0.36205	1629408977	0.616645	0	0	83.7265	66.9419
382	ATM	1	1.09349	0.361121	1610953216	0.60966	0	0	66.6831	47.7922
383	DYRK2	1	0.937232	0.360564	1.62755e+09	0.615942	0	0	60.8137	40.591
384	ENSMMUG00000015583	1	1.42247	0.359516	1617385691	0.612095	0	0	81.5299	64.4622
385	RFLNB	1	0.829625	0.358759	1.65491e+09	0.626296	0	0	55.0572	28.1989
386	MACF1	1	1.22466	0.341567	1584187865	0.599531	0	0	71.0905	53.7932
387	EIF4A2	1	1.71403	0.341366	1.6005e+09	0.605704	0	0	90.041	76.1642
388	SATB1	1	0.574566	0.333326	1.62527e+09	0.615079	0	0	40.5707	18.5898
389	CYTIP	1	0.950049	0.333277	1614785000	0.61111	0	0	63.1657	42.5901
390	SORL1	1	1.08795	0.324766	1592623101	0.602723	0	0	68.7456	46.8674
391	TXNIP	1	1.97008	0.313793	1494741254	0.56568	5.90778e-153	9.66453e-152	85.1956	72.6943
392	TNIK	1	0.66468	0.313481	1.61262e+09	0.610293	0	0	47.2878	25.1153
393	PTPRCAP	1	1.30751	0.310919	1548478919	0.586017	5.44675e-276	1.78687e-274	77.2708	56.8173
394	2022-09-09	1	0.921124	0.310846	1.60025e+09	0.605611	0	0	62.2969	43.0246
395	TRAF3IP3	1	0.802574	0.308339	1600685770	0.605775	0	0	55.4386	35.9911
396	FLT3LG	1	0.58397	0.307589	1.61307e+09	0.610463	0	0	42.6543	20.6649
397	CORO1A	1	1.71688	0.304276	1527927654	0.57824	9.30588e-216	2.23451e-214	89.2146	73.4171
398	PCED1B	1	0.621024	0.304125	1592423904	0.602648	0	0	43.29	23.749
399	PYHIN1	1	0.67256	0.300249	1599321834	0.605258	0	0	47.3796	26.1269
400	RNMT	1	1.19767	0.300184	1.58097e+09	0.598314	0	0	74.1065	58.9991
401	ACTG1	1	2.51259	0.300145	1503974433	0.569175	1.24518e-166	2.21981e-165	95.3948	87.5125
402	ITM2A	1	0.716408	0.298755	1.59373e+09	0.603143	0	0	49.2301	28.0799
403	EIF4B	1	1.12309	0.295119	1.58422e+09	0.599542	0	0	71.3943	56.1508
404	MAMU-B	1	2.01282	0.294452	1.49095e+09	0.564245	8.99057e-145	1.38871e-143	93.4313	79.8671
405	DDT	1	0.689077	0.293492	1594994481	0.603621	0	0	49.3007	29.3557
406	SPTBN1	1	0.681638	0.292214	1585203040	0.599915	0	0	47.5632	29.1591
407	SMDT1	1	1.73045	0.29103	1545095781	0.584737	3.89751e-251	1.12689e-249	90.161	77.344
408	SIGIRR	1	0.70557	0.289673	1.59554e+09	0.603827	0	0	51.2855	30.6636
409	FBL	1	0.923961	0.288816	1.58262e+09	0.598938	0	0	62.4311	46.2352
410	PTGER4	1	0.841022	0.287758	1.56821e+09	0.593484	0	0	55.0431	36.768
411	JUNB	1	0.542371	0.287278	1588934376	0.601327	0	0	39.1581	19.903
412	CCNI	1	1.22316	0.287198	1571924263	0.59489	0	0	75.4203	60.9693
413	CYLD	1	0.735715	0.285569	1.58019e+09	0.598018	0	0	51.1937	33.1883
414	STK38	1	0.699412	0.284124	1578513252	0.597384	0	0	48.9264	30.9352
415	ENSMMUG00000015301	1	0.867556	0.2837	1.58087e+09	0.598277	0	0	60.0579	42.4797
416	CDC42SE2	1	1.29139	0.282425	1550799370	0.586895	6.29614e-274	2.0435e-272	77.0377	63.0525
417	DGKA	1	0.495037	0.282294	1.59532e+09	0.603743	0	0	37.2934	17.4255
418	ENSMMUG00000040409	1	1.13771	0.282051	1.56682e+09	0.592957	0	0	70.9634	56.9068
419	HNRNPDL	1	1.6395	0.280413	1.53922e+09	0.582512	7.46738e-239	2.03053e-237	88.1834	75.6675
420	BIN2	1	1.11385	0.280177	1.55794e+09	0.589599	6.51374e-305	2.41431e-303	70.688	54.0086
421	NDFIP1	1	0.852528	0.277049	1.57721e+09	0.596889	0	0	59.055	42.9501
422	PABPC1	1	1.92329	0.274563	1517625794	0.574341	6.90178e-193	1.44298e-191	93.3818	81.3245
423	ENSMMUG00000023207	1	1.31854	0.271971	1527121002	0.577934	1.43324e-221	3.53912e-220	78.747	61.9707
424	ITK	1	0.567876	0.270589	1585378670	0.599982	0	0	41.5595	20.6917
425	HPCAL1	1	0.562504	0.269085	1.58425e+09	0.599553	0	0	42.619	24.4097
426	CD48	1	0.947152	0.268147	1.54666e+09	0.585328	3.15181e-301	1.14499e-299	60.0932	44.0759
427	FYN	1	0.673801	0.266735	1.57685e+09	0.596753	0	0	48.7145	28.6045
428	IL6ST	1	0.426995	0.264273	1.57536e+09	0.596192	0	0	32.0667	13.5875
429	EIF3M	1	1.02551	0.263951	1551296050	0.587083	1.08359e-291	3.79317e-290	66.4995	52.4162
430	PSIP1	1	0.993429	0.262282	1543900228	0.584284	7.72659e-282	2.57173e-280	63.8155	48.4797
431	MIF	1	1.08839	0.259657	1.54263e+09	0.583805	1.15784e-265	3.57385e-264	70.137	54.9061
432	PSME1	1	1.74284	0.25815	1500375163	0.567812	8.09778e-162	1.39727e-160	88.9462	76.3935
433	ENSMMUG00000002920	1	0.782419	0.257935	1.56149e+09	0.590942	0	0	55.3397	41.0459
434	CUTA	1	0.85176	0.257558	1557478974	0.589423	0	0	58.8996	43.9183
435	ENSMMUG00000002531	1	0.724733	0.257173	1.56114e+09	0.590809	0	0	51.9777	37.883
436	S1PR1	1	0.499094	0.257057	1.56853e+09	0.593605	0	0	36.7425	18.2045
437	CALM1	1	2.37473	0.25379	1.43515e+09	0.543126	6.19213e-66	4.74618e-65	97.6338	87.8222
438	PLAAT4	1	0.833301	0.253274	1544870745	0.584652	0	0	55.2267	37.0584
439	CCND3	1	0.871214	0.251484	1550894309	0.586931	0	0	59.9096	43.779
440	TLK1	1	0.707511	0.250877	1.54862e+09	0.58607	0	0	49.8587	35.429
441	PCDHGC5	1	0.433554	0.250149	1.54575e+09	0.584985	0	0	30.534	14.097
442	ENSMMUG00000020050	1	0.647004	0.250077	1552157783	0.587409	0	0	46.193	29.8438
443	MAMU-DRA	2	4.17626	3.22546	2.21904e+09	0.913075	0	0	99.9382	34.4982
444	MS4A1	2	2.89289	2.50034	2255316875	0.928002	0	0	98.4154	15.5491
445	MAMU-DPA	2	3.14058	2.42732	2.21099e+09	0.909762	0	0	99.5594	31.0238
446	CD79B	2	2.52657	2.11047	2201095506	0.905691	0	0	96.197	19.6049
447	CD79A	2	2.27479	1.89049	2213447102	0.910774	0	0	96.0346	20.7281
448	IGKC	2	2.38792	1.83222	1.70498e+09	0.701553	0	0	62.3792	36.2826
449	MAMU-DPB	2	2.24322	1.75775	2142908265	0.881749	0	0	94.1563	25.3599
450	MEF2C	2	2.11908	1.72173	2145234629	0.882706	0	0	91.6209	22.2713
451	IGHM	2	2.04667	1.68892	2.02179e+09	0.831913	0	0	81.3713	19.4468
452	MAMU-DMA	2	2.00128	1.55213	2.10881e+09	0.867719	0	0	93.0741	24.7817
453	SWAP70	2	1.84873	1.51281	2.1111e+09	0.86866	0	0	88.6682	19.7726
454	IFI30	2	2.04102	1.50281	2.02564e+09	0.833495	0	0	91.0026	27.3694
455	MAMU-DMB	2	1.78407	1.42858	2099339025	0.863821	0	0	89.503	21.0129
456	CD37	2	2.65508	1.40986	2111681385	0.8689	0	0	98.2453	68.6084
457	CD74	2	1.72904	1.36042	2073369193	0.853135	0	0	88.0266	22.3783
458	BANK1	2	1.57189	1.35205	2093558409	0.861443	0	0	83.3192	13.9623
459	GPR183	2	2.20708	1.29732	1887985991	0.776855	0	0	87.9648	44.6246
460	HLA-DQA1	2	1.56053	1.29546	2.00416e+09	0.824656	0	0	77.661	15.6162
461	TCF4	2	1.4131	1.12677	1.93363e+09	0.795637	0	0	73.9893	17.737
462	SH3BP5	2	1.53664	1.07634	1939000444	0.797846	0	0	82.3066	29.4806
463	KIAA0040	2	1.56407	1.00313	1.85099e+09	0.761634	0	0	77.7769	37.5916
464	HVCN1	2	1.17355	0.998188	1.91532e+09	0.788104	0	0	67.6818	12.4335
465	GRB2	2	1.68155	0.944638	1890829238	0.778025	0	0	87.0063	49.8073
466	RNASET2	2	1.45789	0.872787	1.82001e+09	0.748887	0	0	77.7769	39.1582
467	RPS27A	2	5.10694	0.869828	2.03362e+09	0.836781	0	0	99.9923	98.2529
468	CTSH	2	1.27256	0.85102	1827452068	0.751947	0	0	73.541	28.87
469	EAF2	2	1.05876	0.833564	1.82766e+09	0.752032	0	0	64.0566	17.506
470	LYN	2	1.17763	0.776362	1.78117e+09	0.732905	0	0	70.9129	24.8046
471	RALGPS2	2	0.970535	0.767181	1.78779e+09	0.735626	0	0	59.8593	14.7342
472	SMC6	2	1.02797	0.756888	1.77715e+09	0.731249	0	0	62.6266	21.4201
473	FCRLA	2	0.924677	0.754003	1757724199	0.723256	0	0	54.9664	10.2632
474	IFI16	2	1.70274	0.745052	1737575848	0.714966	0	0	86.2951	57.1512
475	MAMU-DRB1	2	0.924014	0.741876	1783207918	0.733742	0	0	58.3752	12.8865
476	FTH1	2	3.3145	0.719578	1762376220	0.72517	0	0	99.8686	92.6034
477	CSNK1G3	2	1.20897	0.688063	1.74309e+09	0.717236	0	0	72.7912	38.5135
478	EZR	2	1.70727	0.687033	1681392052	0.691847	0	0	84.641	60.8738
479	NME1	2	2.62783	0.681282	1.69933e+09	0.699229	0	0	98.4463	82.0022
480	2022-03-01	2	0.865089	0.67913	1.75072e+09	0.720374	0	0	56.4196	14.0932
481	NCF1	2	1.14628	0.678975	1.69566e+09	0.697718	0	0	66.6074	27.0058
482	MT-ND1	2	4.02222	0.67347	1.73011e+09	0.711892	0	0	99.9691	94.4905
483	EVI2B	2	1.50158	0.672592	1.68364e+09	0.692771	0	0	80.8147	49.0078
484	RGS1	2	1.25628	0.671115	1.61917e+09	0.666245	0	0	62.9358	33.6098
485	BLOC1S2	2	1.0757	0.662705	1736969963	0.714716	0	0	68.3621	32.2774
486	TSPAN3	2	0.922591	0.654769	1731340611	0.7124	0	0	60.1685	21.8471
487	SNX2	2	1.00253	0.651068	1726379605	0.710359	0	0	64.0411	27.9113
488	CYBB	2	1.16883	0.644014	1677883800	0.690404	0	0	68.9418	26.8546
489	DST	2	0.831621	0.643001	1703503196	0.700946	0	0	52.4001	13.4619
490	ENSMMUG00000044861	2	0.904748	0.638226	1.47616e+09	0.607401	0	0	34.8767	14.9482
491	CD83	2	0.882946	0.637972	1684603391	0.693169	0	0	54.2243	17.5603
492	RPS18	2	4.89589	0.625993	1.6008e+09	0.658684	0	0	99.9768	96.8976
493	ENSMMUG00000008227	2	0.770647	0.621059	1721777853	0.708465	0	0	51.9904	11.2831
494	MT-CO3	2	5.16845	0.617515	1.72409e+09	0.709417	0	0	100	98.1842
495	CYTB	2	4.75674	0.612517	1.78026e+09	0.732531	0	0	100	97.5353
496	MT-ND2	2	3.88653	0.610327	1694402607	0.697201	0	0	99.9845	94.4127
497	TSC22D3	2	1.88712	0.607754	1604465073	0.660194	0	0	89.1474	67.317
498	BASP1	2	0.991832	0.603286	1.66378e+09	0.6846	0	0	60.2381	22.455
499	RPL10A	2	3.68333	0.596955	1451966494	0.597445	3.61836e-302	1.07161e-300	99.9072	89.378
500	SNX5	2	0.881324	0.584634	1683973049	0.692909	0	0	58.2747	24.6503
501	PIK3AP1	2	0.850443	0.583073	1683417523	0.692681	0	0	56.466	18.8863
502	PTPRCAP	2	1.56383	0.582871	1621104684	0.667041	0	0	85.2207	56.4028
503	CCDC50	2	0.780393	0.579415	1686961521	0.694139	0	0	52.4928	15.5108
504	DGKD	2	0.88519	0.57866	1.65966e+09	0.682907	0	0	56.5587	23.2854
505	SYNGR2	2	0.879277	0.578144	1684664367	0.693194	0	0	59.0863	24.2159
506	SYPL1	2	1.00593	0.575976	1.6776e+09	0.690288	0	0	65.3011	33.2728
507	RPL6	2	3.62093	0.574423	1550752292	0.638093	0	0	99.8609	91.1347
508	RPS10	2	4.0047	0.573533	1.53718e+09	0.632507	0	0	99.9459	94.368
509	ZFP36L1	2	1.39849	0.571142	1604545501	0.660227	0	0	74.5459	50.8075
510	PLEKHA2	2	0.962221	0.568095	1661344242	0.683598	0	0	61.8149	28.8977
511	SP100	2	1.25347	0.565951	1658486711	0.682423	0	0	74.2212	48.6937
512	SMAP2	2	1.06186	0.563117	1646581820	0.677524	0	0	66.0895	36.1617
513	RPS5	2	3.73663	0.562077	1456732782	0.599406	0	0	99.9304	91.206
514	CD53	2	1.5124	0.560766	1.63946e+09	0.674592	0	0	83.0486	59.3306
515	CTSS	2	1.69966	0.559637	1.60446e+09	0.660191	0	0	87.0681	59.8858
516	LIMD2	2	1.6613	0.559249	1.62568e+09	0.668922	0	0	87.3927	64.7528
517	SYK	2	0.872029	0.558215	1658979895	0.682625	0	0	57.2698	21.822
518	FCHSD2	2	0.801189	0.555782	1663254637	0.684384	0	0	53.7915	19.9099
519	C18H18orf32	2	3.47079	0.554382	1650588513	0.679173	0	0	99.7372	92.7104
520	TLN1	2	1.6304	0.551829	1.63443e+09	0.672523	0	0	85.2439	65.5864
521	CD52	2	2.93311	0.551495	1.53286e+09	0.630729	0	0	97.6888	86.0068
522	TXNIP	2	2.19048	0.547332	1.50387e+09	0.618803	0	0	89.4411	72.4832
523	HHEX	2	0.698441	0.541827	1669672343	0.687025	0	0	48.628	12.4303
524	ENSMMUG00000015270	2	4.25034	0.540895	1492697378	0.614205	0	0	99.9768	94.3606
525	MT-CO2	2	5.4946	0.534573	1.70423e+09	0.701246	0	0	100	98.8039
526	WDFY4	2	0.676004	0.532124	1672894330	0.688351	0	0	48.0792	10.9855
527	PLEKHO1	2	0.782035	0.526012	1.6525e+09	0.679957	0	0	53.7296	20.1548
528	LTB	2	2.0606	0.523317	1488223348	0.612364	0	0	79.3693	62.3685
529	RPS11	2	4.09451	0.523309	1.61799e+09	0.665758	0	0	99.9691	95.7089
530	EIF4G3	2	0.854027	0.518988	1628428678	0.670054	0	0	56.2572	25.5334
531	ENSMMUG00000015202	2	0.705907	0.518221	1.5878e+09	0.653338	0	0	45.2191	17.2483
532	PEBP1	2	1.70663	0.516962	1.59334e+09	0.655615	0	0	88.0111	68.5562
533	RPL10	2	4.4647	0.516242	1426466725	0.586953	8.0547e-241	1.91396e-239	99.9691	95.5253
534	ARPC3	2	2.1555	0.514555	1609252963	0.662164	0	0	95.6868	82.3583
535	MT-ND4	2	3.95238	0.504311	1617469827	0.665545	0	0	95.9419	91.7511
536	SNX29	2	0.701561	0.500723	1592938636	0.655451	0	0	44.2993	14.6655
537	MT-ND5	2	2.96528	0.499648	1.56508e+09	0.643988	0	0	98.5468	89.8891
538	RPL28	2	3.97502	0.498166	1.52867e+09	0.629006	0	0	99.9459	94.6933
539	IRF8	2	0.699537	0.498004	1.6341e+09	0.672389	0	0	48.1719	14.1124
540	LSP1	2	1.57014	0.496169	1579081396	0.649749	0	0	84.0921	62.9078
541	PTPN6	2	1.00301	0.495933	1.60651e+09	0.661036	0	0	64.5126	36.7398
542	TRIM22	2	1.18422	0.494178	1583475039	0.651557	0	0	69.8771	45.5221
543	RPLP1	2	4.39672	0.492684	1630885521	0.671065	0	0	99.9691	97.1521
544	MT-ATP6	2	3.74132	0.490106	1597425783	0.657298	0	0	94.7592	91.4882
545	ENSMMUG00000017928	2	4.29565	0.489912	1416920262	0.583024	9.70632e-220	2.09898e-218	99.9768	95.6397
546	ZNF318	2	0.672453	0.482584	1593435614	0.655656	0	0	44.6858	15.6806
547	JMJD1C	2	1.4598	0.481969	1.57303e+09	0.64726	0	0	80.2814	59.6313
548	RPL35	2	3.74928	0.478202	1.44224e+09	0.593442	7.83672e-278	2.15988e-276	99.9072	93.0154
549	GDI2	2	1.23587	0.476343	1587423350	0.653182	0	0	73.827	51.7114
550	RPL7A	2	3.68887	0.476304	1455604775	0.598942	0	0	99.9382	93.0841
551	RCSD1	2	1.04194	0.475755	1598540493	0.657756	0	0	66.6924	40.5199
552	UBE2J1	2	0.842527	0.473022	1.59098e+09	0.654644	0	0	55.9017	28.4899
553	RUFY3	2	0.663697	0.472208	1.60966e+09	0.662333	0	0	46.309	15.522
554	ENSMMUG00000021980	2	2.47987	0.470392	1.52102e+09	0.625858	0	0	97.5883	84.7766
555	ENSMMUG00000018240	2	4.11793	0.466596	1417710870	0.58335	1.86345e-221	4.06819e-220	99.9536	94.8886
556	MT-CO1	2	4.31279	0.464523	1.53983e+09	0.633598	0	0	100	96.0273
557	FAM3C	2	0.625295	0.463919	1583209530	0.651448	0	0	41.8799	12.7151
558	ENSMMUG00000028844	2	3.63805	0.463646	1.44299e+09	0.593751	1.14066e-279	3.15329e-278	99.9227	92.6944
559	ENSMMUG00000012140	2	3.46914	0.462482	1.44675e+09	0.595299	5.56803e-289	1.57743e-287	99.9072	91.1187
560	DBNL	2	0.822634	0.462003	1.60047e+09	0.658549	0	0	56.7906	28.4899
561	RPL19	2	3.77139	0.461112	1.43129e+09	0.588938	6.88002e-252	1.71279e-250	99.8995	93.2975
562	RACK1	2	3.2836	0.45956	1.44714e+09	0.595459	5.63183e-290	1.60047e-288	99.7063	90.6141
563	RPL3	2	3.61885	0.459251	1335885847	0.549681	5.47709e-80	5.03942e-79	99.9072	91.4126
564	NIN	2	0.978602	0.457489	1.56955e+09	0.645829	0	0	61.7067	35.9664
565	MTSS1	2	0.649216	0.456473	1.5262e+09	0.62799	0	0	38.1928	14.0464
566	RPSA	2	3.54601	0.4555	1477927174	0.608127	0	0	99.8686	92.9249
567	SMIM14	2	0.66829	0.454739	1.59292e+09	0.655442	0	0	46.6569	17.507
568	CXCR4	2	1.36528	0.452964	1.51273e+09	0.622447	0	0	72.2965	52.9661
569	RPS23	2	4.2799	0.450719	1.49666e+09	0.615836	0	0	99.9845	96.6959
570	TMEM243	2	0.92315	0.448105	1.58326e+09	0.651468	0	0	61.9464	35.1711
571	RPS7	2	4.12844	0.446236	1.43305e+09	0.589663	6.30031e-256	1.58575e-254	99.9768	96.1423
572	CSTB	2	1.05273	0.445242	1554268831	0.63954	0	0	65.2856	42.2914
573	FAU	2	3.96885	0.444581	1688640467	0.69483	0	0	99.9768	97.1808
574	BTG2	2	1.2504	0.443779	1.53385e+09	0.631138	0	0	71.0288	50.3471
575	RPL18	2	4.05137	0.441154	1460336554	0.600889	0	0	99.9536	95.6696
576	RPL15	2	1.95065	0.440887	1536776800	0.632342	0	0	92.2625	77.1389
577	FGD2	2	0.590976	0.437984	1.55037e+09	0.637936	0	0	38.2314	11.3486
578	ENSMMUG00000004545	2	2.58358	0.437833	1457200492	0.599599	0	0	97.9207	84.9118
579	RPL13A	2	3.88869	0.437125	1424395458	0.5861	3.58861e-236	8.3411e-235	99.9768	94.8988
580	LRRK2	2	0.666607	0.435341	1588256717	0.653525	0	0	46.1313	15.0887
581	RPL29	2	2.11336	0.432328	1.50047e+09	0.617404	0	0	94.4964	79.8479
582	TIMM8A	2	0.635978	0.431186	1.58783e+09	0.653347	0	0	45.938	17.2781
583	YWHAZ	2	2.0203	0.431097	1523609832	0.626924	0	0	91.7446	79.7377
584	MEF2A	2	0.857181	0.429365	1.54475e+09	0.635624	0	0	55.4302	32.2348
585	NT5C	2	0.747416	0.429038	1.5787e+09	0.649592	0	0	52.9489	26.2611
586	RPS15	2	4.11861	0.428507	1.38063e+09	0.568093	1.73674e-148	2.64683e-147	99.9691	95.4311
587	MT-ND3	2	2.1409	0.426221	1502604504	0.618281	0	0	93.3369	80.2247
588	BTG1	2	1.72688	0.424957	1491288281	0.613625	0	0	86.1328	69.3712
589	SP110	2	0.888553	0.423473	1.55817e+09	0.641145	0	0	59.1868	35.6603
590	RPL8	2	3.80932	0.422575	1.48705e+09	0.611879	0	0	99.9459	95.2485
591	CCDC88A	2	0.718764	0.422516	1538136747	0.632902	0	0	46.6105	21.9615
592	RPS4X	2	3.73401	0.421784	1.38559e+09	0.570134	2.04009e-157	3.27867e-156	99.9227	93.5616
593	ISG20	2	0.957277	0.420036	1545161308	0.635792	0	0	61.9386	37.138
594	OSBPL11	2	0.70541	0.419717	1.52713e+09	0.628374	0	0	44.9718	21.269
595	CSK	2	0.913069	0.417358	1.55787e+09	0.64102	0	0	61.3202	37.7353
596	RPS13	2	3.99173	0.416511	1395169816	0.574075	2.41015e-175	4.30085e-174	99.9459	95.4385
597	RPL27	2	3.43837	0.413512	1.40954e+09	0.579989	3.64445e-204	7.37486e-203	99.8609	92.7247
598	ENSMMUG00000031840	2	4.47383	0.412609	1506372646	0.619832	0	0	99.9923	98.1582
599	RPS16	2	3.84836	0.411605	1.27674e+09	0.525344	4.45314e-22	1.80747e-21	99.9614	92.8184
600	RPLP0	2	3.48573	0.411566	1373402222	0.565118	5.21264e-136	7.32696e-135	99.8609	92.1264
601	ENSMMUG00000013136	2	2.23628	0.410425	1.51519e+09	0.623458	0	0	95.71	84.9805
602	MAP3K8	2	0.598135	0.409538	1534808367	0.631532	0	0	39.2518	13.6892
603	TMEM154	2	0.584025	0.404588	1576398117	0.648645	0	0	42.7224	13.241
604	CEP170	2	0.816911	0.40423	1534765106	0.631514	0	0	53.9538	31.6162
605	IKZF3	2	0.682332	0.40201	1559339629	0.641626	0	0	48.3265	20.5205
606	CIRBP	2	1.24194	0.400017	1526417087	0.628079	0	0	74.8473	57.048
607	RPL23A	2	3.74099	0.399637	1377399517	0.566763	7.9177e-143	1.17722e-141	99.9304	94.351
608	PPP3CA	2	0.981269	0.398872	1.53014e+09	0.629613	0	0	62.9048	40.3756
609	RPL12	2	3.43965	0.395915	1381513167	0.568455	4.35473e-150	6.70378e-149	99.8145	92.5166
610	ABHD17A	2	0.803464	0.395199	1529193861	0.629222	0	0	53.9924	32.7016
611	ENSMMUG00000005072	2	3.36913	0.394825	1.3588e+09	0.559109	2.03178e-112	2.43294e-111	99.8763	91.8342
612	ENSMMUG00000013429	2	4.05307	0.394223	1.19145e+09	0.490249	0.000201891	0.000407102	99.9768	92.7003
613	RPS6	2	3.77609	0.393458	1435783774	0.590786	2.48391e-262	6.46559e-261	99.9382	95.4146
614	NCKAP1L	2	0.815138	0.392164	1.54664e+09	0.636401	0	0	56.6128	32.7102
615	PXK	2	0.634389	0.391263	1.55236e+09	0.638752	0	0	45.9535	19.9765
616	NSA2	2	1.49336	0.390793	1511406460	0.621903	0	0	82.0979	65.6764
617	SNN	2	0.530039	0.386597	1553569245	0.639252	0	0	38.6566	11.4843
618	RPL11	2	3.82346	0.384782	1317223995	0.542002	1.11611e-57	8.08348e-57	99.9614	94.3409
619	PNRC1	2	2.37803	0.38407	1502840602	0.618378	0	0	96.4752	88.7765
620	PRR13	2	1.47477	0.382211	1512119514	0.622196	0	0	81.5877	66.1821
621	ENSMMUG00000013257	2	2.21725	0.381907	1.26626e+09	0.521033	3.96116e-16	1.37139e-15	94.4732	67.0854
622	PARP1	2	0.733606	0.381108	1536208625	0.632108	0	0	51.1015	27.1027
623	FAM53B	2	0.672395	0.375114	1.52181e+09	0.626185	0	0	46.7342	23.6633
624	IQSEC1	2	0.579714	0.371443	1531311081	0.630093	0	0	42.0422	17.7391
625	ENSMMUG00000042008	2	4.08076	0.370704	1346658282	0.554114	1.68728e-94	1.74684e-93	99.9845	95.8963
626	MT-ND6	2	1.27979	0.370437	1490984348	0.6135	0	0	73.1777	57.1608
627	CYBA	2	1.8053	0.369777	1.46296e+09	0.601967	0	0	89.6885	71.969
628	PTP4A1	2	1.19402	0.368181	1488957061	0.612666	0	0	70.6655	53.9344
629	CMIP	2	0.761692	0.365957	1.50415e+09	0.618917	0	0	50.6918	29.3688
630	RPS14	2	4.02206	0.365746	1312605377	0.540102	9.85521e-53	6.67721e-52	99.9382	95.6962
631	ISCA1	2	0.932555	0.364833	1420181992	0.584367	1.57552e-290	4.48434e-289	50.5604	38.7888
632	CASP1	2	0.893745	0.363735	1.50607e+09	0.619706	0	0	58.4293	35.3377
633	RPS2.1	2	2.82351	0.363495	1307653145	0.538064	8.68479e-48	5.56442e-47	98.6318	86.059
634	PSMB8	2	1.16341	0.36346	1.50245e+09	0.618219	0	0	72.2656	52.9666
635	MAMU-A	2	3.24261	0.3631	1385396670	0.570053	4.66765e-157	7.49491e-156	99.8995	93.7995
636	LRMP	2	0.676734	0.362733	1.50874e+09	0.620807	0	0	46.4327	23.8688
637	PRDM2	2	0.837871	0.362636	1499302840	0.616923	0	0	54.9818	35.4868
638	UBXN1	2	1.30602	0.362585	1507987545	0.620496	0	0	78.2098	62.2711
639	EEF2	2	2.13147	0.362208	1459699872	0.600627	0	0	94.3959	82.427
640	ATP2A3	2	0.765184	0.361407	1.51955e+09	0.625252	0	0	53.5441	29.9117
641	TRA2B	2	2.04252	0.360996	1497662426	0.616248	0	0	92.6413	82.9092
642	RPL22	2	3.26118	0.35803	1.30691e+09	0.537757	5.67464e-47	3.59171e-46	99.8068	91.0714
643	NR4A2	2	0.858895	0.35494	1474881361	0.606874	0	0	53.0339	33.8547
644	BTLA	2	0.489794	0.35374	1.51981e+09	0.625361	0	0	35.24	10.7497
645	ENSMMUG00000019544	2	3.60516	0.352074	1.28781e+09	0.529899	4.35823e-30	2.11859e-29	99.8531	92.7961
646	ZEB2	2	0.768734	0.349345	1460075139	0.600782	0	0	46.023	26.5331
647	SMDT1	2	1.78532	0.34779	1474436220	0.606691	0	0	89.7581	77.4551
648	AIM2	2	0.789909	0.346994	1.49042e+09	0.613269	0	0	51.9981	31.0222
649	HIP1R	2	0.488358	0.346509	1531912372	0.630341	0	0	37.2188	11.5173
650	OXR1	2	0.671585	0.343956	1.50471e+09	0.619146	0	0	47.6231	26.5043
651	RERE	2	0.674639	0.341609	1.49089e+09	0.613462	0	0	46.8888	27.2453
652	CHD9	2	0.713557	0.34139	1490759387	0.613407	0	0	48.4502	28.1354
653	CYFIP2	2	0.898839	0.340965	1490991973	0.613503	0	0	59.0786	38.8675
654	SAMSN1	2	0.591231	0.337999	1.47997e+09	0.608967	0	0	38.672	17.3968
655	MTPN	2	1.01777	0.336268	1.48546e+09	0.611228	0	0	65.5871	46.9221
656	RPS29	2	3.01541	0.335078	1356042658	0.557975	2.96681e-108	3.46628e-107	98.7014	90.3687
657	RAB5C	2	0.786427	0.333144	1496840634	0.61591	0	0	54.9586	36.3507
658	ENSMMUG00000000558	2	2.36149	0.326436	1399276036	0.575764	7.60592e-184	1.41387e-182	96.2511	85.0817
659	ENSMMUG00000002676	2	4.03334	0.325882	1.30064e+09	0.535179	5.49108e-41	3.1803e-40	99.9459	96.2349
660	TSPAN33	2	0.474077	0.325685	1.5197e+09	0.625315	0	0	35.8275	10.8269
661	ENSMMUG00000020073	2	4.24366	0.322738	1282614647	0.527761	3.68663e-26	1.6564e-25	99.9923	97.1643
662	HSP90AB1	2	2.84078	0.321496	1403952666	0.577689	9.06017e-193	1.76124e-191	98.3072	90.9558
663	RPLP2	2	3.69113	0.317118	1.35646e+09	0.558148	8.0812e-109	9.46588e-108	99.915	95.3943
664	PLEKHF2	2	0.546545	0.316314	1484302901	0.610751	0	0	40.0557	19.6496
665	ENSMMUG00000018854	2	1.74348	0.316263	1433123550	0.589692	7.38495e-260	1.8953e-258	87.1531	74.7141
666	RPS3	2	3.597	0.316011	1.29431e+09	0.532574	2.16969e-35	1.15859e-34	99.9227	94.7396
667	RPS9	2	3.50339	0.315718	1.4415e+09	0.593138	5.57207e-276	1.51968e-274	99.8763	95.9964
668	KRTCAP2	2	1.55795	0.315425	1457669207	0.599792	0	0	84.0535	71.748
669	PLXNB2	2	0.449731	0.31439	1.49898e+09	0.616789	0	0	34.1656	11.4572
670	ZBTB18	2	0.49998	0.313795	1493000967	0.61433	0	0	37.2034	15.1696
671	TRIM38	2	0.670271	0.312342	1475168028	0.606992	0	0	47.3835	28.5399
672	NT5C3A	2	0.606805	0.310596	1.46236e+09	0.601724	0	0	42.0654	24.2798
673	ZNF395	2	0.529629	0.309749	1479707384	0.60886	0	0	38.958	18.7894
674	RPL23	2	3.38617	0.309325	1.3978e+09	0.575158	1.88324e-180	3.4378e-179	99.8454	95.1761
675	RGS19	2	0.750334	0.309244	1482521431	0.610018	0	0	52.8484	32.51
676	OSBPL8	2	0.925827	0.307563	1.42921e+09	0.588082	4.98818e-297	1.45142e-295	55.9867	43.8762
677	UBB	2	2.37476	0.304971	1419561246	0.584111	8.96988e-226	1.98675e-224	97.3487	88.1915
678	ZFP36	2	1.78375	0.303093	1395056321	0.574028	2.41908e-179	4.38965e-178	82.407	70.4465
679	RPS26	2	3.85043	0.302829	1.36942e+09	0.56348	2.6351e-129	3.57736e-128	99.9536	96.2865
680	SPCS2	2	1.00725	0.302253	1467176452	0.603704	0	0	66.2828	49.9718
681	MAMU-B	2	2.01966	0.299844	1.37193e+09	0.56451	2.11662e-134	2.95019e-133	92.6876	80.0065
682	ENSMMUG00000018391	2	3.65889	0.298574	1.30188e+09	0.535688	3.91368e-42	2.30469e-41	99.8918	95.1798
683	TMEM131	2	0.600533	0.297585	1.46787e+09	0.603991	0	0	43.534	25.2821
684	TNFAIP8	2	1.09913	0.296713	1446878015	0.595351	0	0	68.0683	53.046
685	SEC11C	2	0.623658	0.295814	1465276833	0.602922	0	0	45.0259	26.6071
686	KDM4B	2	0.445038	0.295312	1482418155	0.609975	0	0	34.0187	12.657
687	SLC9A9	2	0.59901	0.294057	1459638943	0.600602	0	0	41.5398	22.0121
688	CD47	2	0.672867	0.291962	1.46785e+09	0.603979	0	0	48.8135	31.0222
689	PRPF4B	2	1.29884	0.290891	1.43915e+09	0.592171	3.26557e-284	9.15211e-283	75.9604	62.4617
690	JAK1	2	1.58473	0.290049	1419340639	0.58402	2.36326e-229	5.3578e-228	84.1385	72.4395
691	ERO1B	2	0.706088	0.289711	1463517382	0.602198	0	0	50.2821	32.1549
692	SAT2	2	0.503633	0.28848	1464294887	0.602518	0	0	37.2652	17.9952
693	ID3	2	0.469284	0.288277	1.45042e+09	0.596807	0	0	31.5993	12.3392
694	ENSMMUG00000023454	2	1.02119	0.28799	1.44414e+09	0.594225	0	0	65.0692	46.9189
695	COMMD6	2	1.35172	0.28787	1431449981	0.589003	2.83178e-262	7.3606e-261	77.8851	65.3485
696	AFTPH	2	0.685014	0.287587	1.45891e+09	0.600303	0	0	48.7362	31.2463
697	REL	2	0.531254	0.286514	1466385790	0.603378	0	0	39.4914	20.0132
698	ADD1	2	0.761759	0.286391	1448506876	0.596021	0	0	52.4619	36.8761
699	LSM10	2	0.658364	0.286388	1.46215e+09	0.601634	0	0	47.8782	30.3062
700	CEMIP2	2	0.659786	0.286074	1.41292e+09	0.581378	0	0	40.0247	25.8443
701	RPL32	2	4.0399	0.28566	1.3129e+09	0.540221	4.91334e-53	3.34631e-52	99.9768	97.0786
702	PNISR	2	1.28675	0.285242	1434326644	0.590187	1.99032e-272	5.34054e-271	75.0174	62.3158
703	CAPZA2	2	0.888486	0.284451	1448936741	0.596198	0	0	59.7898	43.1075
704	MACF1	2	1.17276	0.283877	1417941357	0.583445	5.98795e-244	1.44161e-242	68.7717	54.0653
705	RPS20	2	3.68511	0.282715	1.29319e+09	0.532111	1.94081e-34	1.01792e-33	99.8454	94.9025
706	ARID5B	2	0.704563	0.281163	1425889385	0.586715	0	0	44.9331	28.8929
707	CDKN1B	2	1.04963	0.280833	1.41727e+09	0.583167	9.69383e-247	2.36496e-245	63.2295	51.7263
708	ENSMMUG00000028889	2	3.42961	0.279719	1378708421	0.567301	4.27552e-145	6.40382e-144	99.915	95.949
709	PSMB9	2	1.10951	0.276231	1438534661	0.591918	2.21242e-295	6.36653e-294	70.3409	54.0499
710	PRRC2C	2	1.63889	0.276106	1.41397e+09	0.581808	6.20262e-217	1.31945e-215	84.5405	73.8699
711	MKNK2	2	0.481279	0.274941	1.46049e+09	0.600953	0	0	37.0333	18.2922
712	UVRAG	2	0.533777	0.272938	1444216223	0.594256	0	0	39.0817	22.1734
713	EIF3K	2	2.21882	0.272824	1.35049e+09	0.555689	2.8398e-100	3.10543e-99	95.9264	84.6026
714	ENSMMUG00000020582	2	3.29723	0.272797	1.28332e+09	0.528053	1.10676e-26	5.04085e-26	99.6444	93.4354
715	PIKFYVE	2	0.412324	0.27279	1.46653e+09	0.603436	0	0	32.2099	12.1614
716	LMO2	2	0.521554	0.270631	1443735519	0.594058	0	0	36.67	18.0213
717	LPGAT1	2	0.509899	0.269841	1454716805	0.598577	0	0	37.7058	18.7005
718	CCNG2	2	0.533858	0.26903	1443424516	0.59393	0	0	38.1	20.1383
719	MYCBP2	2	1.20528	0.267884	1.41599e+09	0.58264	4.64771e-233	1.06962e-231	70.5032	58.7375
720	WASHC4	2	0.498051	0.26768	1.4565e+09	0.599308	0	0	38.0305	19.22
721	DDX5	2	3.19793	0.267544	1.41912e+09	0.583928	1.71267e-224	3.77967e-223	99.6444	96.5442
722	SYNE2	2	0.639554	0.267484	1407590462	0.579185	0	0	37.7831	22.1877
723	ATRX	2	1.26215	0.265171	1414796088	0.58215	9.45553e-228	2.11741e-226	72.7603	61.0372
724	RHOA	2	1.52265	0.265105	1.40864e+09	0.579615	2.79683e-206	5.70385e-205	83.6284	72.1691
725	MYLIP	2	0.774643	0.26504	1420866688	0.584648	1.07163e-305	3.21541e-304	50.3981	35.6438
726	STIM2	2	0.657105	0.264704	1436978411	0.591278	0	0	46.9429	30.6187
727	ITSN2	2	0.771081	0.263266	1.43051e+09	0.588618	0	0	52.7711	38.2884
728	ARPC2	2	1.89643	0.262348	1396854428	0.574768	1.71788e-179	3.12035e-178	91.4818	82.2071
729	UBTF	2	0.792338	0.261991	1431355129	0.588964	0	0	54.2398	39.4813
730	VAV3	2	0.475155	0.261986	1.44539e+09	0.594738	0	0	35.0545	16.7107
731	KMT2C	2	1.17649	0.25919	1.41993e+09	0.584264	4.94091e-242	1.18174e-240	70.596	58.893
732	BRD7	2	0.851669	0.258794	1420497672	0.584496	2.75374e-274	7.46575e-273	56.3655	43.5754
733	ANXA4	2	0.413818	0.258355	1407534927	0.579163	0	0	27.8581	13.1308
734	CD38	2	0.421712	0.256911	1442775736	0.593663	0	0	31.6766	13.5322
735	ENSMMUG00000045571	2	2.98121	0.256818	1.2647e+09	0.520391	7.612e-15	2.52485e-14	99.1961	90.555
736	OGA	2	0.979194	0.256682	1404947489	0.578098	1.99675e-220	4.33332e-219	61.328	50.2369
737	VPS13C	2	0.923002	0.256579	1417414590	0.583228	2.46329e-259	6.31301e-258	59.4187	46.0209
738	SNX3	2	0.910386	0.256097	1431048579	0.588838	7.13326e-300	2.0956e-298	60.4391	44.3041
739	SERP1	2	1.12988	0.255548	1414431181	0.582	1.96593e-232	4.513e-231	70.194	56.316
740	TBC1D1	2	0.515552	0.255041	1.43419e+09	0.590131	0	0	37.7135	20.9341
741	ENSMMUG00000023807	2	4.07899	0.254873	1.23663e+09	0.508839	0.000754905	0.00144112	99.9691	96.7475
742	ENSMMUG00000003073	2	3.12089	0.253919	1273691108	0.52409	4.23795e-20	1.6386e-19	99.7063	93.1895
743	ENSMMUG00000042180	2	0.925138	0.253446	1399494926	0.575854	6.06124e-230	1.38101e-228	53.6755	40.4017
744	ENSMMUG00000008286	2	1.84331	0.252176	1391057992	0.572383	1.4113e-168	2.42376e-167	90.4769	80.7773
745	DDX21	2	0.833313	0.252143	1.41821e+09	0.583554	2.98794e-273	8.04105e-272	55.3838	41.9311
746	RPL4	2	2.49282	0.252141	1279627097	0.526532	4.4754e-24	1.91744e-23	97.7506	87.1417
747	ARID4B	2	0.948792	0.251538	1409622464	0.580022	3.74093e-236	8.67487e-235	60.6014	47.7131
748	ALDH2	2	0.634874	0.250587	1.44628e+09	0.595106	0	0	45.5283	26.3377
749	ARHGAP15	2	1.00571	0.25025	1417044559	0.583076	4.64082e-247	1.13523e-245	65.8499	51.0588
750	ENSMMUG00000013257	3	3.09551	1.3156	1823433011	0.791417	0	0	99.6972	66.8514
751	CD3D	3	2.37119	1.31024	1.81169e+09	0.786318	0	0	96.9389	47.8213
752	ITGB1	3	1.86433	1.23373	1.74806e+09	0.758703	0	0	74.7258	38.9304
753	LTB	3	2.71396	1.21702	1752176472	0.76049	0	0	98.0439	61.2234
754	CD69	3	2.43619	1.20967	1.74576e+09	0.757706	0	0	92.5274	56.4592
755	IL7R	3	2.13279	1.20139	1719570750	0.746338	0	0	85.9142	40.0615
756	GIMAP7	3	1.72168	1.00564	1.7569e+09	0.762539	0	0	87.5102	39.3271
757	CD3E	3	1.82468	0.993554	1718840043	0.746021	0	0	91.9054	41.2833
758	CD2	3	1.62396	0.979453	1.75728e+09	0.762707	0	0	84.2609	37.7187
759	ZFP36L2	3	2.47691	0.896264	1.64391e+09	0.713499	0	0	93.9434	73.1937
760	SPOCK2	3	1.38471	0.895688	1757981652	0.76301	0	0	80.1031	30.3518
761	PTPRC	3	2.73975	0.859464	1693575025	0.735056	0	0	99.0751	79.9682
762	TCF7	3	1.45243	0.824177	1.67122e+09	0.725352	0	0	80.2095	34.8981
763	S100A11	3	2.38968	0.815908	1.56675e+09	0.680009	0	0	95.8176	68.4232
764	FYB1	3	1.59694	0.79226	1.65428e+09	0.718002	0	0	84.1054	46.4134
765	ENSMMUG00000013429	3	4.40327	0.765614	1585392218	0.688101	0	0	99.9918	92.727
766	ETS1	3	1.78542	0.760817	1.62362e+09	0.704691	0	0	89.7692	55.895
767	GPR183	3	1.70291	0.755543	1.56348e+09	0.67859	0	0	79.211	45.357
768	EVL	3	1.38758	0.749049	1.67072e+09	0.725134	0	0	80.9298	41.3687
769	RPS16	3	4.15321	0.734639	1634667304	0.709488	0	0	99.9918	92.8437
770	ITM2A	3	1.11937	0.724751	1.64622e+09	0.7145	0	0	66.3938	27.1855
771	RPL10A	3	3.80268	0.721762	1527399191	0.662931	0	0	99.9673	89.4143
772	FOS	3	2.37755	0.710546	1.49014e+09	0.646758	0	0	87.2647	70.6122
773	ENSMMUG00000041188	3	3.51053	0.701253	1646975344	0.71483	0	0	99.9018	90.1944
774	ENSMMUG00000016894	3	3.14935	0.697541	1.58275e+09	0.686955	0	0	99.1488	87.2231
775	STK17A	3	1.51983	0.695586	1628135135	0.706653	0	0	83.0087	52.2482
776	ENSMMUG00000018240	3	4.33292	0.693735	1.62765e+09	0.70644	0	0	99.9754	94.9065
777	RPS10	3	4.11393	0.687657	1629084146	0.707065	0	0	99.9591	94.3884
778	RPL10	3	4.62541	0.685403	1.6278e+09	0.706509	0	0	99.9836	95.5413
779	ENSMMUG00000038348	3	4.20183	0.685047	1697520122	0.736768	0	0	99.9836	95.5699
780	RPS5	3	3.85176	0.682524	1.5319e+09	0.664883	0	0	99.9345	91.239
781	ENSMMUG00000014256	3	4.72182	0.681692	1.68739e+09	0.732369	0	0	99.9918	97.453
782	ICOS	3	0.832084	0.675388	1.65139e+09	0.716744	0	0	53.5767	10.8996
783	RPL11	3	4.0973	0.674901	1687869132	0.732579	0	0	99.9836	94.3609
784	RPS29	3	3.3354	0.674516	1606839412	0.69741	0	0	99.3125	90.3609
785	RPL3	3	3.81464	0.665978	1558264433	0.676327	0	0	99.9754	91.4405
786	ENSMMUG00000017928	3	4.45797	0.660883	1.58772e+09	0.689112	0	0	99.9836	95.6558
787	ABRACL	3	1.56303	0.652366	1617785525	0.702161	0	0	85.2349	58.2962
788	ENSMMUG00000020073	3	4.55047	0.648197	1676348777	0.727579	0	0	100	97.1746
789	RPL6	3	3.69098	0.646814	1567139521	0.680179	0	0	99.9427	91.1627
790	RPS18	3	4.91608	0.645106	1.54216e+09	0.669337	0	0	100	96.9079
791	RPS2.1	3	3.08732	0.643014	1521793709	0.660498	0	0	99.3862	86.0581
792	ENSMMUG00000019544	3	3.87828	0.641543	1566173314	0.67976	0	0	99.8854	92.8209
793	ENSMMUG00000004545	3	2.76894	0.633526	1556651719	0.675627	0	0	98.8623	84.9004
794	ACTG1	3	2.82818	0.633097	1.53051e+09	0.664281	0	0	98.1339	87.4161
795	TPT1	3	4.82526	0.626775	1.74035e+09	0.755356	0	0	99.9918	98.8604
796	LEF1	3	1.07902	0.622045	1586616838	0.688633	0	0	65.8046	27.9411
797	MBNL1	3	2.64615	0.61753	1.62148e+09	0.703763	0	0	98.8787	88.1861
798	RPL23A	3	3.94668	0.617136	1625455917	0.70549	0	0	99.9509	94.3709
799	ENSMMUG00000045571	3	3.32048	0.617096	1.57112e+09	0.681908	0	0	99.689	90.556
800	RPL12	3	3.64396	0.611951	1561177170	0.677592	0	0	99.9182	92.5377
801	PLAAT3	3	0.954812	0.611763	1606854797	0.697417	0	0	61.6877	22.4351
802	RPS21	3	2.49502	0.610979	1513422653	0.656865	0	0	95.6621	80.192
803	RPL22	3	3.49967	0.610602	1.56211e+09	0.677997	0	0	99.9182	91.0974
804	ENSMMUG00000020582	3	3.61011	0.604909	1.60912e+09	0.698399	0	0	99.8363	93.4466
805	LCK	3	1.15339	0.604072	1.58812e+09	0.689286	0	0	72.295	34.8604
806	RPS7	3	4.27724	0.602974	1610453994	0.698979	0	0	99.9918	96.1559
807	RPL19	3	3.90408	0.600632	1530658795	0.664346	0	0	99.9345	93.3204
808	ENSMMUG00000023807	3	4.40299	0.598886	1.62313e+09	0.704479	0	0	99.9836	96.7588
809	EEF1A1	3	4.78771	0.593656	1.69073e+09	0.73382	0	0	100	98.2935
810	RPL24	3	3.40833	0.588697	1.57603e+09	0.68404	0	0	99.8772	91.7274
811	CD3G	3	1.09372	0.587545	1.58378e+09	0.6874	0	0	70.2406	31.9661
812	RPS14	3	4.23099	0.586818	1567251924	0.680228	0	0	99.9836	95.7094
813	RPL7A	3	3.78223	0.573898	1.53131e+09	0.664627	0	0	99.9509	93.1094
814	RPS28	3	3.90873	0.573635	1.60351e+09	0.695965	0	0	99.91	95.2894
815	RPL27A	3	3.88713	0.572733	1483193348	0.643745	0	0	99.9018	93.0198
816	RPS20	3	3.95578	0.569838	1566469893	0.679889	0	0	99.8936	94.9182
817	ENSMMUG00000023207	3	1.60076	0.569681	1.54696e+09	0.671421	0	0	87.0273	61.6068
818	RPLP0	3	3.63472	0.568638	1.51137e+09	0.655974	0	0	99.9182	92.1522
819	RPS13	3	4.13213	0.564429	1538279429	0.667653	0	0	99.9836	95.4533
820	ENSMMUG00000015270	3	4.27434	0.564384	1444832349	0.627095	0	0	99.9754	94.3821
821	RPS15	3	4.24754	0.564149	1521247625	0.660261	0	0	99.9918	95.4469
822	RPL27	3	3.58037	0.563128	1.53876e+09	0.667863	0	0	99.91	92.7488
823	RPL26	3	3.39998	0.562776	1581929835	0.686599	0	0	99.8281	91.7921
824	GPRIN3	3	0.885027	0.5622	1.56908e+09	0.681021	0	0	57.3007	22.8291
825	RPS4X	3	3.86642	0.561157	1488525220	0.646059	0	0	99.9591	93.5835
826	ENSMMUG00000041391	3	1.09672	0.560576	1538655051	0.667816	0	0	65.6736	33.2929
827	S100A10	3	1.90079	0.559791	1.45135e+09	0.629925	0	0	85.9224	62.6478
828	RPS24	3	3.75044	0.554943	1.55887e+09	0.676589	0	0	99.8936	94.0899
829	CD40LG	3	0.706213	0.553971	1.55178e+09	0.673514	0	0	44.5736	10.2808
830	RPL13A	3	3.99877	0.552674	1.53304e+09	0.665381	0	0	99.9918	94.9171
831	ENSMMUG00000002676	3	4.24198	0.546796	1.52423e+09	0.661554	0	0	99.9754	96.2471
832	EEF1G	3	2.77367	0.546792	1.5137e+09	0.656986	0	0	98.9769	87.0386
833	ENSMMUG00000028844	3	3.71661	0.545524	1491779857	0.647471	0	0	99.9345	92.7212
834	RPL35	3	3.81343	0.544684	1481530841	0.643023	0	0	99.9509	93.0388
835	ENSMMUG00000042008	3	4.24425	0.543372	1.53685e+09	0.667034	0	0	99.9836	95.912
836	RPL18	3	4.14731	0.541627	1538898079	0.667922	0	0	99.9836	95.6839
837	RPS12	3	4.31364	0.54132	1492433733	0.647755	0	0	99.9427	96.2429
838	SIRPG	3	0.903856	0.534121	1.55739e+09	0.675948	0	0	59.7397	24.5181
839	ENSMMUG00000003073	3	3.38405	0.533165	1.56248e+09	0.678156	0	0	99.869	93.2038
840	RPS3	3	3.80199	0.53308	1.53002e+09	0.664067	0	0	99.9673	94.7565
841	ENSMMUG00000031840	3	4.58558	0.530022	1631889212	0.708282	0	0	100	98.1647
842	ENSMMUG00000000050	3	2.75348	0.529128	1.46674e+09	0.636604	0	0	97.5119	85.856
843	ENSMMUG00000005593	3	2.29182	0.527911	1457496857	0.632592	0	0	84.8257	74.31
844	CDC42SE2	3	1.52361	0.526777	1.52729e+09	0.662884	0	0	84.8993	62.687
845	RPSA	3	3.61388	0.526039	1495784521	0.649209	0	0	99.9427	92.9466
846	RACK1	3	3.34386	0.521974	1.44547e+09	0.627372	0	0	99.8199	90.6414
847	RPS23	3	4.345	0.51832	1.52052e+09	0.659945	0	0	100	96.7074
848	CALM1	3	2.6253	0.517978	1492249090	0.647675	0	0	98.3221	87.8786
849	ENSMMUG00000005072	3	3.48365	0.515265	1449461578	0.629104	0	0	99.9018	91.8632
850	ENSMMUG00000000558	3	2.53451	0.509423	1500729687	0.651356	0	0	97.6919	85.0309
851	EIF3K	3	2.44039	0.50771	1.49477e+09	0.648768	0	0	97.9457	84.5149
852	RGS1	3	1.10455	0.506989	1454310773	0.631209	0	0	58.2992	34.022
853	FYN	3	0.89733	0.502003	1543215235	0.669796	0	0	60.9592	28.018
854	RPL29	3	2.17917	0.500745	1473229524	0.63942	0	0	95.7112	79.825
855	RPL28	3	3.97894	0.500442	1.44781e+09	0.628388	0	0	99.9591	94.7124
856	CD52	3	2.88481	0.497963	1377709478	0.597962	5.46098e-290	2.15062e-288	98.9687	85.9684
857	RPL32	3	4.23683	0.494261	1.52215e+09	0.660654	0	0	99.9918	97.0887
858	FNBP1	3	1.47395	0.488237	1492789093	0.647909	0	0	83.1478	59.6346
859	RPL4	3	2.71405	0.486741	1453596581	0.630899	0	0	98.9278	87.1059
860	BTG1	3	1.7829	0.482986	1453106267	0.630686	0	0	89.3518	69.2266
861	KCNA3	3	0.853326	0.482393	1505325945	0.653351	0	0	54.7307	25.4785
862	RPL8	3	3.86285	0.477954	1485241603	0.644633	0	0	99.9263	95.2677
863	RPS26	3	4.01454	0.476417	1542912730	0.669664	0	0	99.9427	96.3012
864	MYCBP2	3	1.40155	0.47585	1485918597	0.644927	0	0	79.7839	58.1811
865	GIMAP6	3	0.798639	0.474563	1521912596	0.66055	0	0	54.7389	23.3043
866	ITK	3	0.761075	0.473522	1.53099e+09	0.664488	0	0	53.2002	20.1522
867	TRIB2	3	0.70523	0.471578	1.51445e+09	0.657313	0	0	48.0357	17.8884
868	INPP4B	3	0.633313	0.467913	1.53825e+09	0.667639	0	0	45.6703	12.4582
869	MAMU-A	3	3.34136	0.466862	1.43736e+09	0.62385	0	0	99.8445	93.8263
870	2022-09-09	3	1.06653	0.462478	1.50759e+09	0.654331	0	0	69.946	42.7273
871	TXNIP	3	2.11183	0.461497	1.38376e+09	0.600589	0	0	87.6903	72.6613
872	RPLP2	3	3.82757	0.461189	1510250924	0.655488	0	0	99.9345	95.4103
873	ENSMMUG00000018391	3	3.81177	0.460221	1465876912	0.636229	0	0	99.9182	95.1961
874	PSIP1	3	1.18073	0.459024	1485026461	0.64454	0	0	72.5078	48.0742
875	SMCO4	3	0.721273	0.458928	1529302093	0.663757	0	0	52.2426	21.4514
876	HNRNPH2	3	2.36028	0.457074	1451511143	0.629994	0	0	95.9159	83.2883
877	ITGA6	3	0.958033	0.45387	1487396869	0.645569	0	0	61.7941	32.2015
878	FLT3LG	3	0.720868	0.450191	1517490344	0.65863	0	0	51.5223	20.3166
879	PLAAT4	3	1.02001	0.449477	1471548976	0.638691	0	0	63.5947	36.7032
880	EEF1B2	3	2.66201	0.446498	1.41084e+09	0.61234	0	0	98.4777	86.9468
881	SYNE2	3	0.808413	0.446263	1.45861e+09	0.633074	0	0	47.9375	21.5893
882	AHNAK	3	1.32487	0.446252	1418792421	0.615793	0	0	68.4564	43.3069
883	ARID5B	3	0.859146	0.444689	1483129635	0.643717	0	0	55.9011	28.2434
884	ENSMMUG00000010691	3	3.22712	0.443069	1.44964e+09	0.629182	0	0	99.6808	92.6915
885	SMDT1	3	1.87499	0.441941	1.47509e+09	0.640228	0	0	91.7335	77.374
886	ITM2B	3	2.27963	0.441024	1.45468e+09	0.63137	0	0	97.4628	85.1709
887	GMFG	3	2.23575	0.440822	1.46156e+09	0.634356	0	0	96.7752	84.7938
888	SORL1	3	1.19713	0.437681	1.46345e+09	0.635174	0	0	73.3099	46.7968
889	PTGER4	3	0.983884	0.436916	1468634654	0.637426	0	0	62.1133	36.4979
890	COA1	3	0.692896	0.435931	1466380182	0.636447	0	0	45.6703	21.671
891	RPS17L	3	3.11221	0.43463	1.46124e+09	0.634217	0	0	99.6235	92.2731
892	ATP5MC2	3	1.80419	0.430586	1444143090	0.626796	0	0	90.604	74.1069
893	NDFIP1	3	0.999276	0.430455	1491083951	0.647169	0	0	66.5821	42.6281
894	IFI16	3	1.4082	0.428585	1.43915e+09	0.624629	0	0	79.8576	57.6794
895	ENSMMUG00000046487	3	0.742968	0.427561	1439092464	0.624604	0	0	43.616	18.8387
896	C11H12orf57	3	1.48198	0.423273	1441199086	0.625518	0	0	81.1017	63.3589
897	ENSMMUG00000005455	3	0.939813	0.419215	1.46731e+09	0.636851	0	0	61.5322	36.14
898	OST4	3	1.87969	0.417689	1473119655	0.639372	0	0	93.2149	79.3461
899	ENSMMUG00000008286	3	1.99801	0.415945	1.45084e+09	0.629704	0	0	93.6242	80.6104
900	PTPRCAP	3	1.40879	0.415557	1.42258e+09	0.617435	0	0	80.717	56.8045
901	EIF3E	3	1.70084	0.413466	1.44041e+09	0.625176	0	0	88.5251	71.7619
902	ENSMMUG00000038586	3	1.57333	0.412304	1429515315	0.620447	0	0	83.9254	66.4266
903	CAMK4	3	0.710764	0.411568	1.48724e+09	0.645501	0	0	50.4502	20.963
904	ATM	3	1.14246	0.40955	1.43916e+09	0.624633	0	0	69.3812	47.8117
905	RPS9	3	3.59061	0.407385	1496602899	0.649565	0	0	99.9427	96.0069
906	ENSMMUG00000018687	3	0.945799	0.407344	1459841475	0.633609	0	0	62.2279	38.337
907	2022-09-06	3	1.11609	0.407077	1.44899e+09	0.628897	0	0	70.5271	46.9887
908	FGFR1OP2	3	1.00918	0.406777	1.44649e+09	0.627816	0	0	63.8321	43.5768
909	RPS6	3	3.78967	0.406422	1.38481e+09	0.601044	1.06569e-307	4.41573e-306	99.9345	95.4321
910	HINT1	3	2.10531	0.402047	1.42714e+09	0.619418	0	0	94.2953	81.8454
911	SH3KBP1	3	1.08896	0.400803	1452022812	0.630216	0	0	69.103	45.8857
912	MYL12A	3	1.6066	0.400398	1430615061	0.620924	0	0	86.2743	70.17
913	ENSMMUG00000046078	3	0.782164	0.399941	1351225837	0.586467	0	0	35.4641	19.2597
914	RPL22L1	3	1.80314	0.394516	1.38255e+09	0.600061	0	0	86.7409	70.2389
915	PDE4B	3	0.893174	0.392352	1442526913	0.626094	0	0	57.8082	34.4388
916	ISG20	3	0.932155	0.391684	1.44668e+09	0.627898	0	0	61.5649	37.2568
917	SENP7	3	0.901953	0.390695	1.45239e+09	0.630374	0	0	60.681	37.2038
918	TNIK	3	0.738708	0.389081	1469532810	0.637815	0	0	52.9383	24.9773
919	UBA52	3	3.89787	0.386031	1.48938e+09	0.646431	0	0	99.9673	97.462
920	NFKBIZ	3	1.27568	0.384802	1409945239	0.611953	0	0	70.8463	50.3423
921	RPL9	3	2.43337	0.384643	1390926360	0.603698	0	0	98.2976	86.8694
922	BTF3	3	2.26226	0.383965	1.40919e+09	0.611624	0	0	97.029	85.567
923	RPS11	3	3.96526	0.383692	1.3324e+09	0.578294	1.38098e-185	3.41471e-184	99.9345	95.7274
924	LIMS1	3	0.885691	0.380132	1432219661	0.621621	0	0	57.2107	36.8882
925	RPLP1	3	4.28996	0.377134	1.3356e+09	0.579687	3.65424e-192	9.29999e-191	99.9836	97.1619
926	CYB5A	3	0.758918	0.376342	1456233747	0.632043	0	0	53.9614	30.1328
927	GIMAP8	3	0.624852	0.376029	1.46537e+09	0.636007	0	0	45.5639	18.2861
928	NOP53	3	1.45009	0.374957	1.42358e+09	0.617872	0	0	82.9841	65.6147
929	ENSMMUG00000006165	3	0.951461	0.373879	1.43624e+09	0.623367	0	0	62.9972	41.8327
930	C18H18orf32	3	3.30268	0.373259	1344216212	0.583425	1.7784e-210	5.02267e-209	99.6235	92.7445
931	VIM	3	2.19824	0.372365	1.3455e+09	0.583982	4.5931e-216	1.328e-214	91.6844	75.2958
932	MT1M	3	0.708621	0.372229	1419038748	0.6159	0	0	44.6309	21.8173
933	UTRN	3	1.19941	0.371966	1.41712e+09	0.615066	0	0	72.9825	53.3544
934	RASGRP1	3	0.894607	0.370718	1434532278	0.622624	0	0	59.9689	34.7787
935	CORO1A	3	1.78076	0.369156	1385354299	0.60128	0	0	89.8347	73.5394
936	ENSMMUG00000015781	3	1.34839	0.368682	1411968729	0.612831	0	0	79.0964	60.1914
937	MAMU-B	3	2.08527	0.368566	1352617073	0.587071	1.25479e-230	3.90609e-229	94.5981	79.9311
938	HIVEP2	3	0.663675	0.36705	1444837608	0.627097	0	0	46.8817	22.3497
939	EEF2	3	2.13713	0.366844	1381870426	0.599768	2.00452e-301	8.19433e-300	95.2365	82.4181
940	ENSMMUG00000001645	3	2.40519	0.366307	1.4004e+09	0.607809	0	0	98.1012	88.0679
941	TLK1	3	0.817422	0.365328	1.4383e+09	0.624258	0	0	56.7114	35.1335
942	DDT	3	0.757641	0.363479	1447507668	0.628256	0	0	54.166	29.2457
943	CYLD	3	0.81058	0.362347	1.43834e+09	0.624278	0	0	56.163	33.0516
944	PSME1	3	1.84147	0.360519	1.39133e+09	0.603875	0	0	90.4813	76.4232
945	NABP1	3	0.625536	0.359032	1.44448e+09	0.626943	0	0	44.9173	20.5695
946	COMMD6	3	1.4165	0.355746	1.40433e+09	0.609517	0	0	81.6746	65.1507
947	MACF1	3	1.24014	0.354543	1.38903e+09	0.602876	0	0	72.0331	53.9101
948	SLC9A9	3	0.654877	0.352423	1430659975	0.620944	0	0	45.654	21.82
949	MYH9	3	1.22	0.351271	1.40615e+09	0.610306	0	0	73.9237	55.9846
950	EIF3F	3	1.44697	0.351083	1.41288e+09	0.613228	0	0	83.5734	67.1245
951	GPR174	3	0.615912	0.350176	1.43417e+09	0.622466	0	0	44.0743	20.2349
952	TOB1	3	0.737695	0.347077	1.41134e+09	0.61256	0	0	49.0097	27.7163
953	RCAN3	3	0.624487	0.34579	1.44202e+09	0.625875	0	0	45.5148	19.913
954	TSC22D3	3	1.64152	0.343916	1.35344e+09	0.587429	4.15663e-238	1.33722e-236	83.999	67.7338
955	FAU	3	3.87496	0.342911	1425422854	0.618671	0	0	99.9591	97.1926
956	PBXIP1	3	0.803115	0.341803	1422552221	0.617425	0	0	56.1139	34.4908
957	RPS27A	3	4.61228	0.339808	1279515018	0.555343	1.02273e-93	1.23193e-92	100	98.259
958	MIF	3	1.16483	0.338384	1.40483e+09	0.609733	0	0	74.5212	54.7787
959	ENSMMUG00000008939	3	1.04814	0.338086	1417475396	0.615221	0	0	68.8492	50.556
960	ZFP36	3	1.81477	0.334969	1342741415	0.582785	3.06398e-212	8.72089e-211	86.0288	70.2575
961	HSPA8	3	1.94798	0.334709	1.35582e+09	0.588459	1.4469e-238	4.67124e-237	91.7908	77.9441
962	RIPOR2	3	1.52459	0.332648	1345861220	0.584139	6.05204e-225	1.82189e-223	77.9506	62.4234
963	ZAP70	3	0.608628	0.331275	1437952672	0.624109	0	0	45.7931	20.2461
964	SIGIRR	3	0.744846	0.328514	1.42445e+09	0.618247	0	0	54.5179	30.6663
965	TNFRSF25	3	0.468525	0.327666	1.44842e+09	0.628653	0	0	37.1419	11.4321
966	ARHGAP15	3	1.07917	0.327521	1.39965e+09	0.607483	0	0	70.3307	50.8249
967	ENSMMUG00000005482	3	1.00676	0.327201	1395600627	0.605727	0	0	64.937	46.2718
968	EMP3	3	1.56058	0.326104	1352998798	0.587237	4.73125e-238	1.5194e-236	83.8517	66.3402
969	KRTCAP2	3	1.56751	0.324401	1.38447e+09	0.600897	0	0	85.4559	71.7041
970	PRRC2C	3	1.685	0.324147	1368893463	0.594135	9.14186e-272	3.36793e-270	87.1992	73.7383
971	TRAF3IP3	3	0.818161	0.321764	1408038414	0.611125	0	0	57.2598	36.0732
972	CHD3	3	0.749196	0.31966	1.40385e+09	0.609308	0	0	52.0543	30.8111
973	ENSMMUG00000002260	3	0.681294	0.31961	1.41832e+09	0.615586	0	0	49.6562	26.1434
974	EIF4A2	3	1.69686	0.319576	1377372791	0.597816	6.33175e-292	2.5207e-290	89.4091	76.3479
975	PYHIN1	3	0.693435	0.319387	1410366345	0.612136	0	0	49.0015	26.2405
976	ENSMMUG00000012140	3	3.33333	0.316108	1.21385e+09	0.526842	2.21237e-23	1.01498e-22	99.9182	91.1515
977	ENSMMUG00000000983	3	1.53289	0.315173	1.37359e+09	0.596173	1.24813e-286	4.85256e-285	85.947	68.9397
978	ENSMMUG00000021980	3	2.33573	0.315115	1.29453e+09	0.561862	5.95142e-117	9.10807e-116	97.0945	84.8575
979	CAPG	3	1.02497	0.312863	1382046835	0.599844	0	0	65.0679	43.2899
980	SUB1	3	1.52738	0.311891	1372279432	0.595605	1.76462e-282	6.74578e-281	84.8257	70.145
981	NCOA7	3	0.733286	0.3117	1.38628e+09	0.601682	0	0	49.5417	31.1897
982	ENSMMUG00000018854	3	1.73955	0.310873	1.34162e+09	0.582296	7.81642e-208	2.15429e-206	89.2045	74.6287
983	JUNB	3	0.564888	0.308298	1408685175	0.611406	0	0	41.5698	19.9448
984	RSL24D1	3	1.39096	0.307422	1372694957	0.595785	1.04593e-286	4.07511e-285	81.6173	66.3078
985	WIPF1	3	1.34357	0.305783	1.36733e+09	0.593456	4.58614e-276	1.71026e-274	78.9982	63.2565
986	PFDN5	3	1.1945	0.305438	1.361e+09	0.590711	1.0147e-270	3.73071e-269	70.9445	55.4029
987	SSR2	3	1.30072	0.305194	1382358536	0.59998	0	0	78.7445	63.869
988	CUTA	3	0.897881	0.304017	1.39352e+09	0.604824	0	0	61.8432	43.8817
989	CD48	3	0.982864	0.303414	1369988333	0.594611	0	0	62.056	44.1135
990	UBC	3	2.59433	0.303406	1.34022e+09	0.581691	6.17668e-202	1.64528e-200	98.494	91.8642
991	DDX24	3	1.06125	0.303074	1381170917	0.599464	0	0	67.8998	51.5964
992	CYTH1	3	0.717181	0.303022	1401321274	0.60821	0	0	52.6764	32.4025
993	DGKA	3	0.51606	0.301775	1414139251	0.613773	0	0	39.7283	17.4721
994	CYTIP	3	0.921099	0.299022	1382631837	0.600098	0	0	62.4243	42.8498
995	TAGLN2	3	1.26523	0.298682	1354225788	0.587769	2.03359e-252	6.98491e-251	73.3508	56.0578
996	ATP8B2	3	0.4771	0.297864	1413251138	0.613388	0	0	36.8882	14.4574
997	EIF3H	3	1.45968	0.297374	1362565922	0.591389	2.48025e-259	8.69897e-258	83.025	68.6883
998	B2M	3	1.56068	0.295839	1341141991	0.582091	5.79154e-209	1.61571e-207	85.0958	69.8465
999	NME1	3	2.26819	0.295733	1.25529e+09	0.544828	1.9904e-62	1.69244e-61	96.1368	82.2145
1000	TNFAIP8	3	1.09858	0.294997	1.36851e+09	0.593969	7.48973e-295	2.99475e-293	69.8068	52.9906
1001	RNMT	3	1.19565	0.294946	1372148714	0.595548	6.29705e-294	2.51236e-292	74.6522	59.1192
1002	TAB2	3	0.672746	0.294916	1.38745e+09	0.602191	0	0	48.3385	30.2389
1003	RPS4Y1	3	1.67987	0.294522	1286834171	0.55852	4.92288e-119	7.6558e-118	55.7293	49.8178
1004	ARHGEF1	3	1.00057	0.294428	1.37504e+09	0.596803	0	0	67.0241	48.2593
1005	NCL	3	1.78287	0.293171	1323730289	0.574533	1.61499e-170	3.6705e-169	89.45	75.7995
1006	AKNA	3	0.737624	0.290173	1389639733	0.60314	0	0	53.0856	32.8479
1007	NSD3	3	1.00009	0.28993	1374660144	0.596638	0	0	65.6327	49.9759
1008	RPL15	3	1.81021	0.289657	1322663394	0.57407	4.77115e-168	1.07105e-166	91.046	77.2754
1009	SEMA4D	3	0.912359	0.289381	1375452214	0.596982	0	0	61.4831	43.3949
1010	EIF3G	3	1.30019	0.288161	1.36126e+09	0.59082	3.87315e-261	1.37159e-259	77.2958	63.0566
1011	SUSD6	3	1.87056	0.287507	1.33412e+09	0.579044	3.23992e-190	8.18854e-189	92.6829	81.2414
1012	GCC2	3	0.954102	0.286694	1358292676	0.589534	1.21996e-287	4.77354e-286	60.3945	44.7917
1013	RPL23	3	3.36392	0.284464	1294650786	0.561912	8.31241e-117	1.26789e-115	99.8363	95.1945
1014	PPP1CC	3	0.605197	0.282723	1.38763e+09	0.602269	0	0	45.6048	27.413
1015	ENSMMUG00000015583	3	1.35362	0.282513	1351333227	0.586514	1.43301e-235	4.59392e-234	79.6612	64.7588
1016	ENSMMUG00000003857	3	0.937622	0.282213	1377385972	0.597821	0	0	64.6505	48.1013
1017	ENSMMUG00000040409	3	1.13829	0.279768	1.36382e+09	0.591933	1.84846e-275	6.87921e-274	71.5011	57.0166
1018	BIN2	3	1.11613	0.279719	1.35723e+09	0.589075	4.5895e-263	1.63159e-261	71.0264	54.1583
1019	CDC42	3	2.12615	0.279278	1.3577e+09	0.589279	4.58124e-241	1.49221e-239	95.5312	87.6903
1020	PPIB	3	1.24055	0.277501	1.35767e+09	0.589266	1.44688e-253	5.00736e-252	77.5495	61.8189
1021	ENSMMUG00000022610	3	0.666656	0.276924	1.38254e+09	0.600059	0	0	48.2567	27.7264
1022	RGS10	3	0.601589	0.275466	1.37832e+09	0.598225	0	0	43.1576	23.0396
1023	FKBP5	3	0.610453	0.274759	1.3654e+09	0.59262	0	0	43.4277	26.5475
1024	SH3BGRL3	3	1.29075	0.274083	1.34455e+09	0.58357	2.69398e-223	7.99141e-222	76.0763	61.0611
1025	ENSMMUG00000049151	3	1.75356	0.272273	1347450138	0.584828	2.62572e-219	7.64009e-218	90.1784	78.9739
1026	ELF1	3	1.21324	0.270727	1352080848	0.586838	4.37052e-241	1.42612e-239	75.1678	60.9741
1027	PIP4K2A	3	0.988635	0.270451	1361044300	0.590729	1.36752e-280	5.19514e-279	65.5508	50.4028
1028	PEBP1	3	1.47609	0.269513	1.3247e+09	0.574954	5.20516e-175	1.22728e-173	84.6047	68.8511
1029	SOCS1	3	0.428027	0.267621	1.37309e+09	0.595957	0	0	31.3308	12.3617
1030	HPCAL1	3	0.563722	0.267614	1386407647	0.601737	0	0	43.8288	24.5186
1031	SLFN5	3	0.447468	0.267314	1391023231	0.60374	0	0	34.441	13.1916
1032	CDC14A	3	0.46531	0.267124	1.38532e+09	0.601266	0	0	35.816	15.6596
1033	DDX5	3	3.1977	0.266277	1.33906e+09	0.581188	2.15325e-199	5.64511e-198	99.6972	96.5526
1034	PSMA7	3	1.41483	0.265967	1.3354e+09	0.579597	4.15557e-198	1.08478e-196	81.1753	67.2284
1035	ARHGEF3	3	0.49849	0.264122	1379296450	0.598651	0	0	37.6985	17.8926
1036	RWDD1	3	1.02027	0.2631	1.34739e+09	0.584803	7.45095e-245	2.47999e-243	64.8469	50.7533
1037	LBH	3	0.799228	0.262362	1.35131e+09	0.586502	3.77712e-295	1.51358e-293	54.2642	37.1815
1038	PFN1	3	2.51552	0.261366	1321510814	0.57357	3.47753e-164	7.59198e-163	98.0111	91.4061
1039	MATR3	3	1.46315	0.260683	1337261986	0.580406	3.37782e-200	8.90662e-199	82.935	70.7528
1040	SON	3	1.74464	0.260157	1.3347e+09	0.579294	9.49967e-192	2.41094e-190	90.1375	79.6139
1041	WNK1	3	1.13552	0.260016	1351047639	0.58639	4.6115e-243	1.51558e-241	71.5829	57.3448
1042	SPTAN1	3	0.68092	0.259772	1.36425e+09	0.592121	0	0	49.3043	31.4464
1043	ANXA2	3	0.826934	0.259205	1.36709e+09	0.593354	0	0	54.1251	31.2719
1044	ENSMMUG00000020050	3	0.657691	0.258884	1362274242	0.591262	0	0	47.5119	29.9266
1045	IFI27L2	3	1.60595	0.258633	1.33677e+09	0.580193	1.59792e-197	4.1653e-196	84.9239	74.6875
1046	CASP12	3	0.590974	0.258228	1364662899	0.592299	0	0	43.8697	26.5215
1047	NR3C1	3	0.71984	0.256742	1.35305e+09	0.587257	0	0	50.7612	35.1505
1048	DGKZ	3	0.672249	0.25594	1368242514	0.593853	0	0	50.2046	32.1543
1049	ATP5F1A	3	1.31206	0.254477	1331584293	0.577942	1.39072e-191	3.52463e-190	78.7527	64.8421
1050	ESYT2	3	0.656856	0.253688	1.35531e+09	0.588239	0	0	47.6756	31.7974
1051	ITGB7	3	0.493159	0.253177	1.37498e+09	0.596777	0	0	38.3778	19.3806
1052	SLC25A6	3	1.97131	0.252774	1.30084e+09	0.564598	1.44383e-127	2.37686e-126	93.084	82.5756
1053	BCL2	3	0.697979	0.252436	1337470137	0.580497	4.98033e-288	1.95291e-286	45.8504	30.5465
1054	CCSER2	3	0.597837	0.252029	1356651941	0.588822	0	0	43.4277	26.2707
1055	MALT1	3	0.540979	0.251833	1366261953	0.592993	0	0	41.0133	23.0428
1056	ARAP2	3	0.627757	0.251089	1.36004e+09	0.590293	0	0	44.6391	25.9759
1057	STK4	3	0.697376	0.251004	1.36011e+09	0.590325	0	0	51.4569	34.6006
1058	LYZ	4	5.52916	5.22325	1.78833e+09	0.985643	0	0	99.7469	25.3339
1059	S100A4	4	4.52536	3.32149	1.75278e+09	0.966053	0	0	99.7997	47.3538
1060	CFD	4	3.31616	3.08279	1.73391e+09	0.955653	0	0	97.0793	11.9357
1061	CST3	4	3.24429	3.06599	1.78689e+09	0.984851	0	0	99.399	12.5044
1062	S100A8	4	3.87678	2.8818	1.5305e+09	0.84354	0	0	94.5909	27.9783
1063	S100A9	4	3.79503	2.81667	1.51505e+09	0.835026	0	0	93.5154	28.5423
1064	ENSMMUG00000042343	4	2.88391	2.76285	1.67629e+09	0.923894	0	0	88.6229	11.2201
1065	PSAP	4	3.18375	2.75711	1780638197	0.981406	0	0	99.4939	29.9155
1066	S100A6	4	4.21192	2.59945	1.74248e+09	0.960375	0	0	99.768	71.0014
1067	MAMU-DRA	4	3.55216	2.5122	1.51191e+09	0.833293	0	0	94.9178	35.9283
1068	VIM	4	4.0825	2.34471	1.72276e+09	0.949508	0	0	99.9262	75.1214
1069	AIF1	4	2.51808	2.33919	1.75399e+09	0.966721	0	0	98.2391	10.6419
1070	MNDA	4	2.74362	2.32868	1.67701e+09	0.924291	0	0	99.1143	18.7247
1071	TYROBP	4	2.60272	2.17699	1.69028e+09	0.931603	0	0	97.3851	21.7287
1072	CTSS	4	3.158	2.08017	1.70513e+09	0.939788	0	0	99.2514	59.7724
1073	IFI30	4	2.60266	2.06517	1661840717	0.91593	0	0	98.0283	28.1696
1074	LGALS3	4	2.47816	2.05956	1699118910	0.936476	0	0	97.7647	25.4029
1075	ANXA2	4	2.53247	2.04559	1717688633	0.946711	0	0	98.4606	29.4006
1076	RNASE6	4	2.50857	2.0437	1.72481e+09	0.950637	0	0	98.4184	30.4628
1077	PLBD1	4	2.42325	2.01403	1654847981	0.912076	0	0	97.5327	19.2856
1078	SAT1	4	2.78402	2.01191	1.67042e+09	0.920656	0	0	99.051	45.7919
1079	CTSB	4	2.18568	1.86233	1.72605e+09	0.951318	0	0	97.8385	23.8781
1080	TSPO	4	2.58576	1.83181	1699311693	0.936583	0	0	98.6504	45.8619
1081	SERPINB1	4	2.40201	1.83118	1604238307	0.884183	0	0	97.4167	29.2292
1082	HIF1A	4	2.40222	1.82782	1.64722e+09	0.90787	0	0	96.8473	38.6845
1083	ANXA1	4	2.81493	1.81991	1628542452	0.897578	0	0	99.0616	51.4482
1084	CYBA	4	3.123	1.74613	1699577117	0.936729	0	0	99.5466	71.8001
1085	S100A10	4	3.02418	1.73087	1562214673	0.861021	0	0	99.0089	62.3316
1086	CFP	4	1.99209	1.7284	1.69926e+09	0.936552	0	0	95.9089	18.0797
1087	S100A11	4	3.22526	1.68124	1581062222	0.871409	0	0	99.4095	68.6366
1088	FTL	4	4.16166	1.67698	1732177177	0.954697	0	0	99.884	95.7017
1089	CAMP	4	2.4306	1.66648	1.55768e+09	0.858524	0	0	98.1232	24.324
1090	SOD2	4	2.00833	1.62123	1.57227e+09	0.866563	0	0	88.6335	26.7891
1091	MAMU-DPA	4	2.39063	1.59638	1.43406e+09	0.790389	0	0	88.5175	32.8082
1092	OAZ1	4	2.97744	1.59397	1662438733	0.91626	0	0	99.5993	73.7467
1093	GSTP1	4	2.81655	1.57798	1681617743	0.926831	0	0	99.167	69.1943
1094	PPP1R15A	4	2.52295	1.56036	1558435595	0.858938	0	0	95.7929	55.391
1095	BCL2A1	4	2.21311	1.54762	1.48809e+09	0.820166	0	0	87.4842	35.6507
1096	TKT	4	2.31615	1.53355	1592536150	0.877733	0	0	98.0283	45.7422
1097	CYBB	4	2.01419	1.51965	1584156469	0.873114	0	0	96.3307	26.2565
1098	COTL1	4	2.52602	1.49919	1634197206	0.900695	0	0	99.051	59.1274
1099	ANXA5	4	2.03272	1.49599	1.63074e+09	0.898787	0	0	96.9422	35.6941
1100	PLEK	4	1.86255	1.48718	1555685621	0.857423	0	0	88.043	22.3774
1101	PYCARD	4	1.72797	1.45513	1.64792e+09	0.908258	0	0	93.1253	19.8642
1102	KLF6	4	2.73462	1.43931	1.47738e+09	0.814265	0	0	97.1426	62.639
1103	CCL4L1	4	1.74284	1.43713	1.35094e+09	0.744575	0	0	63.5808	20.0341
1104	SERPINA1	4	1.7246	1.415	1.61852e+09	0.892055	0	0	92.0919	20.4742
1105	APLP2	4	1.96389	1.39768	1.61226e+09	0.888605	0	0	95.6348	38.7729
1106	NFKBIA	4	2.28664	1.34894	1.42198e+09	0.783729	0	0	89.8039	51.1795
1107	CAPG	4	2.01439	1.34686	1576142698	0.868698	0	0	96.3518	42.0503
1108	CASP1	4	1.83536	1.34546	1.59829e+09	0.880903	0	0	94.1059	33.9859
1109	TBC1D24	4	2.45876	1.34055	1596467175	0.879899	0	0	99.0194	66.4459
1110	CSTB	4	1.89161	1.31768	1.59147e+09	0.877144	0	0	95.0654	41.2302
1111	BRI3	4	1.93237	1.31632	1.57935e+09	0.870465	0	0	96.1409	40.4461
1112	ENSMMUG00000000983	4	2.4775	1.30211	1.59418e+09	0.87864	0	0	98.7769	68.5467
1113	SDCBP	4	1.62026	1.30053	1.59913e+09	0.881365	0	0	91.2801	23.4239
1114	MAMU-DMA	4	1.77626	1.28794	1.48574e+09	0.818871	0	0	87.7372	26.279
1115	GRN	4	1.64401	1.27568	1565820366	0.863008	0	0	92.1974	23.0005
1116	SGK1	4	1.39618	1.27109	1.56454e+09	0.862304	0	0	79.4601	10.0199
1117	ZFP36	4	2.7103	1.27011	1.4603e+09	0.804848	0	0	97.9966	69.8896
1118	EIF4A1	4	2.1381	1.22889	1.57401e+09	0.86752	0	0	97.3745	57.9
1119	AHNAK	4	2.07508	1.22728	1428876628	0.787531	0	0	93.7263	42.4136
1120	TNFSF13	4	1.41964	1.22563	1617222398	0.891339	0	0	88.6335	15.0212
1121	ATP13A3	4	1.47189	1.22068	1.53505e+09	0.846049	0	0	82.3703	18.3238
1122	LDHA	4	1.90288	1.20419	1.54573e+09	0.851933	0	0	95.3501	46.4845
1123	LST1	4	1.80043	1.18648	1497811228	0.825525	0	0	94.7912	33.2938
1124	LGALS1	4	1.73932	1.18402	1.42538e+09	0.785606	0	0	84.0784	29.0028
1125	PLP2	4	1.60524	1.17321	1539896138	0.84872	0	0	90.9954	29.3651
1126	DUSP6	4	1.32895	1.16359	1449621349	0.798965	0	0	68.4205	10.0095
1127	SH3BGRL	4	2.08169	1.14889	1.51863e+09	0.836998	0	0	97.5854	56.7903
1128	EMP3	4	2.3343	1.13352	1475064736	0.812988	0	0	97.8596	65.896
1129	FGR	4	1.34697	1.13114	1559153565	0.859334	0	0	85.9975	12.8839
1130	GAPDH	4	2.39686	1.12467	1.504e+09	0.828934	0	0	98.3235	69.992
1131	RNF130	4	1.28332	1.11463	1589240784	0.875917	0	0	85.2067	13.3972
1132	FTH1	4	3.70286	1.11421	1.47551e+09	0.813234	0	0	99.5255	92.7515
1133	AP1S2	4	1.73249	1.11041	1503804102	0.828828	0	0	93.7474	40.9134
1134	SPI1	4	1.41043	1.10966	1.54976e+09	0.854156	0	0	89.2978	19.2307
1135	NFKBIZ	4	1.9647	1.10248	1403102350	0.773326	0	0	89.4981	49.7107
1136	PRCP	4	1.2205	1.09426	1.56355e+09	0.861757	0	0	80.1139	10.8338
1137	ETS2	4	1.27695	1.09356	1.50976e+09	0.832109	0	0	77.267	14.0422
1138	LYN	4	1.47493	1.07439	1494433973	0.823663	0	0	88.6757	24.7563
1139	FCGR2A	4	1.28707	1.05883	1498480551	0.825894	0	0	78.9329	13.0647
1140	MT-ND3	4	2.73573	1.04284	1.46043e+09	0.80492	0	0	98.6398	80.1985
1141	ENSMMUG00000021075	4	1.42203	1.04223	1.53536e+09	0.846218	0	0	88.76	29.7466
1142	ATP6V0B	4	1.46357	1.04165	1.51929e+09	0.837363	0	0	90.5314	30.8532
1143	TALDO1	4	1.64156	1.02632	1500703020	0.827119	0	0	92.9038	42.2306
1144	ZYX	4	1.28596	1.01169	1.5259e+09	0.841005	0	0	85.0274	20.6106
1145	ATP1B3	4	1.3166	0.999379	1499770513	0.826605	0	0	83.6356	25.3815
1146	ICAM3	4	1.46245	0.992552	1.48411e+09	0.817975	0	0	88.9498	33.7104
1147	CD63	4	1.61788	0.98988	1433339810	0.789991	0	0	89.0974	41.3425
1148	ITGAM	4	1.17135	0.989105	1.51307e+09	0.833933	0	0	79.1122	10.0879
1149	ZEB2	4	1.38017	0.984782	1458231090	0.80371	0	0	84.7005	24.9675
1150	LAMP1	4	1.50748	0.98475	1.48976e+09	0.821086	0	0	90.2678	39.0802
1151	ENSMMUG00000023454	4	1.68928	0.984008	1450637930	0.799525	0	0	92.9671	45.8635
1152	PGD	4	1.36066	0.971194	1.48297e+09	0.817345	0	0	86.5563	23.243
1153	GLIPR2	4	1.51821	0.968037	1450711340	0.799566	0	0	89.5086	36.9747
1154	NAMPT	4	1.20948	0.966411	1489356759	0.820865	0	0	79.2387	17.7216
1155	PABPC1	4	2.58651	0.963959	1.52273e+09	0.83926	0	0	98.914	81.3448
1156	FNDC3B	4	1.12169	0.963685	1496171524	0.824621	0	0	75.4323	11.7219
1157	UBC	4	3.21882	0.954513	1469343302	0.809835	0	0	99.6415	91.9021
1158	CLIC1	4	1.79361	0.941543	1.42565e+09	0.785751	0	0	94.4749	53.8657
1159	EGR1	4	1.12238	0.937844	1.38238e+09	0.761906	0	0	62.7794	11.1072
1160	TUT7	4	1.58899	0.927883	1.41284e+09	0.778694	0	0	88.3593	44.7099
1161	PPT1	4	1.18675	0.923346	1502532543	0.828127	0	0	82.8448	21.297
1162	TIMP1	4	1.05786	0.920444	1.45838e+09	0.803792	0	0	70.0654	11.0277
1163	TXN	4	1.61225	0.915782	1.40076e+09	0.772035	0	0	90.2046	42.8187
1164	MGST3	4	1.48137	0.913946	1435617000	0.791246	0	0	88.6124	39.6819
1165	IFNGR1	4	1.20269	0.908064	1.47461e+09	0.812738	0	0	81.4635	23.2958
1166	LAMTOR4	4	1.54698	0.907881	1452594792	0.800604	0	0	92.2079	45.8013
1167	RGS2	4	1.26967	0.904582	1.36194e+09	0.750637	0	0	69.9916	19.8809
1168	HSPA5	4	2.10426	0.896831	1248609140	0.688176	0	0	89.0447	66.2807
1169	MAMU-DPB	4	1.43979	0.882755	1325039523	0.730301	0	0	75.7592	27.5136
1170	SLC25A6	4	2.57438	0.882127	1474619182	0.812742	0	0	98.6398	82.4504
1171	IQGAP1	4	1.99644	0.877687	1389052238	0.765582	0	0	96.9	64.8265
1172	CCNL1	4	2.02496	0.876706	1385754658	0.763764	0	0	94.9494	68.1317
1173	ENSMMUG00000018687	4	1.39109	0.868888	1.41639e+09	0.780652	0	0	85.892	37.5053
1174	EIF5	4	1.83131	0.868248	1398303576	0.770681	0	0	94.148	60.6161
1175	CD74	4	1.27995	0.86451	1.3831e+09	0.762301	0	0	78.6904	24.0261
1176	BHLHE40	4	1.07933	0.863305	1408491339	0.776296	0	0	69.4644	15.1864
1177	HSBP1	4	1.2649	0.861523	1430126739	0.78822	0	0	83.3509	28.0384
1178	ACSL4	4	1.07878	0.852429	1442355081	0.79496	0	0	74.4306	18.801
1179	ARF5	4	1.43445	0.850045	1.4279e+09	0.786992	0	0	88.3699	43.9749
1180	CREG1	4	1.04097	0.848548	1483850937	0.817831	0	0	77.0666	15.4044
1181	SERP1	4	1.69752	0.846724	1.40122e+09	0.772289	0	0	94.2535	55.3738
1182	LCP1	4	2.67924	0.84282	1346864188	0.74233	0	0	99.3252	81.4013
1183	FAM49B	4	1.65066	0.841528	1399747014	0.771476	0	0	94.3378	53.4235
1184	SRGN	4	1.44404	0.839107	1386855326	0.764371	0	0	87.5264	37.8722
1185	HEXB	4	0.951976	0.837548	1.49067e+09	0.821588	0	0	72.849	11.1359
1186	TAGLN2	4	1.78129	0.836056	1294369633	0.713397	0	0	86.6934	55.6435
1187	WDR83OS	4	1.211	0.833525	1425457752	0.785647	0	0	80.7571	30.1298
1188	DHRS7	4	1.12104	0.832475	1.44779e+09	0.797954	0	0	79.6183	20.1669
1189	MAMU-DMB	4	1.23016	0.821422	1.35147e+09	0.744866	0	0	74.4201	22.9968
1190	ARRB2	4	1.18253	0.820923	1.43034e+09	0.788338	0	0	81.8642	27.5047
1191	RTN4	4	1.25673	0.811366	1.40753e+09	0.775766	0	0	82.8975	32.5249
1192	LRRK2	4	1.02774	0.806519	1.43811e+09	0.792618	0	0	74.2303	14.256
1193	ACTR2	4	2.32065	0.804196	1.37122e+09	0.755752	0	0	98.7136	78.3554
1194	ASAH1	4	0.933641	0.802271	1.45915e+09	0.804216	0	0	70.8245	11.2054
1195	PSTPIP1	4	1.14877	0.800739	1.42563e+09	0.785742	0	0	81.2948	25.7416
1196	PRDX5	4	1.48808	0.799915	1394702853	0.768696	0	0	91.027	48.0349
1197	MT1M	4	1.11784	0.796416	1330016951	0.733044	0	0	65.8794	21.09
1198	CAPZA2	4	1.38006	0.795257	1.39673e+09	0.769814	0	0	88.1063	42.0048
1199	RHOA	4	2.03037	0.79321	1381932896	0.761658	0	0	97.5749	71.6846
1200	ARPC3	4	2.42948	0.792827	1383939208	0.762764	0	0	98.6082	82.454
1201	ATP2B1	4	1.15165	0.792743	1366693088	0.753259	0	0	73.8823	27.8194
1202	MT-ATP6	4	4.03783	0.792471	1.32957e+09	0.732798	0	0	97.8385	91.3946
1203	GLTP	4	1.0548	0.790189	1438917968	0.793066	0	0	77.4568	21.5531
1204	GADD45B	4	1.06326	0.787761	1333156947	0.734775	0	0	64.6352	20.0534
1205	CD52	4	3.16694	0.786955	1.28759e+09	0.70966	0	0	99.3146	86.1371
1206	CFL1	4	2.76893	0.77103	1.42693e+09	0.786456	0	0	99.3779	88.7763
1207	AGTRAP	4	0.911348	0.765203	1.44796e+09	0.798049	0	0	70.6242	11.7245
1208	DNAJC25	4	0.943176	0.761099	1.43811e+09	0.792618	0	0	72.248	16.3254
1209	MT-ND2	4	4.03989	0.760277	1393735593	0.768163	0	0	99.8313	94.5209
1210	ENSMMUG00000029692	4	2.70052	0.751898	1454453533	0.801628	0	0	99.1776	89.5948
1211	TGIF2	4	1.20985	0.749887	1385119370	0.763414	0	0	82.2438	34.2822
1212	BCL6	4	0.966891	0.749868	1396033806	0.76943	0	0	69.2535	14.5801
1213	PTP4A2	4	1.71335	0.749414	1342492070	0.73992	0	0	94.1375	60.0578
1214	ENSMMUG00000041670	4	1.51124	0.743973	1349299209	0.743672	0	0	91.2484	50.9349
1215	EVI2B	4	1.58015	0.74292	1.31085e+09	0.722483	0	0	91.4909	49.0526
1216	MYO1F	4	0.958668	0.735615	1421823006	0.783644	0	0	73.5133	14.7547
1217	SELL	4	1.64991	0.733517	1254762212	0.691567	0	0	83.6461	47.669
1218	MT-CO1	4	4.57266	0.728888	1403825448	0.773724	0	0	99.8524	96.1063
1219	UBE2D3	4	2.12985	0.721043	1.35831e+09	0.748635	0	0	97.8279	77.8761
1220	APAF1	4	0.934091	0.71588	1.39201e+09	0.767211	0	0	69.4749	16.5267
1221	ZFYVE16	4	0.938598	0.714641	1.38545e+09	0.763598	0	0	69.38	17.5935
1222	AZU1	4	0.904025	0.709345	1.36282e+09	0.751126	0	0	61.124	11.3727
1223	EIF3L	4	1.54008	0.702948	1.33133e+09	0.733765	0	0	91.2801	55.679
1224	MYADM	4	1.04229	0.700896	1.34664e+09	0.742208	0	0	71.9949	24.5299
1225	SCARB2	4	0.834052	0.700647	1.41472e+09	0.779731	0	0	66.6596	12.2749
1226	MT-ATP8	4	1.68449	0.692431	1.25458e+09	0.69147	0	0	84.5318	56.2587
1227	TRIB1	4	0.865917	0.689346	1373593048	0.757061	0	0	63.5386	11.0617
1228	ATP6AP2	4	1.10702	0.680558	1.35912e+09	0.749087	0	0	79.418	33.6863
1229	ENSMMUG00000002374	4	0.862824	0.680036	1.40201e+09	0.772723	0	0	69.1059	15.7938
1230	YWHAB	4	2.11189	0.673628	1.30406e+09	0.71874	0	0	97.6698	76.9107
1231	COX6B1	4	1.44803	0.672678	1.31764e+09	0.726223	0	0	90.0569	52.0075
1232	AP2S1	4	0.994039	0.665242	1376535908	0.758683	0	0	76.666	27.1247
1233	CAST	4	1.48619	0.663939	1289082874	0.710483	0	0	88.6546	51.9589
1234	MARCKS	4	1.00974	0.66106	1.25089e+09	0.689432	0	0	56.9064	17.8225
1235	ATOX1	4	1.19057	0.659685	1332407987	0.734362	0	0	82.887	38.4791
1236	MTCH2	4	0.866901	0.659352	1381252137	0.761283	0	0	68.431	17.7059
1237	MT-ND1	4	4.01695	0.65578	1278840209	0.704838	0	0	99.6837	94.6035
1238	ENSMMUG00000004539	4	1.42817	0.653937	1303157200	0.71824	0	0	89.593	51.617
1239	RNASET2	4	1.26434	0.653889	1.30246e+09	0.717857	0	0	83.8992	39.5517
1240	JMJD1C	4	1.63057	0.652513	1.25818e+09	0.693449	0	0	89.8671	59.5288
1241	SYK	4	0.971029	0.652048	1359307833	0.749188	0	0	74.1143	21.6268
1242	FOS	4	2.33035	0.650856	1.13568e+09	0.625936	0	0	89.5825	70.7353
1243	CD83	4	0.905124	0.649733	1312218431	0.723235	0	0	62.5158	17.811
1244	PLD3	4	0.889462	0.649228	1.35061e+09	0.744393	0	0	67.4083	20.4559
1245	TPM3	4	2.31353	0.648479	1.27564e+09	0.703076	0	0	98.4395	81.8848
1246	COX4I1	4	2.7315	0.6461	1362969493	0.751206	0	0	99.2619	90.1421
1247	RHOG	4	1.2473	0.638276	1317095493	0.725923	0	0	85.1539	42.8187
1248	CD44	4	1.11143	0.637977	1.29926e+09	0.716091	0	0	74.884	32.62
1249	SRI	4	1.35248	0.634681	1289614890	0.710777	0	0	87.7689	47.0835
1250	ENSMMUG00000001884	4	1.56662	0.629826	1290484931	0.711256	0	0	93.0198	60.7771
1251	SNX3	4	1.26739	0.626176	1302771198	0.718028	0	0	85.5124	43.3524
1252	CDC42EP3	4	0.788682	0.622875	1336098804	0.736396	0	0	59.9747	13.9842
1253	NCF1	4	1.1038	0.622132	1304649670	0.719063	0	0	75.8013	27.2648
1254	ITM2B	4	2.45761	0.621522	1274298566	0.702335	0	0	97.6592	85.3368
1255	MT-ND5	4	3.08954	0.621044	1237315642	0.681952	0	0	99.3357	90.0062
1256	TMBIM6	4	1.35517	0.619446	1295374055	0.713951	0	0	86.8515	51.3013
1257	NFKB1	4	1.04658	0.617422	1266527597	0.698052	0	0	68.2623	31.194
1258	CDV3	4	1.51098	0.613717	1268481266	0.699129	0	0	89.8777	57.4766
1259	GNS	4	0.812332	0.611228	1.35305e+09	0.745739	0	0	65.3943	17.1074
1260	ENSMMUG00000008604	4	0.916716	0.610663	1327497840	0.731656	0	0	69.38	22.344
1261	G6PD	4	0.783463	0.61035	1.37611e+09	0.758448	0	0	65.4471	13.462
1262	ENSMMUG00000001458	4	1.17729	0.607637	1289215141	0.710556	0	0	80.4618	40.9275
1263	FGD2	4	0.755134	0.602374	1.34259e+09	0.739971	0	0	59.8903	10.7601
1264	ENSMMUG00000015749	4	0.736695	0.601838	1373934063	0.757249	0	0	62.2838	10.8547
1265	RBPJ	4	0.963221	0.601579	1319320070	0.727149	0	0	72.5327	27.9281
1266	LAMTOR2	4	0.958649	0.595667	1.32416e+09	0.729814	0	0	73.5871	28.7943
1267	MT-ND4	4	4.0477	0.595252	1184497042	0.65284	0	0	97.6487	91.7422
1268	MEF2A	4	1.02165	0.594238	1300647555	0.716857	0	0	74.3779	31.7141
1269	CNIH4	4	0.799243	0.592799	1.34283e+09	0.740107	0	0	64.8671	17.812
1270	VCL	4	0.812405	0.591348	1345399798	0.741523	0	0	64.5192	14.7306
1271	GNG5	4	1.50707	0.585933	1258793760	0.693789	0	0	90.4471	59.2727
1272	SH3BGRL3	4	1.5913	0.585612	1234323018	0.680302	0	0	90.795	60.546
1273	CALM2	4	1.9586	0.583976	1.23387e+09	0.680051	0	0	95.1286	75.1209
1274	ENSMMUG00000021766	4	2.92589	0.579452	1221678526	0.673333	0	0	99.4412	92.3365
1275	MBD3	4	1.08445	0.579074	1.27299e+09	0.701614	0	0	74.8946	37.9972
1276	LYST	4	1.2274	0.574947	1.25269e+09	0.690425	0	0	81.0945	41.951
1277	ATP6V0A1	4	0.783266	0.574129	1327327698	0.731562	0	0	62.8216	16.8173
1278	2022-03-01	4	0.775983	0.57335	1.32342e+09	0.72941	0	0	61.9253	14.5843
1279	MYL12B	4	1.85735	0.57166	1.25153e+09	0.689785	0	0	96.4466	74.2526
1280	RASGEF1B	4	0.713566	0.570103	1.2804e+09	0.705699	0	0	52.0561	11.7527
1281	TRAM1	4	1.30636	0.569229	1.2605e+09	0.69473	0	0	86.0502	50.3855
1282	ENSMMUG00000023207	4	1.60594	0.566967	1.21712e+09	0.670819	0	0	93.0409	61.672
1283	JARID2	4	1.0217	0.56689	1.27593e+09	0.703233	0	0	73.2708	34.5337
1284	RNF13	4	0.850068	0.565896	1319697178	0.727357	0	0	68.3151	22.8954
1285	GLRX	4	0.907057	0.563659	1305179569	0.719355	0	0	70.0021	24.7349
1286	OSBPL11	4	0.849103	0.562958	1306260335	0.719951	0	0	65.6158	20.6734
1287	GMFG	4	2.35799	0.562817	1232786530	0.679455	0	0	98.4606	84.8815
1288	DBI	4	1.2388	0.562399	1.25452e+09	0.691436	0	0	83.6989	45.6659
1289	CCDC88A	4	0.856005	0.558935	1.28868e+09	0.710259	0	0	64.2978	21.5296
1290	FIS1	4	1.30029	0.557746	1.26056e+09	0.694763	0	0	87.2311	51.7095
1291	HINT1	4	2.25906	0.557671	1.22365e+09	0.674418	0	0	97.5011	81.8644
1292	LAPTM5	4	1.86339	0.556198	1206333901	0.664876	0	0	95.7824	71.8121
1293	MFSD1	4	0.763963	0.556088	1324047590	0.729754	0	0	63.1695	17.6176
1294	H2AFJ	4	1.06957	0.555884	1279307039	0.705095	0	0	78.0051	36.3935
1295	CTSD	4	1.06314	0.555141	1.26395e+09	0.696631	0	0	73.3973	33.8771
1296	FGL2	4	0.713915	0.552024	1324643351	0.730083	0	0	59.4897	13.3778
1297	NCF4	4	0.75131	0.550126	1.3324e+09	0.73436	0	0	63.4542	16.0259
1298	NCOA4	4	0.926712	0.549317	1.30116e+09	0.717138	0	0	71.9106	28.4602
1299	CNPY3	4	0.813909	0.548997	1313719065	0.724062	0	0	66.4277	21.9436
1300	CANX	4	1.23868	0.546709	1236920359	0.681734	0	0	81.3897	45.8243
1301	DSTN	4	0.844148	0.546448	1.31351e+09	0.723947	0	0	68.6103	23.6068
1302	ZFP36L1	4	1.38436	0.546004	1.18019e+09	0.650465	0	0	75.8752	51.1701
1303	ENSMMUG00000013136	4	2.37035	0.543731	1223661428	0.674426	0	0	98.3129	85.0451
1304	FOXO3	4	0.807888	0.541846	1.28574e+09	0.708643	0	0	61.9992	21.1684
1305	RAP1B	4	1.56582	0.536748	1211594173	0.667775	0	0	90.3416	63.8381
1306	YWHAE	4	1.10333	0.536247	1250567402	0.689255	0	0	78.0472	39.6087
1307	CTSH	4	0.986237	0.535145	1265629846	0.697557	0	0	72.733	29.7163
1308	LMO2	4	0.776938	0.53379	1314472697	0.724477	0	0	64.7617	16.9652
1309	RNH1	4	0.79172	0.533305	1299826119	0.716405	0	0	64.9515	22.3366
1310	ACSL1	4	0.691918	0.533197	1.31872e+09	0.726818	0	0	57.1911	11.1934
1311	PDE4B	4	1.03079	0.531182	1.22227e+09	0.67366	0	0	68.0515	34.265
1312	ND4L	4	1.67855	0.530172	1.17525e+09	0.647741	0	0	87.5685	63.0446
1313	SLC25A5	4	1.33442	0.528729	1223038464	0.674083	0	0	85.1645	52.8459
1314	CAP1	4	1.67371	0.527425	1.20154e+09	0.662236	0	0	93.7685	65.8573
1315	CAT	4	1.24018	0.526946	1.229e+09	0.677366	0	0	83.5723	45.7506
1316	UBL3	4	0.937621	0.526602	1271935438	0.701032	0	0	71.9844	30.9823
1317	BACH1	4	0.685604	0.523675	1.29063e+09	0.711335	0	0	55.8203	14.1635
1318	ARPC2	4	2.14834	0.522007	1198927974	0.660794	0	0	98.1232	82.0453
1319	TCIRG1	4	0.672913	0.518052	1323785470	0.72961	0	0	58.973	12.2692
1320	VASP	4	1.15844	0.516892	1.24663e+09	0.687087	0	0	82.3281	42.8882
1321	MT-CO3	4	5.08231	0.515961	1188417713	0.655001	0	0	99.9262	98.2207
1322	ATXN1	4	0.665279	0.512293	1.28553e+09	0.708527	0	0	54.07	12.1296
1323	TMEM59	4	1.26188	0.511138	1.23445e+09	0.680374	0	0	85.639	52.4429
1324	ALDH2	4	0.887333	0.511038	1.26879e+09	0.699298	0	0	67.3028	25.6047
1325	UHMK1	4	1.01812	0.511036	1249428099	0.688627	0	0	74.9789	38.2507
1326	SEC61B	4	1.32201	0.510631	1.21951e+09	0.672138	0	0	86.4614	53.6248
1327	B2M	4	1.7682	0.509418	1175910635	0.648108	0	0	91.744	69.7348
1328	ENSMMUG00000042180	4	1.1728	0.508807	1204189747	0.663694	0	0	73.798	39.6437
1329	PTP4A1	4	1.33223	0.5066	1.20043e+09	0.661624	0	0	84.2893	53.561
1330	ACTB	4	3.76418	0.497235	1.23172e+09	0.678866	0	0	99.8313	97.4748
1331	PLXNB2	4	0.627313	0.495101	1306343874	0.719997	0	0	55.6094	10.804
1332	MRPL41	4	0.9953	0.49308	1250921967	0.689451	0	0	76.3602	37.7985
1333	PET100	4	1.32953	0.491036	1.21179e+09	0.667882	0	0	87.0835	57.1317
1334	CHMP2A	4	0.822699	0.488298	1272946769	0.70159	0	0	67.7562	27.5565
1335	ARL8B	4	0.781907	0.485411	1269382888	0.699626	0	0	64.1185	24.2383
1336	PRR13	4	1.57845	0.48413	1.1829e+09	0.651959	0	0	92.6402	65.9122
1337	ARHGDIA	4	1.08539	0.484122	1.22719e+09	0.676372	0	0	78.838	44.2776
1338	BLVRA	4	0.62424	0.483329	1291682971	0.711916	0	0	54.9557	12.1191
1339	FUCA1	4	0.625817	0.483071	1.28903e+09	0.710454	0	0	54.5761	12.9131
1340	SLC2A3	4	0.809887	0.482848	1226544898	0.676015	0	0	58.5618	22.9482
1341	ZNF267	4	0.703387	0.482119	1.23645e+09	0.681473	0	0	53.9013	18.307
1342	STXBP2	4	0.702628	0.481982	1.2907e+09	0.711376	0	0	61.2927	18.3373
1343	ATP5ME	4	1.55287	0.481088	1185319380	0.653294	0	0	91.512	65.5008
1344	ENSMMUG00000003386	4	1.27349	0.480921	1.19098e+09	0.656415	0	0	83.604	50.5784
1345	CLEC2B	4	0.785926	0.479766	1.25305e+09	0.690625	0	0	62.9692	24.0815
1346	MAMU-DRB1	4	0.684355	0.476946	1.23213e+09	0.679093	0	0	51.0544	14.0704
1347	PDCD5	4	0.809562	0.476435	1.25924e+09	0.694034	0	0	65.8161	26.8038
1348	ELOB	4	1.50978	0.476041	1197010558	0.659737	0	0	92.0392	64.8339
1349	ANXA7	4	0.846806	0.475707	1257772909	0.693227	0	0	68.7052	30.0101
1350	TMEM205	4	0.625475	0.474157	1.28787e+09	0.709812	0	0	55.5884	14.2429
1351	HIPK3	4	0.89603	0.47367	1.24258e+09	0.684855	0	0	70.0021	32.2666
1352	HERPUD1	4	0.876842	0.473637	1.21875e+09	0.671717	0	0	63.5702	29.1063
1353	RTN3	4	1.09654	0.467496	1.22477e+09	0.675039	0	0	79.8081	43.0372
1354	INSIG1	4	0.666994	0.466601	1.20401e+09	0.663595	0	0	48.4922	17.0938
1355	PLEC	4	0.832541	0.466035	1242241540	0.684667	0	0	66.3539	27.1608
1356	AKR1B1	4	0.728232	0.465406	1.25654e+09	0.692547	0	0	61.0713	21.8291
1357	PSMA7	4	1.60745	0.464334	1.16234e+09	0.640629	0	0	91.4698	66.9174
1358	MTPN	4	1.1454	0.464154	1.20472e+09	0.663988	0	0	80.62	46.5138
1359	TOP1	4	1.20944	0.46372	1183692202	0.652397	0	0	80.019	48.1796
1360	TPM4	4	0.650495	0.461296	1.26233e+09	0.69574	0	0	55.7043	16.2502
1361	ENSMMUG00000045652	4	1.12978	0.461139	1.21037e+09	0.667103	0	0	81.1261	47.9517
1362	MYO1G	4	0.751195	0.460083	1.25364e+09	0.690946	0	0	62.3998	22.3398
1363	ATG3	4	0.873581	0.459845	1.24101e+09	0.683987	0	0	69.6542	32.5594
1364	NDUFB2	4	1.32116	0.457791	1187186028	0.654322	0	0	87.073	57.4448
1365	TET2	4	0.716471	0.456016	1.25359e+09	0.690921	0	0	59.7216	20.62
1366	PSME2	4	0.952665	0.455234	1196217109	0.6593	0	0	68.4732	37.7604
1367	ENSMMUG00000010226	4	0.768839	0.45514	1.21877e+09	0.671728	0	0	55.7465	20.4465
1368	ENSMMUG00000022769	4	1.22393	0.453881	1.19472e+09	0.658476	0	0	84.7849	52.9149
1369	ENSMMUG00000043152	4	1.3747	0.452077	1180498847	0.650637	0	0	87.9692	59.9083
1370	GLIPR1	4	0.803389	0.451888	1.24035e+09	0.683624	0	0	65.7107	26.5079
1371	DNAJB1	4	1.04903	0.451596	1.07945e+09	0.594945	1.72904e-306	1.79822e-305	50.0211	32.0597
1372	RNF7	4	0.801992	0.45134	1235858095	0.681148	0	0	64.7406	28.6766
1373	FAM120A	4	0.921266	0.450195	1223040384	0.674084	0	0	71.3412	35.9983
1374	MGST2	4	0.573258	0.449326	1.2748e+09	0.702614	0	0	51.7609	11.3685
1375	TWF2	4	0.962188	0.446218	1.21519e+09	0.669756	0	0	74.4412	38.3709
1376	KIF5B	4	1.19612	0.444046	1184736628	0.652972	0	0	81.4846	51.0483
1377	APP	4	0.668571	0.442676	1.25778e+09	0.693232	0	0	57.5179	17.2752
1378	SQSTM1	4	0.868491	0.441879	1.20267e+09	0.662858	0	0	64.7301	32.8631
1379	ENSMMUG00000042390	4	1.05749	0.440715	1.20291e+09	0.662991	0	0	79.302	45.1578
1380	PTPN12	4	0.651174	0.440223	1.26192e+09	0.695512	0	0	56.2737	16.1597
1381	PICALM	4	0.857887	0.440176	1232893363	0.679514	0	0	69.7385	32.4438
1382	GNB1	4	0.988534	0.439251	1.21356e+09	0.668861	0	0	76.4762	41.2694
1383	MYL6	4	2.13181	0.438295	1174888943	0.647545	0	0	98.1653	84.3447
1384	GNB2	4	0.898859	0.437762	1.22934e+09	0.677557	0	0	71.9422	35.1515
1385	RPL7	4	2.50964	0.434838	1.13006e+09	0.622836	0	0	98.6187	87.0994
1386	CYTB	4	4.59763	0.434465	1.15813e+09	0.638311	0	0	99.8946	97.5851
1387	ENSMMUG00000011336	4	1.68844	0.43389	1.15567e+09	0.636955	0	0	94.8334	73.0969
1388	EIF4EBP1	4	0.578573	0.433519	1260006724	0.694458	0	0	52.151	13.4871
1389	SAMD9L	4	0.700871	0.432275	1253012213	0.690603	0	0	57.6866	16.8183
1390	NEDD8	4	1.24626	0.432056	1.17821e+09	0.649376	0	0	85.6706	55.5154
1391	ENSMMUG00000008084	4	0.71793	0.428113	1241260884	0.684126	0	0	61.5879	24.4233
1392	COX8A	4	1.56997	0.427578	1.16046e+09	0.639592	0	0	91.9338	69.1368
1393	SUB1	4	1.6416	0.427315	1.14074e+09	0.628724	0	0	93.6525	69.9173
1394	SFPQ	4	1.81066	0.42731	1.13816e+09	0.627301	0	0	94.5593	75.3472
1395	ZDHHC20	4	0.792698	0.426526	1219768994	0.672281	0	0	64.3716	28.8361
1396	IRF8	4	0.638636	0.425095	1.22388e+09	0.674547	0	0	50.9911	14.5874
1397	ENSMMUG00000022428	4	1.04202	0.42402	1.18342e+09	0.652248	0	0	75.9701	43.5662
1398	PSMB3	4	0.832424	0.423643	1227981338	0.676807	0	0	69.7069	33.1448
1399	ENSMMUG00000020721	4	0.596777	0.420583	1.25136e+09	0.68969	0	0	52.6993	13.1965
1400	NDUFS7	4	0.838737	0.419976	1212463119	0.668254	0	0	68.1464	33.5849
1401	PLCB2	4	0.566845	0.417458	1260397840	0.694673	0	0	52.2248	12.5284
1402	ENSMMUG00000031056	4	0.796023	0.417212	1218680722	0.671681	0	0	65.9321	31.0634
1403	RIOK3	4	0.918049	0.415591	1200914576	0.661889	0	0	70.4133	36.59
1404	ENSMMUG00000047481	4	1.23972	0.415028	1.16739e+09	0.643409	0	0	84.4053	55.5405
1405	RAD23B	4	0.752615	0.414847	1222577375	0.673829	0	0	63.1379	27.6307
1406	IFI27L2	4	1.75772	0.414229	1.12715e+09	0.621236	0	0	94.8545	74.3415
1407	CDC42	4	2.25774	0.413397	1.1572e+09	0.637797	0	0	98.5449	87.653
1408	GDI2	4	1.18402	0.413319	1166617755	0.642986	0	0	83.256	51.6432
1409	JAK2	4	0.625601	0.411047	1234324382	0.680303	0	0	54.671	18.2684
1410	TENT5A	4	0.542888	0.409535	1.20881e+09	0.66624	0	0	43.5681	10.0215
1411	ATP6V1B2	4	0.552958	0.409531	1.23337e+09	0.679776	0	0	48.7453	13.2085
1412	CSNK1A1	4	1.02943	0.408344	1.18247e+09	0.651725	0	0	77.151	45.3993
1413	CSGALNACT2	4	0.674939	0.408065	1.22725e+09	0.676403	0	0	57.7604	21.2034
1414	2022-09-02	4	0.87217	0.407217	1.19745e+09	0.65998	0	0	69.0637	35.8661
1415	MTDH	4	1.21128	0.407063	1155723321	0.636982	0	0	81.8958	52.4518
1416	DBNL	4	0.777775	0.406581	1216169147	0.670297	0	0	64.941	28.5967
1417	COPE	4	1.04752	0.405208	1181344653	0.651103	0	0	78.7326	47.5048
1418	COX7B	4	1.11349	0.404469	1168068649	0.643786	0	0	80.6833	49.8628
1419	ENSMMUG00000049151	4	1.8831	0.404351	1.13997e+09	0.628297	0	0	94.9599	78.897
1420	HCLS1	4	0.936623	0.403628	1192006391	0.656979	0	0	73.3446	37.8905
1421	CMTM6	4	0.946144	0.403524	1.18955e+09	0.655628	0	0	72.9544	39.2261
1422	RGS19	4	0.845125	0.403153	1.20382e+09	0.663491	0	0	68.3572	32.1083
1423	MRPL23	4	1.06341	0.401481	1168392646	0.643964	0	0	78.2687	47.2639
1424	DIAPH2	4	0.621451	0.400051	1.22485e+09	0.675084	0	0	53.954	17.316
1425	NDUFS8	4	0.743604	0.39917	1210499702	0.667172	0	0	63.0641	28.3892
1426	UQCRB	4	0.790404	0.39888	1.20524e+09	0.664274	0	0	65.3733	30.7518
1427	VPS29	4	0.768898	0.397552	1.20827e+09	0.665943	0	0	64.4559	30.4345
1428	NDUFS6	4	0.811057	0.396251	1.20146e+09	0.662189	0	0	67.2923	33.0282
1429	RAB10	4	0.825197	0.395992	1.19985e+09	0.661301	0	0	66.8916	33.3957
1430	ATP5MPL	4	1.21554	0.395869	1.15017e+09	0.633922	0	0	83.3825	54.9253
1431	SH3GLB1	4	0.784021	0.395814	1202342917	0.662676	0	0	63.7706	29.5349
1432	CAPN2	4	0.591741	0.395023	1220393900	0.672625	0	0	51.8241	16.0949
1433	SELENOS	4	0.644853	0.394828	1.21051e+09	0.66718	0	0	54.7448	20.8704
1434	CMIP	4	0.795349	0.394677	1209169587	0.666439	0	0	65.8477	29.0023
1435	ENSMMUG00000000195	4	0.731797	0.394125	1.21344e+09	0.66879	0	0	62.4209	27.0965
1436	ANXA4	4	0.546941	0.393414	1.24372e+09	0.685483	0	0	50.3374	12.2822
1437	PSMA1	4	0.789603	0.393143	1202280730	0.662642	0	0	65.7528	32.0121
1438	CAPZB	4	1.25506	0.392613	1149891955	0.633768	0	0	85.6179	57.0883
1439	EIF4G2	4	1.49304	0.392263	1132958406	0.624435	0	0	90.4365	66.8568
1440	SLC16A3	4	0.604992	0.391031	1.2249e+09	0.67511	0	0	52.6466	16.4885
1441	VDAC2	4	0.967126	0.391005	1.17366e+09	0.646865	0	0	73.9667	42.8783
1442	ENSMMUG00000016665	4	1.25237	0.38754	1.14201e+09	0.629423	0	0	85.639	57.231
1443	BSG	4	1.04298	0.387	1172933795	0.646467	0	0	78.0894	44.1516
1444	LACTB	4	0.55992	0.38639	1224631862	0.674961	0	0	50.4112	14.7066
1445	SKP1	4	0.995122	0.385894	1.17427e+09	0.647204	0	0	76.55	45.3575
1446	UQCRC1	4	0.796915	0.385757	1.20258e+09	0.662807	0	0	67.3661	32.8019
1447	AIM2	4	0.832246	0.385167	1.1856e+09	0.653448	0	0	65.6263	30.7252
1448	RPLP0	4	3.46753	0.385034	9.93339e+08	0.547483	3.95429e-55	1.65537e-54	99.7259	92.2727
1449	SURF4	4	0.649688	0.384835	1214320781	0.669278	0	0	57.2227	22.8222
1450	CTSA	4	0.711459	0.384332	1.20073e+09	0.661789	0	0	60.2383	26.1713
1451	FCHO2	4	0.522841	0.381661	1.21452e+09	0.66939	0	0	46.0249	12.0616
1452	RDH5	4	1.27717	0.381545	1141421801	0.629099	0	0	85.0169	58.4677
1453	ACTR3	4	1.50099	0.381199	1129731549	0.622656	0	0	89.7617	65.7449
1454	CHP1	4	0.520205	0.381018	1229529961	0.67766	0	0	48.1232	12.3794
1455	EPS15	4	0.800165	0.380933	1193589473	0.657852	0	0	65.9532	32.4486
1456	ENSMMUG00000008227	4	0.550666	0.378962	1.18953e+09	0.655614	0	0	44.612	12.3836
1457	CITED2	4	0.587462	0.375975	1142892073	0.62991	0	0	42.2501	16.8952
1458	YTHDF3	4	0.722904	0.375684	1202224545	0.662611	0	0	61.725	27.4289
1459	ENY2	4	0.763556	0.375263	1.18836e+09	0.654969	0	0	63.76	30.6023
1460	STK24	4	0.765696	0.373728	1.19622e+09	0.6593	0	0	64.5614	30.8862
1461	SYNGR2	4	0.693043	0.372242	1.19935e+09	0.661025	0	0	59.2999	24.8347
1462	CDC42SE1	4	0.868806	0.371559	1176775491	0.648585	0	0	70.1497	37.0301
1463	PTPN6	4	0.892374	0.370859	1169482570	0.644565	0	0	69.8967	36.9742
1464	DYNLL1	4	0.972276	0.369434	1.14336e+09	0.63017	0	0	68.431	39.2423
1465	RAB5C	4	0.826011	0.368678	1.18496e+09	0.653095	0	0	69.2535	35.9779
1466	WAS	4	0.984503	0.368333	1.15724e+09	0.637816	0	0	75.7697	43.5928
1467	SKAP2	4	0.673261	0.367403	1.20554e+09	0.664438	0	0	57.8975	22.4569
1468	PSMA6	4	0.740145	0.365501	1.19202e+09	0.656985	0	0	63.7073	30.3399
1469	RRBP1	4	0.64499	0.365299	1.19146e+09	0.656678	0	0	54.6605	22.0795
1470	MAPKAPK2	4	0.628961	0.365282	1.20595e+09	0.664663	0	0	56.0101	21.3304
1471	MVB12A	4	0.511101	0.365153	1219608072	0.672192	0	0	48.2181	13.4411
1472	AGO4	4	0.529944	0.364365	1218837463	0.671767	0	0	48.0704	12.4396
1473	TMEM107	4	0.791427	0.364321	1149983693	0.633818	0	0	59.2472	31.8621
1474	PLXNC1	4	0.512877	0.363561	1206521479	0.664979	0	0	45.2763	11.563
1475	ENSMMUG00000030892	4	0.770844	0.363198	1.17966e+09	0.650172	0	0	64.3821	32.7538
1476	PSMB1	4	0.9918	0.362933	1.15568e+09	0.636958	0	0	76.7081	46.6978
1477	GDI1	4	0.742481	0.362399	1190538401	0.65617	0	0	63.8233	30.7764
1478	YWHAZ	4	1.9603	0.36034	1.07158e+09	0.590606	4.85896e-197	3.98152e-196	97.0371	79.692
1479	IVNS1ABP	4	0.905141	0.359961	1153983862	0.636023	0	0	68.1569	39.0646
1480	ENSMMUG00000047411	4	0.568312	0.359767	1207013355	0.66525	0	0	52.6571	19.4743
1481	HSP90B1	4	1.27015	0.359049	1.10816e+09	0.610766	0	0	79.4812	55.6111
1482	FERMT3	4	0.829548	0.358797	1171812672	0.645849	0	0	67.3661	36.1745
1483	TRPS1	4	0.521346	0.35856	1.18368e+09	0.652388	0	0	44.4854	13.4562
1484	ENSMMUG00000029821	4	0.573057	0.358305	1.05897e+09	0.583656	0	0	28.5428	12.4934
1485	TXNRD1	4	0.529145	0.358172	1.1979e+09	0.660227	0	0	47.1953	15.3882
1486	RABAC1	4	0.869193	0.357704	1.16209e+09	0.640488	0	0	69.1797	37.6522
1487	ENSMMUG00000020196	4	0.574417	0.356927	1206702895	0.665079	0	0	52.2459	18.2459
1488	FOSB	4	0.595725	0.356736	1178243428	0.649394	0	0	49.0616	18.0718
1489	DPYSL2	4	0.486297	0.355084	1190047836	0.6559	0	0	42.4504	10.7418
1490	RGL2	4	1.11954	0.35481	1.13283e+09	0.624365	0	0	80.7465	52.4967
1491	NDRG1	4	0.49167	0.354377	1189867938	0.655801	0	0	42.9249	11.2305
1492	UBE2R2	4	0.663824	0.353074	1188738176	0.655178	0	0	57.8553	25.7458
1493	GPX4	4	1.08823	0.352602	1128252836	0.621841	0	0	76.4024	50.3369
1494	DENND4A	4	0.652131	0.352511	1.17482e+09	0.647506	0	0	54.4074	24.0449
1495	NDUFC2	4	0.754864	0.351476	1166858060	0.643119	0	0	62.4315	31.8762
1496	ATP5PD	4	0.938495	0.349943	1.14856e+09	0.633036	0	0	73.5344	43.1391
1497	EIF3H	4	1.51365	0.349773	1092473551	0.602121	4.88716e-255	4.58906e-254	90.8794	68.5038
1498	COMMD4	4	0.609794	0.349325	1197814682	0.66018	0	0	55.5251	22.1652
1499	CCPG1	4	0.746977	0.348897	1184793144	0.653004	0	0	62.6002	29.4916
1500	MAP2K3	4	0.677144	0.348753	1190833326	0.656333	0	0	58.1927	24.8467
1501	NAGK	4	0.484749	0.347787	1.20276e+09	0.662904	0	0	45.4871	12.8295
1502	USP3	4	0.652041	0.347163	1179138164	0.649887	0	0	56.2948	24.3067
1503	BID	4	0.574398	0.346971	1193948737	0.65805	0	0	52.3724	19.8919
1504	ENSMMUG00000011896	4	0.547819	0.34655	1189479030	0.655586	0	0	49.5993	17.8512
1505	TAF10	4	0.75291	0.345887	1174874470	0.647537	0	0	64.2872	32.9352
1506	TMEM167A	4	0.608896	0.345541	1.19371e+09	0.657916	0	0	54.787	22.3382
1507	DOCK8	4	1.07569	0.345156	1.12617e+09	0.620692	0	0	77.7625	48.8189
1508	NUCB1	4	0.568976	0.344528	1.19329e+09	0.657686	0	0	52.2986	19.8903
1509	MYO9B	4	0.660212	0.34451	1189742937	0.655732	0	0	58.4353	24.9779
1510	PRNP	4	0.536779	0.343323	1189321298	0.655499	0	0	48.8085	17.3526
1511	ELOC	4	0.654377	0.343227	1185061383	0.653151	0	0	58.4353	26.3704
1512	LSP1	4	1.43288	0.343149	1090789643	0.601193	5.45776e-255	5.12222e-254	88.7073	63.0613
1513	SND1	4	0.565036	0.340398	1191005911	0.656428	0	0	51.9507	20.2615
1514	KLF11	4	0.469949	0.339545	1.18841e+09	0.654995	0	0	43.2729	12.4746
1515	SLC25A37	4	0.681561	0.338512	1.21493e+09	0.669611	0	0	57.9081	20.3488
1516	CALM3	4	0.84988	0.337368	1154901300	0.636529	0	0	68.6841	37.0416
1517	ENSMMUG00000017113	4	0.544169	0.335902	1.1919e+09	0.65692	0	0	49.3041	16.9182
1518	RNASE4	4	0.478848	0.334828	1155856199	0.637055	0	0	39.6879	12.1197
1519	MAP1LC3B	4	0.58884	0.334626	1.1814e+09	0.651133	0	0	52.404	21.1407
1520	NFE2L2	4	0.509086	0.33432	1.1766e+09	0.648485	0	0	45.4028	15.7008
1521	PTTG1IP	4	0.56867	0.332235	1.18059e+09	0.650686	0	0	50.9595	19.7895
1522	NDUFV3	4	0.646129	0.331615	1172728057	0.646354	0	0	57.0013	26.5016
1523	NAA38	4	0.647625	0.331312	1.16626e+09	0.642786	0	0	56.0523	26.0845
1524	CASP4	4	0.529624	0.329974	1.18358e+09	0.652338	0	0	48.5027	17.1503
1525	PRKACA	4	0.453448	0.329753	1.20105e+09	0.661964	0	0	44.2535	11.3528
1526	RAB27A	4	0.563928	0.327896	1187721489	0.654618	0	0	50.348	17.144
1527	DEGS1	4	0.503162	0.327557	1177370541	0.648913	0	0	45.7507	15.9093
1528	SEC24B	4	0.805781	0.326998	1149028782	0.633292	0	0	66.6175	36.5409
1529	HNRNPH2	4	2.24217	0.326577	1020915885	0.562682	4.97624e-95	2.75131e-94	97.6592	83.3824
1530	AZIN1	4	0.685409	0.326472	1160772252	0.639764	0	0	57.5496	28.2057
1531	LAP3	4	0.593024	0.325962	1166222944	0.642769	0	0	52.0666	22.6848
1532	BZW1	4	0.883226	0.325796	1135034867	0.625579	0	0	69.3167	41.6144
1533	IL10RA	4	0.486398	0.324782	1163521039	0.641279	0	0	41.7756	12.462
1534	CTSC	4	0.488154	0.324761	1.18858e+09	0.655091	0	0	44.7807	12.6764
1535	NDUFS2	4	0.631224	0.323926	1165978900	0.642634	0	0	55.7571	26.1493
1536	ITGB2	4	0.895621	0.32373	1.13943e+09	0.628003	0	0	69.5803	37.6652
1537	TRA2A	4	1.011	0.323274	1123769520	0.61937	0	0	75.6854	48.5011
1538	TAX1BP3	4	0.454348	0.323017	1190206246	0.655987	0	0	43.6314	11.9278
1539	PLEKHO1	4	0.597447	0.322779	1174459562	0.647308	0	0	53.0051	20.7967
1540	PRDX3	4	0.645509	0.322383	1170539678	0.645148	0	0	57.8553	25.9026
1541	ENSMMUG00000045620	4	1.70105	0.32201	1.06911e+09	0.589244	4.65607e-192	3.76129e-191	94.2746	76.4188
1542	XRN2	4	0.913459	0.321447	1.12984e+09	0.622715	0	0	70.9616	42.827
1543	GPR65	4	0.744785	0.321126	1.15737e+09	0.63789	0	0	59.6584	27.9783
1544	JOSD2	4	0.47556	0.320897	1188973512	0.655308	0	0	45.2763	13.646
1545	PSMA4	4	0.81738	0.320648	1138236338	0.627344	0	0	65.5841	36.1943
1546	PHPT1	4	0.696365	0.320002	1.15242e+09	0.635164	0	0	58.9414	29.421
1547	CKLF	4	0.641463	0.318129	1154973122	0.636568	0	0	54.1649	25.7008
1548	ENSMMUG00000008435	4	0.773051	0.317427	1.1467e+09	0.632006	0	0	63.4226	34.3528
1549	MID1IP1	4	0.627411	0.317307	1150513334	0.63411	0	0	48.8191	20.4664
1550	RARA	4	0.447734	0.317158	1.17966e+09	0.650173	0	0	41.8283	10.9718
1551	VPS13C	4	0.984543	0.316539	1112733831	0.613288	0	0	71.6575	45.656
1552	RAB2A	4	0.738015	0.315416	1.14849e+09	0.632993	0	0	62.2311	33.3842
1553	HSPD1	4	1.25867	0.314945	1.04644e+09	0.57675	2.34741e-157	1.7008e-156	67.1552	51.9908
1554	BRD2	4	1.02958	0.314403	1114449245	0.614233	0	0	75.6854	49.6082
1555	ENSMMUG00000030920	4	0.451564	0.313804	1.10853e+09	0.610971	0	0	32.3387	10.1752
1556	EIF3M	4	1.07907	0.313714	1104044030	0.608498	0	0	79.0384	52.1387
1557	RAB24	4	0.472709	0.313473	1.18549e+09	0.653386	0	0	45.5293	14.3595
1558	POMP	4	0.76806	0.313231	1143009327	0.629974	0	0	64.5614	34.6455
1559	CDA	4	0.555567	0.311241	1.16602e+09	0.642655	0	0	41.7756	10.2243
1560	MT-CO2	4	5.28991	0.31008	1005166042	0.554001	9.7167e-71	4.6046e-70	99.9578	98.8276
1561	TMEM14B	4	1.03135	0.310062	1120812273	0.61774	0	0	76.9401	47.578
1562	ENSMMUG00000030408	4	1.0284	0.309814	1.10719e+09	0.61023	0	0	77.3513	50.6145
1563	NADK	4	0.457924	0.309431	1181032364	0.650931	0	0	43.5049	12.8337
1564	ACTG1	4	2.52546	0.306318	998243528	0.550186	1.89414e-61	8.35826e-61	98.6082	87.5458
1565	C4H6orf62	4	1.03118	0.30567	1112113194	0.612946	0	0	76.5078	50.3505
1566	FAR1	4	0.664857	0.305101	1.14357e+09	0.630285	0	0	55.9679	28.0787
1567	NAPA	4	0.597053	0.304669	1163021019	0.641004	0	0	54.7132	25.0464
1568	TUBA1B	4	1.22358	0.304634	1103507030	0.608202	1.04022e-305	1.07999e-304	80.873	53.7173
1569	FUOM	4	0.491381	0.303911	1155131167	0.636655	0	0	44.0426	16.1498
1570	MAP3K8	4	0.504462	0.303829	1142997201	0.629968	0	0	41.3539	14.0464
1571	LAMTOR1	4	0.636807	0.302077	1160891260	0.63983	0	0	57.1173	27.0787
1572	SDHB	4	0.586345	0.299672	1159810863	0.639235	0	0	54.1649	24.8744
1573	BIN2	4	1.1389	0.299617	1086339889	0.598741	1.25289e-254	1.17405e-253	80.852	53.9123
1574	HNRNPL	4	0.817214	0.299178	1.13033e+09	0.622986	0	0	68.4943	39.651
1575	ANKRD13A	4	0.627529	0.298483	1.15814e+09	0.638315	0	0	55.736	25.5607
1576	UBB	4	2.37338	0.298014	1.01731e+09	0.560696	5.41165e-89	2.8763e-88	97.4062	88.3539
1577	SF3B6	4	0.891824	0.297539	1122664478	0.618761	0	0	71.9211	43.3132
1578	GLA	4	0.413724	0.297311	1.16591e+09	0.642598	0	0	39.5614	10.9634
1579	YWHAG	4	0.501342	0.296956	1145777088	0.6315	0	0	44.5276	17.9291
1580	ENSMMUG00000011916	4	0.624175	0.296774	1143756501	0.630386	0	0	55.1561	26.6501
1581	CAPZA1	4	1.19445	0.296108	1088578373	0.599974	1.41633e-254	1.32653e-253	82.17	58.2701
1582	BTF3	4	2.1832	0.295496	1032038782	0.568812	5.79371e-114	3.55502e-113	97.4062	85.7121
1583	CSDE1	4	1.13934	0.293732	1089525230	0.600496	1.05599e-258	1.00136e-257	81.6955	57.1766
1584	CTDNEP1	4	0.649631	0.29331	1147158195	0.632261	0	0	58.3087	29.6358
1585	ITPRID2	4	0.453182	0.292546	1.16375e+09	0.641403	0	0	42.6086	13.7134
1586	KDELR1	4	0.633689	0.292401	1.14574e+09	0.631479	0	0	56.7482	28.2339
1587	MBD2	4	0.673058	0.29237	1142650289	0.629776	0	0	59.089	30.354
1588	KRT10	4	0.670844	0.292358	1.13243e+09	0.624141	0	0	57.1067	30.7032
1589	PRKAG2	4	0.499823	0.291861	1.1529e+09	0.635426	0	0	45.9722	17.2663
1590	MRFAP1	4	0.826346	0.291174	1.11915e+09	0.616822	0	0	67.3134	40.9678
1591	ENSMMUG00000041595	4	0.482971	0.291166	1161926028	0.6404	0	0	46.162	17.1733
1592	CS	4	0.736945	0.290763	1.12814e+09	0.621777	0	0	62.6634	35.2419
1593	KMT2C	4	1.21082	0.29054	1.07967e+09	0.595063	4.41761e-230	3.93387e-229	82.1173	58.5331
1594	P4HB	4	0.661967	0.290378	1.1374e+09	0.626885	0	0	57.9502	30.2866
1595	FCGRT	4	0.456778	0.28979	1.16532e+09	0.642272	0	0	43.5259	14.3109
1596	C9orf72	4	0.418138	0.289508	1161977050	0.640428	0	0	39.8882	11.3068
1597	RPLP1	4	4.21098	0.288846	942852728	0.519657	9.60876e-11	2.13706e-10	99.9367	97.2045
1598	SEC31A	4	0.692379	0.288195	1130597242	0.623133	0	0	59.205	32.402
1599	PFN1	4	2.5445	0.288051	1040369135	0.573404	3.81121e-129	2.48368e-128	98.9667	91.4531
1600	TRAPPC1	4	0.592426	0.287863	1.14752e+09	0.632462	0	0	54.4074	26.2183
1601	MAP4K4	4	0.925006	0.287522	1102736710	0.607778	0	0	70.3395	45.2368
1602	NUDT4	4	0.819006	0.287466	1113760909	0.613854	0	0	64.2767	37.6877
1603	PSMA2	4	0.92679	0.287274	1103379909	0.608132	0	0	72.7963	46.0386
1604	AP3S1	4	0.514026	0.286924	1.15674e+09	0.637544	0	0	48.0388	19.5516
1605	ENSMMUG00000048033	4	1.15405	0.286906	1083101977	0.596956	7.503e-240	6.81423e-239	82.4547	58.0166
1606	WTAP	4	0.71431	0.286745	1120104993	0.61735	0	0	59.6373	34.3591
1607	TRABD	4	0.499889	0.285786	1.15546e+09	0.636835	0	0	47.6381	19.7335
1608	PRPF40A	4	0.935866	0.285572	1.09843e+09	0.605405	0	0	70.7824	45.3721
1609	HSPH1	4	0.66948	0.284976	1.03638e+09	0.571205	4.67864e-202	3.90914e-201	38.4121	25.5691
1610	ENSMMUG00000002194	4	0.845632	0.284617	1118765944	0.616612	0	0	68.9266	40.8658
1611	KCNAB2	4	0.507167	0.283304	1154939878	0.63655	0	0	48.0388	18.64
1612	BLVRB	4	0.570757	0.283135	1216147597	0.670285	0	0	53.3319	16.0756
1613	PSMB6	4	0.767297	0.282758	1.12291e+09	0.618896	0	0	66.3749	38.7426
1614	SCAND1	4	0.801084	0.282138	1.11948e+09	0.617008	0	0	66.4488	39.4169
1615	PPP3CA	4	0.876907	0.282136	1.11595e+09	0.615063	0	0	69.3062	40.4649
1616	ENSMMUG00000014256	4	4.34987	0.281561	8.83869e+08	0.487148	2.31457e-05	4.21088e-05	99.9789	97.4899
1617	LFNG	4	0.47403	0.279839	1.14335e+09	0.630164	0	0	42.8827	15.2251
1618	CD58	4	0.430675	0.278799	1.15449e+09	0.636304	0	0	41.4909	13.9303
1619	FOXN2	4	0.663737	0.278028	1124901519	0.619994	0	0	56.1999	29.8643
1620	ENSMMUG00000041773	4	0.492726	0.277944	1100137684	0.606345	0	0	37.6002	15.9506
1621	NDUFB9	4	0.996511	0.277301	1094684047	0.60334	1.05919e-286	1.06402e-285	75.9911	50.0593
1622	CSNK2B	4	0.768459	0.276324	1117665662	0.616006	0	0	65.6052	38.2794
1623	PPP1R18	4	0.720696	0.276	1.13033e+09	0.622985	0	0	61.9886	32.424
1624	CYSLTR1	4	0.484193	0.275625	1.13907e+09	0.627803	0	0	43.9582	16.8382
1625	ENSMMUG00000042611	4	0.433954	0.275427	1.14477e+09	0.630945	0	0	41.3222	14.9575
1626	ADIPOR1	4	0.501787	0.274904	1147888963	0.632664	0	0	46.9528	19.6138
1627	NRIP1	4	0.76414	0.274352	1.11059e+09	0.612108	0	0	60.2594	33.6832
1628	TPD52L2	4	0.441982	0.273925	1.15366e+09	0.635843	0	0	42.9882	15.4938
1629	CPEB4	4	0.665664	0.273828	1.13302e+09	0.624467	0	0	55.2193	26.9585
1630	CD53	4	1.24843	0.273597	1058006203	0.583124	2.38826e-175	1.83364e-174	84.9747	59.6632
1631	CLTC	4	0.800353	0.272183	1.10786e+09	0.6106	0	0	64.9937	38.8529
1632	AGTPBP1	4	0.416082	0.271842	1.15434e+09	0.636221	0	0	39.4137	11.2629
1633	SPCS3	4	0.643858	0.269726	1.12326e+09	0.619089	0	0	56.4741	30.3237
1634	DPH3	4	0.474881	0.269258	1139728300	0.628166	0	0	44.3589	18.0556
1635	NDUFA2	4	0.446651	0.267496	1.14117e+09	0.628961	0	0	42.946	16.7462
1636	COX7AH	4	0.503907	0.266507	1125798287	0.620488	0	0	45.097	20.2338
1637	SOS2	4	0.585792	0.266117	1131889189	0.623845	0	0	51.9401	24.841
1638	MED13L	4	0.769508	0.265645	1114269515	0.614134	0	0	63.6546	36.9847
1639	PRDX6	4	0.662486	0.265075	1120394133	0.61751	0	0	57.7288	31.4256
1640	DDIT3	4	0.46578	0.26479	1.12423e+09	0.619625	0	0	41.5226	16.7676
1641	RPL28	4	3.76102	0.264566	855140357	0.471314	3.50132e-21	9.7204e-21	99.8735	94.7917
1642	DOK2	4	0.428625	0.264231	1.13019e+09	0.622909	0	0	38.9393	13.1107
1643	VAMP3	4	0.444356	0.263813	1.15281e+09	0.635376	0	0	43.0304	14.9042
1644	EAF2	4	0.530012	0.263556	1.14713e+09	0.632244	0	0	48.3129	19.1266
1645	LYPLA1	4	0.497813	0.26343	1135296790	0.625723	0	0	46.415	20.0309
1646	MDM2	4	0.410028	0.263325	1.13723e+09	0.626787	0	0	38.391	12.6277
1647	CTBS	4	0.412629	0.263259	1.14172e+09	0.629262	0	0	39.593	12.9978
1648	TMEM120A	4	0.398478	0.262347	1.14807e+09	0.632763	0	0	37.6318	10.1694
1649	CNDP2	4	0.397895	0.262028	1.1405e+09	0.62859	0	0	38.3066	11.9101
1650	MAPK14	4	0.484918	0.261964	1130841958	0.623268	0	0	44.3273	18.9129
1651	TMEM131	4	0.570905	0.261117	1.1286e+09	0.622031	0	0	51.8663	25.1985
1652	ATP5F1D	4	1.45619	0.260668	1035104875	0.570502	7.21914e-122	4.55981e-121	91.143	71.0176
1653	SSR2	4	1.26217	0.260366	1.05235e+09	0.580006	7.37355e-160	5.38517e-159	85.4914	63.7471
1654	DYNLT1	4	0.524865	0.259863	1131913101	0.623859	0	0	48.8191	22.6267
1655	ERGIC3	4	0.618502	0.258307	1119282526	0.616897	0	0	56.0523	29.8737
1656	BZW2	4	0.36807	0.258209	1138260078	0.627357	0	0	36.4298	10.8113
1657	ARPC5	4	0.647071	0.258045	1.12167e+09	0.618211	0	0	57.5496	30.4309
1658	MVP	4	0.592546	0.257631	1.12273e+09	0.618796	0	0	53.9435	27.936
1659	PFDN2	4	0.708621	0.257299	1103796951	0.608362	0	0	60.5019	36.0474
1660	MTCH1	4	0.575226	0.255751	1.11926e+09	0.616885	0	0	51.1809	26.3385
1661	FKBP4	4	0.517461	0.255092	1.08305e+09	0.596926	0	0	39.9937	20.3022
1662	CYB5R4	4	0.472737	0.254793	1.1348e+09	0.625448	0	0	44.127	17.455
1663	GRINA	4	0.401869	0.253358	1.13826e+09	0.627355	0	0	39.0658	13.1107
1664	ANXA6	4	0.758916	0.253316	1100580502	0.606589	0	0	63.0957	36.3177
1665	GUK1	4	0.454031	0.253289	1126217793	0.62072	0	0	43.1991	18.4764
1666	SAMHD1	4	0.510034	0.253234	1.11906e+09	0.616774	0	0	45.445	19.7184
1667	PPP3R1	4	0.549844	0.253212	1.12856e+09	0.622008	0	0	50.4956	24.3115
1668	TMEM50A	4	0.743066	0.25304	1.10665e+09	0.609934	0	0	63.7811	37.695
1669	TMEM179B	4	0.444862	0.252891	1.13111e+09	0.623417	0	0	43.0093	17.4717
1670	ATP1A1	4	0.59365	0.252261	1111751857	0.612747	0	0	52.52	28.0609
1671	MSN	4	1.27584	0.252177	1.04363e+09	0.575199	6.51371e-142	4.46121e-141	84.3104	62.9578
1672	SSR4	4	1.40001	0.252092	1035131211	0.570517	7.2123e-123	4.56971e-122	89.1396	68.0276
1673	VAT1	4	0.377186	0.25164	1136760872	0.62653	0	0	36.7988	10.8129
1674	IFI35	4	0.425626	0.251444	1.13606e+09	0.626145	0	0	41.86	15.3887
1675	SPG21	4	0.596908	0.250159	1128195784	0.62181	0	0	53.7326	26.7604
1676	CCNG1	4	0.730417	0.250153	1.09942e+09	0.605951	0	0	61.9043	37.0845
1677	IL7R	5	2.19391	1.24698	1.34772e+09	0.759098	0	0	90.5502	40.5429
1678	CD3D	5	2.15461	1.063	1293213323	0.728399	0	0	95.8252	48.6312
1679	ENSMMUG00000013257	5	2.8273	1.01417	1.22547e+09	0.690245	0	0	99.5038	67.3663
1680	ENSMMUG00000013429	5	4.62785	0.989273	1467301055	0.826454	0	0	99.9892	92.839
1681	RPL10A	5	4.06089	0.98136	1.43469e+09	0.808084	0	0	100	89.5751
1682	TCF7	5	1.57951	0.944728	1338154562	0.753712	0	0	83.9051	35.4166
1683	RPS16	5	4.35804	0.938081	1476779341	0.831792	0	0	100	92.9533
1684	CD3E	5	1.77933	0.930718	1296676395	0.73035	0	0	90.4962	42.1307
1685	RPS5	5	4.07724	0.908412	1427918264	0.804271	0	0	100	91.3697
1686	RPL27A	5	4.18199	0.873052	1455772984	0.819961	0	0	100	93.1209
1687	LEF1	5	1.30469	0.849057	1.32916e+09	0.748644	0	0	75.9115	28.0348
1688	GIMAP7	5	1.57903	0.840613	1286784981	0.724779	0	0	84.1748	40.2302
1689	ENSMMUG00000002676	5	4.53023	0.840583	1469466989	0.827674	0	0	99.9892	96.3038
1690	LTB	5	2.36185	0.829129	1168876181	0.658367	0	0	96.1489	61.8819
1691	ENSMMUG00000016894	5	3.27974	0.823505	1303876900	0.734406	0	0	99.5793	87.3858
1692	ENSMMUG00000038348	5	4.34248	0.821962	1444856870	0.813812	0	0	99.9892	95.6376
1693	ENSMMUG00000020073	5	4.72117	0.817188	1.4876e+09	0.837886	0	0	100	97.2181
1694	ENSMMUG00000017928	5	4.61387	0.814148	1.4134e+09	0.796095	0	0	100	95.7217
1695	ENSMMUG00000019544	5	4.0333	0.794191	1.34883e+09	0.759728	0	0	99.9676	92.9257
1696	ENSMMUG00000018240	5	4.43284	0.787811	1346442716	0.758381	0	0	99.9892	94.9839
1697	RPS14	5	4.43056	0.787014	1.44476e+09	0.813758	0	0	100	95.7744
1698	ENSMMUG00000015270	5	4.49451	0.786532	1.39005e+09	0.782944	0	0	99.9892	94.4675
1699	RPS15	5	4.46647	0.784999	1.44712e+09	0.815089	0	0	100	95.5165
1700	RPS18	5	5.05896	0.784971	1.39291e+09	0.784553	0	0	99.9892	96.956
1701	RPL22	5	3.66754	0.7772	1.37393e+09	0.77386	0	0	100	91.2293
1702	RPS13	5	4.34067	0.774366	1433358147	0.807335	0	0	99.9892	95.5227
1703	RPS10	5	4.20659	0.774213	1362361157	0.767347	0	0	100	94.4722
1704	RPS2.1	5	3.21695	0.769026	1.27438e+09	0.717793	0	0	99.8813	86.2393
1705	ZFP36L2	5	2.36497	0.7651	1211677374	0.682474	0	0	93.6246	73.5285
1706	ENSMMUG00000045571	5	3.46802	0.762281	1329795673	0.749004	0	0	99.7735	90.6925
1707	RPL11	5	4.18274	0.754084	1.39645e+09	0.786545	0	0	99.9892	94.4471
1708	RPL3	5	3.90643	0.751962	1309815026	0.73775	0	0	99.9784	91.5718
1709	ENSMMUG00000005072	5	3.71509	0.749973	1362364063	0.767348	0	0	100	91.9822
1710	RIPOR2	5	1.92158	0.743736	1234714627	0.69545	0	0	89.493	62.1038
1711	RPS3	5	4.00916	0.742066	1.40468e+09	0.79118	0	0	99.9784	94.8361
1712	ENSMMUG00000042008	5	4.44141	0.741719	1.42637e+09	0.803399	0	0	100	95.9739
1713	PLAC8	5	1.42042	0.739079	1.21061e+09	0.68187	0	0	69.4067	37.0493
1714	RPL6	5	3.78792	0.738491	1304270543	0.734627	0	0	99.9892	91.2956
1715	RPS7	5	4.41293	0.735956	1411531894	0.795042	0	0	100	96.2146
1716	RPL12	5	3.77038	0.735072	1324903138	0.746248	0	0	99.9784	92.6484
1717	RPL10	5	4.6824	0.734597	1.3272e+09	0.747544	0	0	99.9784	95.6099
1718	RPL32	5	4.4732	0.734461	1437791304	0.809832	0	0	99.9892	97.1335
1719	RPS4X	5	4.03577	0.730066	1313102443	0.739602	0	0	99.9892	93.6801
1720	RPL19	5	4.02599	0.719204	1.29338e+09	0.728493	0	0	99.9784	93.4201
1721	RPL27	5	3.73546	0.717059	1.35209e+09	0.761562	0	0	99.9892	92.8552
1722	TPT1	5	4.91398	0.710137	1430518451	0.805736	0	0	99.9892	98.8779
1723	ENSMMUG00000041188	5	3.52898	0.709805	1.27943e+09	0.720634	0	0	99.9461	90.3416
1724	RPL18	5	4.31481	0.708903	1.39692e+09	0.78681	0	0	100	95.7493
1725	RPS12	5	4.47993	0.707321	1.34525e+09	0.757709	0	0	100	96.2971
1726	RPS24	5	3.90304	0.706393	1.34483e+09	0.757471	0	0	100	94.1741
1727	ENSMMUG00000000050	5	2.92815	0.704104	1.23594e+09	0.696142	0	0	98.2848	85.998
1728	ENSMMUG00000020582	5	3.70551	0.695612	1.3266e+09	0.747202	0	0	99.9569	93.5392
1729	RPS21	5	2.58326	0.694085	1217582412	0.6858	0	0	96.1489	80.4065
1730	RPL8	5	4.07268	0.69059	1379755518	0.777144	0	0	99.9892	95.3363
1731	RPS23	5	4.51582	0.689429	1.39734e+09	0.787047	0	0	100	96.7581
1732	EEF1G	5	2.91761	0.689276	1.28102e+09	0.721531	0	0	99.6009	87.1921
1733	RPL24	5	3.5127	0.689062	1315734658	0.741084	0	0	99.9461	91.8495
1734	RPL35	5	3.95808	0.687951	1.30911e+09	0.737355	0	0	99.9892	93.1434
1735	ENSMMUG00000028844	5	3.85168	0.678739	1307616871	0.736512	0	0	100	92.8291
1736	RPL13A	5	4.126	0.677554	1342275525	0.756033	0	0	99.9892	94.9954
1737	RPL23A	5	4.01168	0.675786	1324565231	0.746058	0	0	99.9784	94.4555
1738	ENSMMUG00000010691	5	3.45048	0.670417	1.34025e+09	0.754893	0	0	99.9461	92.7862
1739	ENSMMUG00000023807	5	4.47219	0.662224	1321126197	0.744121	0	0	100	96.8077
1740	EIF3K	5	2.5928	0.659677	1.2626e+09	0.711159	0	0	98.835	84.6786
1741	RPL28	5	4.13778	0.659263	1305856048	0.73552	0	0	99.9892	94.7917
1742	RACK1	5	3.47882	0.655432	1245108300	0.701304	0	0	99.9676	90.7755
1743	RPS20	5	4.04573	0.655373	1281233781	0.721652	0	0	100	94.9896
1744	RPS28	5	3.9948	0.655039	1.31268e+09	0.739365	0	0	99.9569	95.3583
1745	RPS29	5	3.32353	0.651694	1224105660	0.689475	0	0	99.3528	90.4967
1746	RPL7A	5	3.8598	0.646387	1.2715e+09	0.716167	0	0	99.9784	93.2133
1747	ENSMMUG00000003073	5	3.49238	0.638528	1.30906e+09	0.737327	0	0	99.9784	93.3011
1748	PECAM1	5	1.29718	0.636652	1227848430	0.691583	0	0	74.8652	42.4325
1749	TXNIP	5	2.28406	0.634955	1.1368e+09	0.6403	0	0	89.7519	72.7928
1750	SPOCK2	5	1.14512	0.630708	1233845501	0.69496	0	0	71.1327	31.5518
1751	RPSA	5	3.71817	0.627279	1.26915e+09	0.714847	0	0	99.9892	93.052
1752	RPS6	5	4.00571	0.62666	1322624210	0.744965	0	0	99.9892	95.4987
1753	RPS27A	5	4.88943	0.62514	1.30641e+09	0.735831	0	0	100	98.2858
1754	EEF1A1	5	4.82597	0.624637	1348769592	0.759691	0	0	100	98.3198
1755	ENSMMUG00000018391	5	3.97091	0.619978	1.30949e+09	0.737568	0	0	99.9569	95.2669
1756	SELL	5	1.53798	0.615349	1.17729e+09	0.663108	0	0	79.8598	47.8924
1757	RPL4	5	2.83498	0.606034	1220252120	0.687304	0	0	99.6117	87.2548
1758	RPLP2	5	3.97216	0.605679	1.34556e+09	0.757884	0	0	99.9784	95.4778
1759	RPL9	5	2.64979	0.605625	1.25248e+09	0.705454	0	0	99.3204	86.9958
1760	MT-CO2	5	5.5689	0.602231	1353747346	0.762495	0	0	100	98.8268
1761	ITGA6	5	1.10143	0.597219	1.2135e+09	0.6835	0	0	67.4973	32.381
1762	EEF1B2	5	2.8109	0.595727	1.2048e+09	0.678602	0	0	99.3204	87.0835
1763	RPS11	5	4.17171	0.594231	1280870442	0.721447	0	0	99.9892	95.7895
1764	ENSMMUG00000004545	5	2.74009	0.59353	1170460969	0.659259	0	0	99.1478	85.1015
1765	RPS26	5	4.11838	0.57795	1.30091e+09	0.732735	0	0	100	96.3545
1766	RPL23	5	3.64525	0.575023	1.29845e+09	0.731347	0	0	99.9676	95.2596
1767	RPS17L	5	3.24545	0.567625	1.25922e+09	0.709253	0	0	99.849	92.3753
1768	RPL26	5	3.41285	0.5676	1.22387e+09	0.689342	0	0	99.9353	91.9106
1769	RGS10	5	0.883741	0.567034	1216614161	0.685255	0	0	57.9504	22.6333
1770	ETS1	5	1.60782	0.562911	1.15622e+09	0.651236	0	0	85.0917	56.6428
1771	ENSMMUG00000000558	5	2.59214	0.561996	1195492226	0.673358	0	0	98.2848	85.1971
1772	RPS4Y1	5	1.93068	0.552942	1.08985e+09	0.613858	0	0	61.7907	49.6155
1773	ENSMMUG00000028889	5	3.69435	0.551921	1.31691e+09	0.741745	0	0	99.9569	96.0229
1774	MT-CO3	5	5.1112	0.545671	1182443698	0.666009	0	0	100	98.219
1775	RPLP0	5	3.62033	0.544797	1.13861e+09	0.641317	0	0	99.9676	92.2693
1776	BTG1	5	1.8458	0.541493	1.15145e+09	0.648551	0	0	90.5609	69.4778
1777	MT-ND1	5	3.90688	0.539653	1143656951	0.644162	0	0	99.9892	94.5944
1778	RPL22L1	5	1.93481	0.526478	1131627562	0.637386	0	0	90.5933	70.3064
1779	RCAN3	5	0.797821	0.522192	1.20253e+09	0.677325	0	0	54.2287	19.8853
1780	EIF3E	5	1.80881	0.520296	1.17133e+09	0.65975	0	0	91.0032	71.9
1781	CA6	5	0.694869	0.518329	1.19619e+09	0.67375	0	0	46.7422	12.4622
1782	ENSMMUG00000005593	5	2.28452	0.512128	1128375373	0.635555	0	0	82.6753	74.5759
1783	CD3G	5	1.02449	0.505914	1176036363	0.6624	0	0	66.3646	32.7428
1784	MT-ND4	5	3.95965	0.502272	1.08675e+09	0.612109	4.12244e-292	2.36885e-290	97.0766	91.7764
1785	UBA52	5	4.01173	0.499458	1.28232e+09	0.722262	0	0	99.9892	97.4995
1786	ENSMMUG00000038586	5	1.65805	0.49478	1.14603e+09	0.645498	0	0	85.1996	66.6343
1787	NOP53	5	1.56857	0.493397	1.16559e+09	0.656516	0	0	85.3506	65.7676
1788	MT-ND2	5	3.77365	0.480295	1117162911	0.629239	0	0	99.9892	94.5192
1789	RPL7	5	2.55297	0.479776	1.1457e+09	0.645311	0	0	98.6408	87.1112
1790	ENSMMUG00000001645	5	2.50972	0.470256	1.15667e+09	0.651492	0	0	98.932	88.1821
1791	ENSMMUG00000031840	5	4.5359	0.469782	1179389435	0.664288	0	0	100	98.1929
1792	NME1	5	2.4381	0.469317	1.0809e+09	0.608812	1.66624e-276	8.95508e-275	98.0151	82.3379
1793	RPL29	5	2.15409	0.466744	1.11638e+09	0.628796	0	0	95.0809	80.1
1794	FYB1	5	1.28889	0.457109	1.11939e+09	0.630493	0	0	75.0917	47.4298
1795	EVL	5	1.1186	0.455522	1.14183e+09	0.643131	0	0	70.6688	42.4743
1796	MBNL1	5	2.49697	0.451626	1135950968	0.639822	0	0	97.972	88.3946
1797	C18H18orf32	5	3.382	0.450678	1116067560	0.628622	0	0	99.8166	92.8411
1798	RSL24D1	5	1.52921	0.447638	1141508315	0.642952	0	0	84.3042	66.4134
1799	RPLP1	5	4.36243	0.447302	1130811182	0.636927	0	0	100	97.2045
1800	CD69	5	1.72658	0.447087	1.07193e+09	0.603765	2.57588e-269	1.3334e-267	83.3441	57.4589
1801	ENSMMUG00000021980	5	2.46579	0.446619	1097715456	0.618286	0	0	97.7131	85.0159
1802	ITM2B	5	2.28304	0.43781	1120444419	0.631088	0	0	97.4973	85.3584
1803	DYRK2	5	1.01882	0.436895	1.13356e+09	0.638472	0	0	64.11	40.9476
1804	PCED1B	5	0.753462	0.435212	1.13713e+09	0.640484	0	0	49.8706	23.9292
1805	ARHGEF1	5	1.12862	0.424138	1130011306	0.636476	0	0	71.0787	48.3519
1806	CHD3	5	0.852672	0.423225	1.13426e+09	0.63887	0	0	56.2352	30.9357
1807	RPS9	5	3.60873	0.42011	1169327131	0.658621	0	0	99.9892	96.0652
1808	MT-ND5	5	2.89847	0.420033	1.07707e+09	0.606658	1.06448e-264	5.38818e-263	98.781	90.0435
1809	CAMK4	5	0.720051	0.414969	1140776240	0.642539	0	0	49.7195	21.4523
1810	MT-ND6	5	1.32405	0.409738	1109260411	0.624788	0	0	75.0917	57.3748
1811	RPL15	5	1.91416	0.394186	1091434863	0.614748	0	0	92.4164	77.421
1812	SCML4	5	0.799796	0.391761	1.11906e+09	0.630305	0	0	53.2255	27.2202
1813	RASGRP1	5	0.91883	0.390408	1.10998e+09	0.625192	0	0	59.2341	35.202
1814	FAU	5	3.92271	0.387694	1158903268	0.652749	0	0	99.9892	97.2338
1815	PTPRC	5	2.29502	0.379975	1016466638	0.572522	3.36551e-124	6.96467e-123	96.3323	80.395
1816	STK17A	5	1.22735	0.378238	1.08893e+09	0.613336	0	0	72.6753	53.2218
1817	RFLNB	5	0.852229	0.373301	1113001199	0.626895	0	0	55.2319	28.8759
1818	CYTIP	5	0.99478	0.371667	1103470299	0.621527	0	0	64.4984	43.0507
1819	BCL9L	5	0.733594	0.370324	1.11154e+09	0.626073	0	0	50.3344	26.1979
1820	EIF3G	5	1.38113	0.368586	1096266255	0.617469	0	0	78.425	63.2211
1821	2022-09-06	5	1.0839	0.367065	1.09431e+09	0.61637	0	0	68.1769	47.4648
1822	NSA2	5	1.47742	0.366596	1.08875e+09	0.613236	0	0	81.4779	66.0208
1823	EIF3H	5	1.52994	0.366458	1.0913e+09	0.614675	0	0	85.0162	68.8126
1824	ENSMMUG00000029598	5	1.49108	0.365957	1096106898	0.61738	0	0	82.2006	67.6457
1825	ATM	5	1.10264	0.361498	1.08442e+09	0.610798	0	0	67.1413	48.2522
1826	ENSMMUG00000015781	5	1.34417	0.358588	1083164682	0.61009	9.33266e-299	5.60972e-297	77.4002	60.5645
1827	LBH	5	0.894053	0.357739	1093078874	0.615674	0	0	58.2848	37.2498
1828	ADD3	5	1.01673	0.353264	1.08955e+09	0.613688	0	0	64.3581	45.3637
1829	MT-CO1	5	4.21369	0.351731	9.99805e+08	0.563138	5.44585e-94	8.36236e-93	100	96.1033
1830	EEF2	5	2.12115	0.34445	1.04378e+09	0.587907	3.54592e-181	1.17808e-179	95.7389	82.5911
1831	BCL2	5	0.782018	0.336657	1059206296	0.596595	0	0	47.3031	30.7117
1832	BTF3	5	2.22155	0.335375	1050732498	0.591823	4.56776e-197	1.66933e-195	96.7206	85.7584
1833	LCK	5	0.905906	0.335311	1081726085	0.60928	0	0	59.8598	36.0385
1834	SATB1	5	0.581451	0.332037	1.08918e+09	0.613479	0	0	40.658	19.1465
1835	ITK	5	0.632195	0.331115	1.093e+09	0.615631	0	0	44.2503	21.0941
1836	CYTB	5	4.49942	0.331009	9.93471e+08	0.55957	7.09135e-84	9.59143e-83	100	97.5825
1837	CXCR4	5	1.25132	0.32481	1053733229	0.593513	3.32136e-225	1.37934e-223	72.2762	53.3372
1838	ENSMMUG00000012140	5	3.34616	0.324696	9.44226e+08	0.531833	3.32062e-25	1.57727e-24	99.9569	91.2846
1839	CD2	5	1.01331	0.324167	1.06645e+09	0.600675	4.97228e-298	2.95956e-296	62.7616	39.4757
1840	ENSMMUG00000014256	5	4.38611	0.319248	928544330	0.523	6.77573e-14	2.22525e-13	99.9892	97.4922
1841	ENSMMUG00000046078	5	0.708532	0.31659	1.03819e+09	0.584759	0	0	36.9687	19.4363
1842	CDC42SE2	5	1.32814	0.313744	1.05996e+09	0.597022	8.50631e-230	3.65731e-228	77.6807	63.3783
1843	MACF1	5	1.20545	0.312712	1050021096	0.591422	3.54072e-214	1.3974e-212	70.1294	54.2812
1844	SIRPG	5	0.700195	0.312382	1.07905e+09	0.607775	0	0	48.0798	25.6246
1845	ENSMMUG00000015583	5	1.38422	0.310241	1059349089	0.596676	9.38311e-227	3.94155e-225	79.9784	64.9729
1846	PTGER4	5	0.866682	0.307316	1061587259	0.597936	2.80408e-292	1.62148e-290	55.5879	37.2081
1847	SORL1	5	1.07886	0.30695	1060242184	0.597179	1.42034e-254	6.86611e-253	67.9504	47.4643
1848	ENSMMUG00000022489	5	0.734203	0.302793	1.01118e+09	0.569547	3.49359e-191	1.23718e-189	37.1845	25.1536
1849	ENSMMUG00000041391	5	0.857909	0.301577	1060030081	0.597059	2.96643e-300	1.79488e-298	54.9083	34.3123
1850	ENSMMUG00000008939	5	1.01718	0.300428	1068591481	0.601882	5.83276e-272	3.05393e-270	66.2352	50.9641
1851	PLAAT4	5	0.883479	0.299416	1.06011e+09	0.597106	3.59368e-286	2.02053e-284	57.206	37.4263
1852	ENSMMUG00000044712	5	1.36239	0.29934	1.05699e+09	0.595344	3.68965e-220	1.50158e-218	80.0324	65.5665
1853	RNMT	5	1.19938	0.294313	1.05836e+09	0.596118	1.12712e-229	4.83471e-228	73.6677	59.4059
1854	ENSMMUG00000047234	5	1.19849	0.290996	1049336329	0.591036	1.28591e-207	4.8953e-206	71.6289	58.18
1855	SUSD6	5	1.87644	0.289243	1038759609	0.585079	4.94445e-170	1.48847e-168	91.2298	81.4879
1856	ND4L	5	1.44858	0.288478	1028568302	0.579339	3.00084e-154	8.09961e-153	75.6958	63.6467
1857	HNRNPH2	5	2.20494	0.28718	1007464746	0.567452	2.01313e-107	3.53711e-106	94.164	83.5675
1858	PSME1	5	1.77629	0.286639	1029433912	0.579826	8.39076e-151	2.20294e-149	88.8457	76.7187
1859	STK38	5	0.707938	0.285811	1059415293	0.596713	0	0	48.835	31.3988
1860	NRIP1	5	0.774021	0.284405	1054702364	0.594059	1.08148e-283	6.04339e-282	51.4887	34.1374
1861	FBL	5	0.925042	0.282577	1.05822e+09	0.596039	4.08759e-251	1.9553e-249	61.3376	46.7014
1862	ABRACL	5	1.21939	0.282061	1.04097e+09	0.586325	8.7719e-186	2.99605e-184	73.6785	59.2702
1863	CYLD	5	0.738892	0.281612	1055011432	0.594233	3.7399e-287	2.10923e-285	50.5178	33.6806
1864	PFDN5	5	1.17487	0.280161	1.03402e+09	0.58241	6.05416e-173	1.87187e-171	68.5005	55.7604
1865	CCND3	5	0.904673	0.280144	1057752765	0.595777	4.00925e-256	1.95885e-254	61.165	44.1299
1866	ATP5MC2	5	1.6669	0.280023	1.02232e+09	0.575822	9.40631e-137	2.19797e-135	87.9288	74.4903
1867	SIGIRR	5	0.697888	0.274227	1.06195e+09	0.598143	0	0	50.5933	31.2234
1868	ID2	5	0.964055	0.272168	1.02426e+09	0.576911	5.2059e-179	1.6987e-177	53.7756	38.1134
1869	TNIK	5	0.631979	0.271197	1.05777e+09	0.595785	0	0	45.0485	25.7896
1870	MIF	5	1.10135	0.266618	1039906390	0.585725	2.13932e-187	7.34809e-186	69.8706	55.3077
1871	S1PR1	5	0.511141	0.263126	1057513224	0.595642	0	0	37.5081	18.6406
1872	SPTBN1	5	0.658964	0.260985	1045197053	0.588705	1.53418e-275	8.19708e-274	45.9115	29.7087
1873	EIF3F	5	1.36585	0.26063	1.03414e+09	0.582475	3.1569e-164	9.17106e-163	80.4639	67.5282
1874	MT-ND3	5	1.98903	0.258831	9.99642e+08	0.563046	2.4093e-94	3.7152e-93	92.082	80.5365
1875	GIMAP6	5	0.598728	0.257671	1.04919e+09	0.590951	0	0	42.5027	24.3804
1876	ITM2A	5	0.683548	0.256679	1.04552e+09	0.588885	3.8635e-282	2.13286e-280	46.9795	28.7287
1877	ENSMMUG00000007939	5	0.913022	0.254336	1.03705e+09	0.584114	2.98849e-193	1.0645e-191	59.6548	46.7061
1878	FLT3LG	5	0.540472	0.254135	1050834160	0.59188	0	0	39.6548	21.3713
1879	IL6ST	5	0.423756	0.254132	1.04974e+09	0.591262	0	0	31.5426	14.0845
1880	BACH2	5	0.58425	0.252049	1.05486e+09	0.594147	0	0	41.1003	21.7232
1881	GNLY	6	2.01644	1.76899	1328290642	0.822379	0	0	73.8416	10.156
1882	GZMM	6	1.79756	1.61217	1391139601	0.86129	0	0	79.1662	11.0251
1883	ENSMMUG00000038528	6	1.53781	1.32345	1245462499	0.771098	0	0	63.1924	10.9159
1884	CD3D	6	2.35992	1.27244	1259477149	0.779775	0	0	94.2704	48.9137
1885	ENSMMUG00000013257	6	2.97533	1.16404	1203174165	0.744916	0	0	99.2972	67.5215
1886	CST7	6	1.33001	1.13477	1.29314e+09	0.800616	0	0	70.5301	11.3151
1887	CD3E	6	1.97517	1.13087	1254599680	0.776755	0	0	89.8273	42.3799
1888	CD69	6	2.37813	1.12503	1.1844e+09	0.733293	0	0	89.1483	57.3234
1889	IL7R	6	2.07875	1.12112	1.17082e+09	0.724886	0	0	79.9285	41.2338
1890	S100A4	6	2.37895	1.06264	1.08626e+09	0.672531	0	0	81.8344	48.4345
1891	ID2	6	1.71569	1.05536	1.19313e+09	0.738697	0	0	75.6284	37.2312
1892	HCST	6	1.78981	1.03578	1247557891	0.772395	0	0	84.2644	46.0779
1893	S100A10	6	2.35618	1.02393	1.17014e+09	0.724464	0	0	91.352	62.8733
1894	PTPRC	6	2.89592	1.00537	1.26771e+09	0.784869	0	0	99.2019	80.3423
1895	CD2	6	1.59808	0.932983	1.20174e+09	0.744031	0	0	79.5712	38.8481
1896	TGFBR3	6	1.06721	0.863016	1.17618e+09	0.728205	0	0	56.5217	11.0921
1897	ZFP36L2	6	2.44962	0.849968	1.13638e+09	0.703559	0	0	91.888	73.6957
1898	S100A11	6	2.41889	0.830172	1103969164	0.683496	0	0	93.7582	69.0574
1899	PLAAT4	6	1.37776	0.813908	1170425006	0.72464	0	0	72.7933	36.8361
1900	PLAAT3	6	1.15213	0.805532	1187599130	0.735273	0	0	66.075	23.0236
1901	MAMU-A	6	3.65458	0.784475	1272795157	0.78802	0	0	99.9643	93.9407
1902	IL2RB	6	0.96717	0.769061	1173292616	0.726415	0	0	56.8314	13.1789
1903	CALM1	6	2.85989	0.752512	1189792906	0.736631	0	0	98.7254	88.0685
1904	ETS1	6	1.79163	0.752185	1134526715	0.702415	0	0	86.5396	56.709
1905	B2M	6	1.98842	0.73637	1161024106	0.71882	0	0	90.0655	69.9326
1906	MAMU-B	6	2.43095	0.722001	1132387540	0.70109	0	0	96.5337	80.138
1907	FOS	6	2.38958	0.70899	1.03586e+09	0.641328	0	0	82.0488	71.1707
1908	LCK	6	1.26074	0.704105	1.14327e+09	0.707829	0	0	72.0191	35.6163
1909	AHNAK	6	1.57028	0.693504	1.07102e+09	0.663097	0	0	72.8172	43.6164
1910	ARAP2	6	1.05213	0.68899	1.1371e+09	0.704007	0	0	61.5724	25.6079
1911	GIMAP7	6	1.43619	0.687712	1.1004e+09	0.681288	0	0	75.545	40.8066
1912	ENSMMUG00000014256	6	4.7344	0.681284	1183443295	0.7327	0	0	100	97.5031
1913	CD52	6	3.05767	0.668466	1073941589	0.664905	0	0	98.1894	86.2608
1914	PIK3R1	6	1.26675	0.642422	1.10817e+09	0.686096	0	0	68.8386	43.8825
1915	PPP1R12A	6	1.49919	0.62866	1107071417	0.685416	0	0	77.4866	56.0739
1916	ENSMMUG00000013429	6	4.28271	0.624576	996521588	0.616972	2.83862e-289	2.1e-287	99.9404	92.8736
1917	TXNIP	6	2.26983	0.617219	1.02975e+09	0.637547	0	0	89.0768	72.8994
1918	FNBP1	6	1.60151	0.611664	1105530775	0.684462	0	0	82.6802	60.1222
1919	PTPRCAP	6	1.6036	0.610617	1.09085e+09	0.675373	0	0	82.8708	57.1856
1920	CXCR4	6	1.52462	0.608559	1.06586e+09	0.659904	0	0	74.7826	53.314
1921	EZR	6	1.63591	0.596336	1086732421	0.672824	0	0	82.2156	61.5407
1922	SCML4	6	0.995486	0.594208	1092301353	0.676272	0	0	58.3919	27.1131
1923	KCNA3	6	0.963883	0.588189	1.08442e+09	0.671394	0	0	56.2716	25.9925
1924	ATM	6	1.31516	0.581643	1080565737	0.669006	0	0	71.7808	48.1356
1925	STK17A	6	1.42229	0.579966	1.08384e+09	0.671034	0	0	76.7838	53.131
1926	TENT5C	6	1.05764	0.575233	1.07878e+09	0.667903	0	0	61.0721	33.3138
1927	ENSMMUG00000041188	6	3.39112	0.5627	1.04365e+09	0.646149	0	0	99.6426	90.3985
1928	CCL4L1	6	0.911067	0.560922	1.06959e+09	0.66221	0	0	52.4479	20.7663
1929	ENSMMUG00000041391	6	1.10237	0.555332	1065094528	0.659427	0	0	62.2633	34.0851
1930	CD3G	6	1.06748	0.548486	1.07693e+09	0.666758	0	0	63.6212	33.0154
1931	NR4A2	6	1.04511	0.540905	1058022597	0.655049	0	0	59.595	34.0211
1932	CDC42SE2	6	1.53894	0.532314	1072849597	0.664229	0	0	81.0721	63.2954
1933	ENSMMUG00000002260	6	0.889981	0.531052	1070267539	0.66263	0	0	54.6635	26.3922
1934	UTRN	6	1.35889	0.531015	1.06375e+09	0.658597	0	0	73.7701	53.71
1935	ZBTB38	6	0.809531	0.527765	1062408076	0.657764	0	0	49.3865	21.6187
1936	CMC1	6	0.673246	0.526828	1.00516e+09	0.622321	0	0	34.8064	13.3505
1937	FYB1	6	1.35681	0.525915	1042972818	0.645731	0	0	73.0673	47.6439
1938	ITGA4	6	1.17889	0.521225	1050060299	0.650119	0	0	64.6218	43.4048
1939	RPS29	6	3.19915	0.518922	1.03015e+09	0.637793	0	0	98.7016	90.5654
1940	RPL19	6	3.83678	0.518464	1.0096e+09	0.62507	0	0	99.869	93.4547
1941	RPS10	6	3.96164	0.515052	9.76397e+08	0.604512	2.54816e-231	1.43269e-229	99.8928	94.502
1942	LTB	6	2.06434	0.514866	965549132	0.597796	4.55953e-213	2.26403e-211	84.86	62.5303
1943	2022-09-07	6	1.71992	0.506288	1070713322	0.662906	0	0	85.7296	71.3687
1944	PSME1	6	1.98395	0.502048	1.05758e+09	0.654775	0	0	90.7802	76.6895
1945	TSC22D3	6	1.79943	0.501882	1.0178e+09	0.630149	0	0	82.299	68.1312
1946	ENSMMUG00000023807	6	4.32109	0.501519	1.05412e+09	0.652635	0	0	99.9285	96.8253
1947	ENSMMUG00000023207	6	1.54598	0.501186	1054065557	0.652599	0	0	81.3818	62.3582
1948	RPS16	6	3.93943	0.496937	9.39242e+08	0.581509	1.58082e-141	4.77461e-140	99.8928	92.9901
1949	RPL3	6	3.66442	0.495974	9.39858e+08	0.58189	7.20929e-143	2.20293e-141	99.8332	91.6163
1950	SIRPG	6	0.877395	0.495892	1054467551	0.652848	0	0	53.8297	25.4758
1951	SEMA4D	6	1.11486	0.494971	1.05063e+09	0.650475	0	0	65.0864	43.5971
1952	TGFB1	6	1.14025	0.493154	1056043885	0.653824	0	0	66.6945	44.7396
1953	CD48	6	1.16851	0.491126	1040044486	0.643918	0	0	65.7653	44.3082
1954	RPL10	6	4.45059	0.489331	932753599	0.577492	4.37948e-128	1.19087e-126	99.9881	95.6294
1955	JAK1	6	1.78125	0.488287	1.04863e+09	0.649233	0	0	87.1471	72.5844
1956	EML4	6	1.01583	0.48753	1049787313	0.64995	0	0	60.7504	37.6272
1957	RPS18	6	4.77595	0.486041	911920121	0.564593	1.38649e-89	2.54626e-88	99.9881	96.9698
1958	FYN	6	0.886306	0.480523	1052928718	0.651895	0	0	55.6164	28.9057
1959	TCF7	6	1.13457	0.476078	1.02345e+09	0.633641	0	0	64.4431	36.4863
1960	ENSMMUG00000017928	6	4.29177	0.474299	928072612	0.574593	7.90667e-119	2.01224e-117	99.9762	95.7422
1961	RPL13A	6	3.93069	0.470644	1002225463	0.620503	8.3587e-307	6.61206e-305	99.9166	95.0213
1962	ENSMMUG00000018240	6	4.13082	0.469031	956665609	0.592296	7.38892e-181	3.0341e-179	99.9404	95.0088
1963	PSMB9	6	1.29306	0.461265	1042487798	0.645431	0	0	73.8297	54.2823
1964	EVL	6	1.12585	0.46101	1031629025	0.638708	0	0	66.3252	42.792
1965	SORL1	6	1.22567	0.458773	1.02861e+09	0.63684	0	0	69.732	47.4797
1966	SAMHD1	6	0.708072	0.45848	1045778896	0.647468	0	0	46.087	19.836
1967	ENSMMUG00000028844	6	3.64201	0.456834	970440119	0.600824	1.81882e-215	9.23203e-214	99.8571	92.8679
1968	RPS4Y1	6	1.83943	0.455197	9.39393e+08	0.581602	1.57016e-161	5.63683e-160	63.1209	49.6128
1969	HOPX	6	0.713742	0.454862	1008153575	0.624174	0	0	38.0345	12.3972
1970	RPL23A	6	3.8024	0.454301	982404232	0.608232	6.35111e-248	3.90754e-246	99.8809	94.4849
1971	ZAP70	6	0.73151	0.452937	1.04898e+09	0.649453	0	0	48.4574	20.6374
1972	OPTN	6	0.629869	0.452745	1.03964e+09	0.643665	0	0	41.1793	14.8531
1973	PTPN22	6	0.818468	0.452625	1.02874e+09	0.636918	0	0	50.1013	25.6837
1974	UBC	6	2.74261	0.452127	1.03213e+09	0.639019	0	0	98.3323	92.003
1975	ITGAL	6	0.753152	0.450932	1.03781e+09	0.642536	0	0	48.1954	22.8802
1976	RAP1B	6	1.48606	0.450471	1.03792e+09	0.642602	0	0	79.7737	64.4492
1977	MYL12A	6	1.66042	0.448608	1.03206e+09	0.638974	0	0	83.4902	70.6114
1978	SYTL2	6	0.590721	0.43828	1019508099	0.631204	0	0	35.8785	10.3276
1979	ITM2B	6	2.28476	0.43761	1029801421	0.637576	0	0	96.1406	85.4728
1980	RPS2.1	6	2.90269	0.437552	932945934	0.577611	9.47445e-129	2.5956e-127	98.4753	86.3626
1981	CD84	6	0.635341	0.435882	1034529973	0.640504	0	0	41.5962	15.5859
1982	WIPF1	6	1.46808	0.429649	1.02239e+09	0.632986	0	0	78.7493	63.5802
1983	RPL11	6	3.87193	0.426287	934631957	0.578655	6.59738e-132	1.84052e-130	99.9166	94.4755
1984	RPS5	6	3.61796	0.424953	8.61039e+08	0.533091	8.32736e-25	5.06207e-24	99.7856	91.4183
1985	DDX5	6	3.35316	0.423228	1058757265	0.655504	0	0	99.7141	96.6143
1986	CD44	6	0.907435	0.421474	1021723913	0.632575	0	0	56.1525	33.6765
1987	ERN1	6	0.578181	0.417378	1.02403e+09	0.634	0	0	38.2609	13.2683
1988	ENSMMUG00000001645	6	2.45933	0.415536	1.02759e+09	0.636205	0	0	96.9982	88.3154
1989	RPS14	6	4.07674	0.414173	933586238	0.578007	9.11571e-130	2.51239e-128	99.9404	95.7962
1990	LYST	6	1.07643	0.414136	9.98802e+08	0.618384	0	0	60.9887	43.0498
1991	ENSMMUG00000005455	6	0.942158	0.413332	1.0117e+09	0.626372	0	0	56.7242	36.8543
1992	WNK1	6	1.28436	0.410184	1018453540	0.630551	0	0	72.1858	57.6014
1993	MBNL1	6	2.45589	0.406697	1010572257	0.625671	0	0	97.022	88.4796
1994	RPS12	6	4.19488	0.406613	927163461	0.574031	4.54622e-117	1.13643e-115	99.8809	96.3191
1995	MSN	6	1.42511	0.406522	1.01569e+09	0.628839	0	0	77.3437	63.3827
1996	RPL35	6	3.69103	0.406123	902967972	0.559051	3.36528e-75	5.23351e-74	99.8571	93.1803
1997	APOL2	6	0.542182	0.405829	1017071016	0.629695	0	0	35.3306	10.3031
1998	ENSMMUG00000016894	6	2.88275	0.405442	9.40824e+08	0.582488	4.16765e-145	1.28859e-143	98.0345	87.5087
1999	ENSMMUG00000019544	6	3.66109	0.402132	9.08829e+08	0.562679	1.72704e-84	2.98281e-83	99.7141	92.9687
[truncated: 15,592 more rows]

## Sheet: Protein
	feature	group	avgExpr	logFC	statistic	auc	pval	padj	pct_in	pct_out
1	CD45RB-TotalA	0	12.4382	6.27218	2.58961e+09	0.793374	0	0	100	100
2	CD4-TotalA	0	10.8161	5.23164	2228161036	0.682638	0	0	100	100
3	CD31-TotalA	0	6.97655	3.2247	2412227264	0.73903	0	0	100	100
4	CD28-TotalA	0	7.83357	3.16866	2373332693	0.727114	0	0	100	100
5	CD27-TotalA	0	6.36036	3.13972	2513459122	0.770044	0	0	100	100
6	CD8a-TotalA	0	7.33018	2.65192	1848626173	0.56636	7.96043e-189	2.11714e-188	100	99.9984
7	CD38-TotalA	0	8.9613	2.48393	2.22121e+09	0.680507	0	0	100	100
8	CD127-TotalA	0	3.84213	2.32228	2417267273	0.740574	0	0	100	100
9	CD162-TotalA	0	7.33952	2.13704	2178554764	0.66744	0	0	100	100
10	Integrin-beta7-TotalA	0	4.54615	2.04889	2.31834e+09	0.710264	0	0	100	100
11	CD47-TotalA	0	8.34527	1.97756	2232705183	0.68403	0	0	100	100
12	CD8-TotalA	0	5.9016	1.91007	1858647156	0.56943	1.66877e-206	4.63546e-206	100	100
13	CD226-TotalA	0	3.03714	1.61862	2351431079	0.720404	0	0	100	100
14	CD270-TotalA	0	4.18405	1.26237	2100900451	0.643649	0	0	100	100
15	CD230-TotalA	0	3.09859	0.71102	1945477715	0.596032	0	0	100	100
16	HLA-ABC-TotalA	0	6.7527	0.546805	1868101953	0.572327	6.47678e-224	1.84e-223	100	100
17	CD278-TotalA	0	4.10545	0.372951	2097734846	0.642679	0	0	100	100
18	CD197-TotalA	0	0.788257	0.304751	1857569183	0.5691	1.45342e-204	3.9495e-204	100	100
19	CD4-TotalA	1	13.3171	7.81912	2.02849e+09	0.767676	0	0	100	100
20	CD45RB-TotalA	1	12.1055	5.79045	2.04431e+09	0.773661	0	0	100	100
21	CD28-TotalA	1	8.37109	3.68443	1966791322	0.744326	0	0	100	100
22	CD31-TotalA	1	7.26054	3.4666	1.98393e+09	0.750811	0	0	100	100
23	CD27-TotalA	1	6.16004	2.86224	1.98422e+09	0.750921	0	0	100	100
24	CD38-TotalA	1	8.94153	2.41365	1784916170	0.675496	0	0	100	100
25	CD127-TotalA	1	3.96683	2.41061	1.9436e+09	0.735549	0	0	100	100
26	CD47-TotalA	1	8.74573	2.36938	1.87626e+09	0.710065	0	0	100	100
27	CD162-TotalA	1	7.54363	2.31447	1807405520	0.684007	0	0	100	100
28	Integrin-beta7-TotalA	1	4.20113	1.63727	1.78094e+09	0.673992	0	0	100	100
29	CD270-TotalA	1	4.24418	1.30216	1718560467	0.650384	0	0	100	100
30	CD126-TotalA	1	5.42488	1.2773	1.63243e+09	0.617788	0	0	100	99.9941
31	CD226-TotalA	1	2.73085	1.25715	1.83497e+09	0.694439	0	0	100	100
32	CD278-TotalA	1	4.59273	0.889833	1729643634	0.654578	0	0	100	100
33	HLA-ABC-TotalA	1	6.96174	0.760914	1.57057e+09	0.594377	7.90743e-308	3.08884e-307	100	100
34	CD230-TotalA	1	2.9087	0.492702	1516297063	0.573838	3.00533e-189	9.39166e-189	100	100
35	CD49a-TotalA	1	2.41801	0.462066	1583823212	0.599393	0	0	100	99.9989
36	CD197-TotalA	1	0.822841	0.335944	1.51469e+09	0.573228	3.6054e-186	1.09921e-185	100	100
37	CD22-TotalA	2	15.9114	13.1168	2272801913	0.935197	0	0	100	99.975
38	CD20-TotalA	2	16.1518	12.9284	2249172460	0.925474	0	0	99.9845	99.9824
39	CD1c-TotalA	2	12.7692	10.4098	2.22734e+09	0.91649	0	0	99.9691	99.9627
40	HLA-DR-TotalA	2	12.3821	8.47115	2138508208	0.879938	0	0	100	99.9643
41	CD196-TotalA	2	9.85728	7.67434	1910407366	0.786081	0	0	99.9768	99.9707
42	CD40-TotalA	2	9.35149	7.6297	2164562672	0.890659	0	0	99.9845	99.9888
43	CD268-TotalA	2	9.33167	7.53687	2.11403e+09	0.869868	0	0	99.9768	99.9691
44	CD267-TotalA	2	8.48673	7.15252	2.05679e+09	0.846312	0	0	99.9691	99.9489
45	CD35-TotalA	2	9.21706	6.11679	1.89699e+09	0.78056	0	0	99.9691	99.9851
46	IgM-TotalA	2	5.57774	4.14698	1.9554e+09	0.804595	0	0	99.9923	99.9936
47	Ig-Lambda-TotalA	2	5.68838	3.50937	1.65857e+09	0.682458	0	0	99.9845	99.9862
48	CD164-TotalA	2	6.87296	3.12654	1627933595	0.669851	0	0	100	99.9968
49	CD47-TotalA	2	9.26635	2.91045	1718019595	0.706919	0	0	100	100
50	CD38-TotalA	2	9.30658	2.78815	1.69283e+09	0.696556	0	0	100	100
51	HLA-ABC-TotalA	2	8.63341	2.54276	1.72927e+09	0.711549	0	0	100	100
52	CD205-TotalA	2	3.25005	1.42243	1691098472	0.695841	0	0	100	99.9979
53	CD270-TotalA	2	4.07963	1.11781	1442098937	0.593385	2.04339e-277	7.98199e-277	100	100
54	CD52-TotalA	2	2.54384	1.05536	1.46213e+09	0.601629	0	0	100	99.9995
55	CD119-TotalA	2	2.26952	0.972819	1465880372	0.60317	0	0	99.9768	99.9963
56	CD63-TotalA	2	3.35955	0.925093	1389055410	0.571559	9.26221e-164	2.31555e-163	99.9382	99.9904
57	CD218a-TotalA	2	4.17938	0.903755	1417414919	0.583228	8.61067e-221	2.69083e-220	99.9768	99.9947
58	CD150-TotalA	2	2.73243	0.517326	1389389232	0.571696	2.21456e-164	5.64938e-164	100	100
59	CD83-TotalA	2	0.816479	0.483446	1.28797e+09	0.529963	3.35245e-30	4.50598e-30	100	100
60	CD11c-TotalA	2	0.850967	0.393396	1.28803e+09	0.529989	2.99141e-30	4.06442e-30	100	100
61	CD48-TotalA	2	0.776939	0.310028	1307996837	0.538205	5.02634e-48	7.85365e-48	100	100
62	CD9-TotalA	2	2.98507	0.271189	1.23616e+09	0.508645	0.000985295	0.00106174	99.9845	99.9984
63	CD49d-TotalA	2	2.46189	0.260556	1281969164	0.527496	1.08164e-25	1.39386e-25	100	99.9989
64	CD278-TotalA	3	13.5341	10.4014	2066500874	0.896915	0	0	100	100
65	CD4-TotalA	3	14.4481	8.943	1.85659e+09	0.805808	0	0	100	100
66	CD28-TotalA	3	12.8343	8.39896	2.02506e+09	0.87893	0	0	100	100
67	CD126-TotalA	3	9.49434	5.59729	1.73771e+09	0.754212	0	0	100	99.9942
68	CD49f-TotalA	3	8.21813	5.29657	1694563652	0.735485	0	0	100	100
69	CD183-TotalA	3	8.19063	4.70451	1549359694	0.672462	0	0	100	99.9995
70	CD95-TotalA	3	8.79937	4.41157	1.75384e+09	0.761212	0	0	100	99.9989
71	CD194-TotalA	3	4.51478	3.82213	1.64915e+09	0.715772	0	0	100	100
72	CD49a-TotalA	3	5.26317	3.48681	1.56789e+09	0.680505	0	0	100	99.9989
73	CD279-TotalA	3	5.65487	3.45406	1607446273	0.697674	0	0	100	100
74	CD44-IM7-TotalA	3	6.53819	3.38571	1.77054e+09	0.768461	0	0	100	99.9968
75	CD44-BJ18-TotalA	3	6.12614	3.13632	1800397483	0.781419	0	0	100	99.9995
76	CD29-TotalA	3	6.37957	2.64265	1.45003e+09	0.629352	0	0	100	100
77	CD69-TotalA	3	4.07915	2.48387	1.38566e+09	0.601412	0	0	100	100
78	CD150-TotalA	3	4.44604	2.33999	1.61982e+09	0.703043	0	0	100	100
79	CD162-TotalA	3	7.45876	2.20029	1.50414e+09	0.652836	0	0	100	100
80	CD27-TotalA	3	5.28871	1.90501	1534970457	0.666217	0	0	100	100
81	CD164-TotalA	3	5.6412	1.80306	1.48975e+09	0.646589	0	0	100	99.9968
82	CD226-TotalA	3	3.1915	1.73472	1.56357e+09	0.67863	0	0	100	100
83	CD9-TotalA	3	4.34146	1.71442	1287451559	0.558787	1.69585e-105	4.23963e-105	100	99.9973
84	CD47-TotalA	3	8.0135	1.56533	1481703210	0.643098	0	0	100	100
85	HLA-ABC-TotalA	3	7.63519	1.47016	1487289873	0.645522	0	0	100	100
86	CD25-TotalA	3	2.07774	1.31207	1.38149e+09	0.599604	4.97967e-299	2.00793e-298	100	100
87	CD45RB-TotalA	3	7.84031	1.18933	1.34965e+09	0.585783	2.35837e-222	8.42273e-222	100	100
88	CD127-TotalA	3	2.8227	1.16755	1468754107	0.637477	0	0	100	100
89	CD270-TotalA	3	4.09049	1.12512	1.42594e+09	0.618893	0	0	100	100
90	CD38-TotalA	3	7.54727	0.904217	1297540262	0.563166	1.70455e-121	4.63192e-121	100	100
91	CD31-TotalA	3	4.76044	0.768852	1.30339e+09	0.565706	2.68904e-131	7.81698e-131	100	100
92	CD196-TotalA	3	3.25355	0.613484	1.27135e+09	0.551798	2.48725e-82	5.65285e-82	99.9836	99.9703
93	CD84-TotalA	3	1.19084	0.320981	1.30862e+09	0.567973	2.24636e-140	6.68559e-140	100	100
94	CD35-TotalA	3	3.79371	0.318728	1340932297	0.582	2.36604e-203	7.99339e-203	99.9836	99.9841
95	CD163-TotalA	4	15.2355	14.5162	1765964111	0.973318	0	0	99.9895	99.7982
96	CD192-TotalA	4	12.0656	11.4071	1.7542e+09	0.966836	0	0	99.9578	99.9258
97	CD56-TotalA	4	11.9999	10.8489	1686585655	0.929569	0	0	99.9473	99.9263
98	CD86-TotalA	4	9.4556	8.08416	1.70768e+09	0.941197	0	0	100	99.9613
99	CD39-TotalA	4	8.10487	6.794	1734768346	0.956125	0	0	100	99.9582
100	CD11b-TotalA	4	7.55354	6.53061	1.71876e+09	0.947304	0	0	100	99.9786
101	CD14-TotalA	4	6.55552	6.18422	1522063311	0.838891	0	0	99.9578	99.9582
102	CD64-TotalA	4	6.70297	5.35343	1631303884	0.8991	0	0	100	99.9822
103	HLA-DR-TotalA	4	8.69003	4.44316	1.36512e+09	0.75239	0	0	99.9473	99.9676
104	CD93-TotalA	4	3.87785	3.50004	1594261998	0.878684	0	0	100	99.9963
105	Ig-Lambda-TotalA	4	5.3858	3.12845	1500460835	0.826985	0	0	100	99.9854
106	CD58-TotalA	4	4.70368	3.08654	1.50939e+09	0.831907	0	0	100	99.999
107	CD154-TotalA	4	4.0124	2.99012	1.25125e+09	0.689632	0	0	99.9895	99.9922
108	CD218a-TotalA	4	5.91554	2.70967	1.2275e+09	0.676544	0	0	100	99.9932
109	CD230-TotalA	4	4.86066	2.52939	1.37237e+09	0.756387	0	0	100	100
110	CD44-IM7-TotalA	4	5.75123	2.51136	1.37318e+09	0.756833	0	0	99.9895	99.9974
111	CD162-TotalA	4	7.71763	2.44054	1343778049	0.740629	0	0	100	100
112	CD119-TotalA	4	3.35489	2.09444	1401246500	0.772303	0	0	100	99.9948
113	CD44-BJ18-TotalA	4	5.16344	2.08107	1346912408	0.742356	0	0	100	99.9995
114	CD126-TotalA	4	6.16612	2.02407	1209267184	0.666493	0	0	99.9895	99.9948
115	CD59-TotalA	4	3.65488	1.7334	1.31488e+09	0.724703	0	0	100	100
116	CD32-TotalA	4	3.20164	1.68976	1.35319e+09	0.745815	0	0	100	99.9979
117	CD63-TotalA	4	3.91861	1.49518	1280083877	0.705523	0	0	99.9895	99.9869
118	LTBR-TotalA	4	1.81312	1.33484	1.36786e+09	0.753904	0	0	100	99.9995
119	Integrin-beta7-TotalA	4	3.9384	1.32152	1.19147e+09	0.656685	0	0	100	100
120	CD49d-TotalA	4	3.45891	1.30229	1.26303e+09	0.696125	0	0	100	99.999
121	CD140b-TotalA	4	1.60716	1.04474	1137768190	0.627086	0	0	100	100
122	TCR-GD-TotalA	4	1.40262	0.995527	1258809310	0.693798	0	0	100	100
123	CD41-TotalA	4	1.25039	0.963527	1.25946e+09	0.694158	0	0	100	100
124	CD1c-TotalA	4	3.6373	0.63738	1.07181e+09	0.590733	3.85467e-196	8.92285e-196	99.9473	99.9639
125	CD61-TotalA	4	0.877622	0.619908	1.2069e+09	0.665188	0	0	100	100
126	CD84-TotalA	4	1.43008	0.567493	1.12593e+09	0.620563	0	0	100	100
127	CD9-TotalA	4	3.24465	0.538742	1.21357e+09	0.668866	0	0	100	99.9974
128	CD36-TotalA	4	0.968365	0.503793	8.64465e+08	0.476453	8.92799e-15	1.08349e-14	100	100
129	CD137L-TotalA	4	0.610936	0.366175	1.05093e+09	0.579227	4.92277e-150	9.92495e-150	100	100
130	CD52-TotalA	4	1.88222	0.341902	1013054565	0.558349	2.83646e-82	4.48807e-82	100	99.9995
131	CD31-TotalA	4	4.34579	0.322658	1065457845	0.587231	1.88839e-181	4.0698e-181	100	100
132	CD270-TotalA	4	3.31807	0.298326	9.94442e+08	0.548091	1.7605e-56	2.68368e-56	100	100
133	CD45RB-TotalA	5	11.8042	5.32673	1337814624	0.753521	0	0	100	100
134	CD4-TotalA	5	9.28624	3.39361	1.10149e+09	0.62041	0	0	100	100
135	CD8a-TotalA	5	7.7854	3.0105	1029863725	0.580068	5.97399e-150	1.86687e-149	100	99.9984
136	CD28-TotalA	5	7.35235	2.52235	1.23152e+09	0.693649	0	0	100	100
137	CD27-TotalA	5	5.86731	2.4823	1282899728	0.72259	0	0	100	100
138	CD8-TotalA	5	6.33756	2.28166	1.02262e+09	0.575988	2.9557e-135	8.39687e-135	100	100
139	CD31-TotalA	5	6.09178	2.15279	1184030833	0.666902	0	0	100	100
140	CD38-TotalA	5	8.60738	2.00172	1.13866e+09	0.641347	0	0	100	100
141	CD127-TotalA	5	3.46022	1.81797	1.25614e+09	0.70752	0	0	100	100
142	Integrin-beta7-TotalA	5	4.21256	1.60747	1206270034	0.679429	0	0	100	100
143	CD226-TotalA	5	2.70961	1.2028	1197966181	0.674752	0	0	100	100
144	CD162-TotalA	5	6.50524	1.16675	1060576385	0.597367	9.36493e-221	4.18077e-220	100	100
145	CD47-TotalA	5	7.53691	1.04158	1069324356	0.602294	1.92091e-243	8.89312e-243	100	100
146	CD270-TotalA	5	3.74374	0.744258	1050044099	0.591435	6.37288e-195	2.41397e-194	100	100
147	CD230-TotalA	5	2.9339	0.506538	1.03081e+09	0.580604	6.16724e-152	1.97668e-151	100	100
148	CD278-TotalA	5	4.20758	0.463341	1.12327e+09	0.632682	0	0	100	100
149	CD49a-TotalA	5	2.33634	0.364652	1035569214	0.583282	4.61814e-162	1.56018e-161	100	99.999
150	CD184-TotalA	5	1.10973	0.298945	992683075	0.559126	1.17353e-82	2.93384e-82	100	100
151	CD183-TotalA	6	14.6153	11.316	1445638751	0.895032	0	0	100	99.9995
152	CD8a-TotalA	6	15.4524	10.9983	1353321888	0.837876	0	0	100	99.9984
153	CD314-TotalA	6	10.359	8.77836	1.40771e+09	0.871547	0	0	100	100
154	CD8-TotalA	6	11.3767	7.53027	1.33643e+09	0.827416	0	0	100	100
155	CD195-TotalA	6	7.83093	6.80491	1329177321	0.822928	0	0	100	100
156	CD45RB-TotalA	6	12.4875	6.01565	1225779833	0.758912	0	0	100	100
157	CD90-TotalA	6	8.88964	5.09141	1.20423e+09	0.745568	0	0	100	99.9958
158	CD279-TotalA	6	7.28673	5.0885	1213531318	0.751328	0	0	100	100
159	CD95-TotalA	6	8.6427	4.1604	1.19913e+09	0.742409	0	0	100	99.999
160	CD27-TotalA	6	6.50459	3.13609	1180602131	0.730941	0	0	100	100
161	CD28-TotalA	6	7.66456	2.83671	1.01935e+09	0.631105	0	0	100	100
162	CD162-TotalA	6	6.99006	1.66742	1003475124	0.621277	0	0	100	100
163	CD44-IM7-TotalA	6	4.77502	1.47834	1021114374	0.632198	0	0	100	99.9969
164	CD49a-TotalA	6	3.37531	1.4473	919389160	0.569217	1.39581e-102	3.87725e-102	100	99.999
165	CD278-TotalA	6	5.13169	1.42566	1.02747e+09	0.636134	0	0	100	100
166	NKp80-TotalA	6	1.77117	1.28686	932372017	0.577255	2.62537e-127	7.63189e-127	100	100
167	CD84-TotalA	6	2.03738	1.19808	1104334052	0.683721	0	0	100	100
168	CD127-TotalA	6	2.82834	1.15025	997948549	0.617855	1.5684e-293	7.84198e-293	100	100
169	CD69-TotalA	6	2.80284	1.1025	8.64531e+08	0.535253	6.44163e-28	1.08811e-27	100	100
170	CD44-BJ18-TotalA	6	4.20342	1.06738	985521387	0.610161	9.93795e-257	4.43659e-256	100	99.9995
171	CD161-TotalA	6	1.37269	1.04248	966392055	0.598318	6.32548e-205	2.32554e-204	100	100
172	CD150-TotalA	6	2.85235	0.630265	879618270	0.544594	1.18792e-43	2.24985e-43	100	100
173	HLA-ABC-TotalA	6	6.62964	0.391531	875856702	0.542265	2.17712e-39	4.06179e-39	100	100
174	CD49d-TotalA	6	2.51611	0.310994	899756621	0.557062	2.52054e-70	5.94467e-70	100	99.999
175	CD102-TotalA	6	1.21803	0.298268	883256624	0.546847	5.44644e-48	1.09807e-47	100	100
176	CD20-TotalA	7	16.262	12.659	1268232436	0.911083	0	0	100	99.9819
177	CD22-TotalA	7	15.7421	12.5518	1.27842e+09	0.918403	0	0	100	99.9757
178	CD1c-TotalA	7	12.1424	9.45076	1248839758	0.897151	0	0	99.9861	99.9623
179	HLA-DR-TotalA	7	11.8893	7.70859	1.19332e+09	0.857264	0	0	100	99.9654
180	CD267-TotalA	7	7.54605	5.9646	1145248868	0.822733	0	0	99.9444	99.9504
181	CD40-TotalA	7	7.85504	5.85119	1.14731e+09	0.824212	0	0	100	99.9881
182	CD268-TotalA	7	7.862	5.7889	1.1341e+09	0.814721	0	0	99.9861	99.969
183	CD196-TotalA	7	7.65579	5.16328	9.74207e+08	0.699859	0	0	100	99.97
184	CD35-TotalA	7	7.16804	3.8101	914781077	0.657168	0	0	100	99.9835
185	IgM-TotalA	7	4.57237	2.98117	1.00327e+09	0.72074	0	0	99.9861	99.9938
186	Ig-Lambda-TotalA	7	4.90184	2.58944	8.7997e+08	0.63216	0	0	99.9722	99.9866
187	CD164-TotalA	7	6.33167	2.47235	887180682	0.63734	0	0	100	99.9969
188	CD38-TotalA	7	8.68982	2.06571	8.91979e+08	0.640787	0	0	100	100
189	HLA-ABC-TotalA	7	8.00273	1.81318	9.15038e+08	0.657353	0	0	100	100
190	CD205-TotalA	7	3.5395	1.6804	991148722	0.712029	0	0	100	99.9979
191	CD47-TotalA	7	8.14781	1.66398	858769714	0.61693	2.42887e-249	8.67454e-249	100	100
192	CD63-TotalA	7	2.97689	0.500763	770381179	0.553433	1.37247e-53	2.8593e-53	99.9722	99.9876
193	CD52-TotalA	7	2.01953	0.480257	749769810	0.538626	7.95311e-29	1.2584e-28	100	99.9995
194	CD11c-TotalA	7	0.898162	0.430666	764916451	0.549507	2.95491e-46	5.59642e-46	100	100
195	CD150-TotalA	7	2.66041	0.427277	774881502	0.556666	4.81093e-60	1.05503e-59	100	100
196	CD119-TotalA	7	1.7599	0.415394	7.80827e+08	0.560937	3.77523e-69	8.58008e-69	100	99.9948
197	CD83-TotalA	7	0.730655	0.380084	7.24346e+08	0.520361	4.2858e-09	4.96041e-09	100	100
198	CD64-TotalA	8	7.89746	6.52881	1291987717	0.928273	0	0	100	99.9824
199	CD205-TotalA	8	7.95259	6.25736	1266897927	0.910246	0	0	100	99.9979
200	CD32-TotalA	8	6.39283	4.97941	1.27856e+09	0.918625	0	0	100	99.9979
201	CD177-TotalA	8	4.98309	3.93191	1.25478e+09	0.90154	0	0	100	99.9788
202	Ig-Lambda-TotalA	8	5.5487	3.26031	1173576397	0.843196	0	0	100	99.9855
203	CD11b-TotalA	8	4.25877	3.03609	1.20714e+09	0.867308	0	0	100	99.9788
204	CD90-TotalA	8	6.6352	2.72154	1.07745e+09	0.774128	0	0	100	99.9959
205	CD59-TotalA	8	4.21814	2.29703	1.10799e+09	0.796073	0	0	100	100
206	CD73-TotalA	8	2.51683	2.08589	1.17758e+09	0.846069	0	0	100	100
207	CD49f-TotalA	8	5.21356	2.04284	1054156280	0.757395	0	0	100	100
208	CD119-TotalA	8	2.61268	1.29984	1.03446e+09	0.743245	0	0	100	99.9948
209	CD31-TotalA	8	5.26914	1.27646	9.44831e+08	0.678846	0	0	100	100
210	CD95-TotalA	8	5.79595	1.18202	9.37794e+08	0.67379	0	0	100	99.999
211	CD63-TotalA	8	3.60415	1.15131	962952396	0.691866	0	0	100	99.9866
212	C5L2-TotalA	8	1.21199	0.687989	9.14687e+08	0.657188	0	0	100	99.999
213	CD126-TotalA	8	4.88601	0.672441	870987335	0.625791	3.47384e-288	1.0591e-287	100	99.9943
214	CD29-TotalA	8	4.46444	0.587763	932298224	0.669841	0	0	100	100
215	IgM-TotalA	8	2.15908	0.478253	970353160	0.697183	0	0	100	99.9933
216	CD93-TotalA	8	0.968983	0.441676	9.18894e+08	0.660211	0	0	100	99.9964
217	CD39-TotalA	8	2.04526	0.428846	9.34491e+08	0.671417	0	0	100	99.9587
218	CD184-TotalA	8	1.22765	0.418033	8.40475e+08	0.603868	3.6344e-197	1.00956e-196	100	100
219	CD58-TotalA	8	2.15611	0.407785	831256706	0.597245	4.45351e-173	1.1361e-172	100	99.999
220	CD138-DL101-TotalA	8	0.660419	0.392549	8.31864e+08	0.597681	1.29246e-174	3.36577e-174	100	100
221	CD235ab-TotalA	8	0.684136	0.388322	837794164	0.601942	5.36469e-190	1.4578e-189	100	100
222	LTBR-TotalA	8	0.872975	0.343965	823501567	0.591673	4.8651e-154	1.19243e-153	100	99.9995
223	CD107a-TotalA	8	0.695834	0.319725	819461696	0.58877	1.44895e-144	3.48305e-144	100	100
224	FCeR1a-TotalA	8	0.598299	0.316908	8.10281e+08	0.582174	3.64174e-124	7.71555e-124	100	100
225	CD11c-TotalA	8	0.787753	0.316155	8.2759e+08	0.59461	6.17222e-164	1.54305e-163	100	100
226	CD14-63D3-TotalA	8	0.498586	0.304693	8.15179e+08	0.585693	7.44308e-135	1.72294e-134	100	100
227	CD325-TotalA	8	0.601147	0.283317	807073509	0.57987	2.08077e-117	4.1951e-117	100	100
228	CD206-TotalA	8	0.492447	0.273602	808654736	0.581006	1.02551e-120	2.10146e-120	100	99.9979
229	CD274-TotalA	8	0.606053	0.27316	7.86357e+08	0.564985	2.23884e-78	3.88687e-78	100	100
230	TCR-GD-TotalA	8	0.700371	0.255395	804467310	0.577997	4.65334e-112	9.23281e-112	100	100
231	CD61-TotalA	8	0.530436	0.252481	803437655	0.577257	5.57723e-110	1.0893e-109	100	100
232	CD177-TotalA	9	7.16838	6.1832	1.23887e+09	0.950614	0	0	100	99.9789
233	CD64-TotalA	9	7.07388	5.6608	1.1848e+09	0.909125	0	0	100	99.9825
234	CD32-TotalA	9	6.99628	5.59158	1.21296e+09	0.930728	0	0	100	99.9979
235	CD11b-TotalA	9	5.94689	4.7752	1204623761	0.924334	0	0	100	99.9789
236	CD205-TotalA	9	6.2897	4.52165	1.11786e+09	0.857761	0	0	100	99.9979
237	Ig-Lambda-TotalA	9	5.17399	2.86468	1.07071e+09	0.821577	0	0	100	99.9856
238	CD44-IM7-TotalA	9	6.10323	2.83971	1.01665e+09	0.780095	0	0	100	99.9969
239	CD44-BJ18-TotalA	9	5.91064	2.82443	1.03779e+09	0.796323	0	0	100	99.9995
240	CD126-TotalA	9	6.86568	2.71896	941025568	0.72207	0	0	100	99.9943
241	CD90-TotalA	9	6.62235	2.7016	1.00317e+09	0.769751	0	0	100	99.9959
242	CD59-TotalA	9	4.55527	2.64022	1061734719	0.814692	0	0	100	100
243	CD10-TotalA	9	2.41687	2.09253	8.97192e+08	0.688435	0	0	100	100
244	CD119-TotalA	9	3.28761	1.99495	1041023110	0.7988	0	0	100	99.9948
245	CD95-TotalA	9	6.26881	1.66836	912223377	0.699969	0	0	100	99.999
246	CD49f-TotalA	9	4.61984	1.4236	9.35486e+08	0.717819	0	0	100	100
247	IgM-TotalA	9	3.03945	1.38791	1.00341e+09	0.769937	0	0	100	99.9933
248	CD73-TotalA	9	1.81583	1.35555	1.00054e+09	0.767734	0	0	100	100
249	C5L2-TotalA	9	1.85701	1.35365	983447986	0.754621	0	0	100	99.999
250	CD39-TotalA	9	2.92033	1.33314	992941410	0.761906	0	0	100	99.9588
251	CD58-TotalA	9	3.01709	1.29757	922483955	0.707842	0	0	100	99.999
252	CD184-TotalA	9	1.76251	0.97037	903625932	0.693372	0	0	100	100
253	CD35-TotalA	9	4.26813	0.800529	869003365	0.666805	0	0	100	99.9835
254	CD11c-TotalA	9	1.15735	0.697766	817664840	0.627412	6.24494e-277	1.77413e-276	100	100
255	CD93-TotalA	9	1.1804	0.65933	8.73686e+08	0.670399	0	0	100	99.9964
256	TCR-GD-TotalA	9	1.01341	0.578638	8.31354e+08	0.637917	0	0	100	100
257	CD274-TotalA	9	0.834231	0.508565	748997576	0.574722	1.41957e-96	3.05943e-96	100	100
258	CD235ab-TotalA	9	0.800041	0.507288	7.82532e+08	0.600454	6.17044e-173	1.57409e-172	100	100
259	FCeR1a-TotalA	9	0.687294	0.408209	753699152	0.57833	6.21529e-106	1.363e-105	100	100
260	CD107a-TotalA	9	0.758239	0.383507	7.5651e+08	0.580487	9.7361e-112	2.21275e-111	100	100
261	CD14-63D3-TotalA	9	0.556247	0.363605	772750848	0.592949	2.35764e-148	5.56048e-148	100	100
262	LTBR-TotalA	9	0.858332	0.327975	7.36216e+08	0.564915	2.36909e-73	4.55594e-73	100	99.9995
263	CD325-TotalA	9	0.640915	0.323769	7.44659e+08	0.571393	2.50237e-88	5.30163e-88	100	100
264	CD138-DL101-TotalA	9	0.574923	0.303136	727946949	0.55857	4.67878e-60	8.47604e-60	100	100
265	CD8a-TotalA	10	13.2334	8.60668	1.04295e+09	0.802121	0	0	100	99.9985
266	CD279-TotalA	10	8.47658	6.27495	1.08272e+09	0.832709	0	0	100	100
267	CD8-TotalA	10	10.148	6.19344	1033079779	0.794533	0	0	100	100
268	CD314-TotalA	10	7.63732	5.88604	1.11441e+09	0.857084	0	0	100	100
269	CD45RB-TotalA	10	12.0187	5.47815	954126236	0.73381	0	0	100	100
270	CD271-TotalA	10	5.31387	4.04854	1028010036	0.790634	0	0	100	99.9938
271	CD183-TotalA	10	7.0579	3.39891	893265612	0.687003	0	0	100	99.9995
272	CD195-TotalA	10	4.18008	2.96859	8.82244e+08	0.678526	0	0	100	100
273	CD4-TotalA	10	8.77552	2.82031	722054995	0.555326	1.15378e-53	2.32616e-53	100	100
274	NKp80-TotalA	10	3.20677	2.76076	9.83815e+08	0.756644	0	0	100	100
275	CD90-TotalA	10	6.38031	2.45098	8.24681e+08	0.634255	1.55521e-306	6.07503e-306	100	99.9959
276	CD226-TotalA	10	3.73108	2.2436	916545670	0.704907	0	0	100	100
277	CD49d-TotalA	10	4.20991	2.06053	9.48648e+08	0.729597	0	0	100	99.999
278	CD95-TotalA	10	6.42276	1.82749	801475837	0.616408	5.48478e-231	1.71399e-230	100	99.999
279	CD162-TotalA	10	7.12275	1.79011	835533954	0.642602	0	0	100	100
280	CD27-TotalA	10	4.93313	1.48299	8.35055e+08	0.642234	0	0	100	100
281	CD84-TotalA	10	1.80058	0.942637	8.6204e+08	0.662988	0	0	100	100
282	CD44-IM7-TotalA	10	4.25869	0.931267	7.73705e+08	0.595049	1.08554e-154	3.08391e-154	100	99.9969
283	CD44-BJ18-TotalA	10	4.08086	0.931264	7.83344e+08	0.602463	1.96873e-179	5.72305e-179	100	99.9995
284	CD69-TotalA	10	2.63808	0.922428	7.13574e+08	0.548803	3.77625e-42	7.04524e-42	100	100
285	CD150-TotalA	10	3.1161	0.897619	7.25028e+08	0.557612	4.87332e-58	1.01528e-57	100	100
286	CD161-TotalA	10	0.820258	0.461875	7.36646e+08	0.566548	8.0432e-77	1.89698e-76	100	100
287	CD278-TotalA	10	4.07051	0.315394	7.51218e+08	0.577755	3.54451e-104	8.86128e-104	100	100
288	CD278-TotalA	11	11.9142	8.40473	1029453604	0.864208	0	0	100	100
289	CD4-TotalA	11	14.0807	8.28379	935993108	0.78575	0	0	100	100
290	CD28-TotalA	11	12.0548	7.33175	1.00844e+09	0.846564	0	0	100	100
291	CD126-TotalA	11	8.92071	4.83026	859869851	0.721846	0	0	100	99.9943
292	CD183-TotalA	11	7.99066	4.35087	7.91039e+08	0.664063	0	0	100	99.9995
293	CD49f-TotalA	11	7.23914	4.12086	8.28934e+08	0.695876	0	0	100	100
294	CD95-TotalA	11	8.22688	3.68287	860367510	0.722263	0	0	100	99.999
295	CD49a-TotalA	11	5.33569	3.45237	805785445	0.676443	0	0	100	99.999
296	CD279-TotalA	11	5.5355	3.22273	822419282	0.690407	0	0	100	100
297	CD44-IM7-TotalA	11	5.98942	2.71362	861601281	0.723299	0	0	100	99.9969
298	CD69-TotalA	11	4.31445	2.64874	7.25941e+08	0.609415	2.35142e-187	1.04974e-186	100	100
299	CD44-BJ18-TotalA	11	5.58641	2.48136	8.7436e+08	0.73401	0	0	100	99.9995
300	CD45RB-TotalA	11	9.12689	2.4791	7.58384e+08	0.63665	4.74904e-291	3.29795e-290	100	100
301	CD29-TotalA	11	6.12828	2.30067	732263895	0.614723	9.10156e-206	4.37575e-205	100	100
302	CD27-TotalA	11	5.69538	2.26479	826370196	0.693723	0	0	100	100
303	CD194-TotalA	11	2.9871	2.12669	7.75326e+08	0.650872	0	0	100	100
304	CD150-TotalA	11	4.08701	1.89637	811619658	0.68134	0	0	100	100
305	CD162-TotalA	11	7.18806	1.85214	752283911	0.631529	8.35911e-270	5.22445e-269	100	100
306	CD9-TotalA	11	4.29027	1.60792	672397648	0.564466	2.63423e-66	7.83996e-66	99.9837	99.9979
307	HLA-ABC-TotalA	11	7.77648	1.56984	7.79095e+08	0.654037	0	0	100	100
308	CD47-TotalA	11	8.05412	1.55818	764514659	0.641797	0	0	100	100
309	CD127-TotalA	11	3.14397	1.46234	7.80472e+08	0.655193	0	0	100	100
310	CD164-TotalA	11	5.2699	1.36359	7.47054e+08	0.627138	3.11688e-252	1.69395e-251	99.9837	99.9974
311	CD25-TotalA	11	2.07249	1.26555	7.17801e+08	0.602581	6.21426e-165	2.58927e-164	100	100
312	CD270-TotalA	11	4.24591	1.25017	7.47851e+08	0.627807	7.15515e-255	4.06542e-254	100	100
313	CD38-TotalA	11	7.90733	1.24727	7.00878e+08	0.588375	6.21918e-123	2.28646e-122	100	100
314	CD226-TotalA	11	2.67114	1.14366	7.57562e+08	0.63596	3.84419e-288	2.52907e-287	100	100
315	CD31-TotalA	11	5.14418	1.14056	7.04651e+08	0.591542	9.35142e-132	3.6529e-131	100	100
316	CD84-TotalA	11	1.31116	0.435028	7.01672e+08	0.589041	9.21255e-125	3.4896e-124	100	100
317	CD20-TotalA	12	15.2613	11.5148	9.46607e+08	0.896831	0	0	100	99.9821
318	CD22-TotalA	12	14.5155	11.1764	9.51526e+08	0.901491	0	0	100	99.9759
319	CD1c-TotalA	12	10.8716	8.05835	9.10518e+08	0.862639	0	0	99.9815	99.9626
320	HLA-DR-TotalA	12	11.3805	7.1152	890912443	0.844065	0	0	100	99.9657
321	CD196-TotalA	12	9.14017	6.64145	807647278	0.765178	0	0	99.9815	99.9708
322	CD40-TotalA	12	8.56848	6.53081	9.06329e+08	0.858671	0	0	100	99.9882
323	CD267-TotalA	12	7.70011	6.06833	8.63481e+08	0.818076	0	0	100	99.9488
324	CD268-TotalA	12	7.96988	5.84679	8.92127e+08	0.845216	0	0	100	99.9688
325	CD35-TotalA	12	8.8794	5.53391	817726036	0.774727	0	0	100	99.9836
326	IgM-TotalA	12	4.9645	3.35686	7.7538e+08	0.734607	0	0	100	99.9933
327	Ig-Lambda-TotalA	12	4.81967	2.48131	678109570	0.642452	2.44611e-280	1.52882e-279	100	99.9857
328	HLA-ABC-TotalA	12	8.34012	2.1433	7.20106e+08	0.68224	0	0	100	100
329	CD47-TotalA	12	8.29045	1.79533	6.72929e+08	0.637544	1.6917e-261	1.00696e-260	100	100
330	CD38-TotalA	12	8.04246	1.38156	624309421	0.591481	8.09147e-117	3.37144e-116	100	100
331	CD164-TotalA	12	4.96474	1.04499	610243638	0.578155	8.72455e-86	3.30475e-85	99.9815	99.9974
332	CD63-TotalA	12	3.43014	0.961959	602919355	0.571216	1.50829e-71	5.2371e-71	99.963	99.9877
333	CD119-TotalA	12	2.18102	0.844351	626849255	0.593887	6.12374e-123	2.63954e-122	100	99.9949
334	CD270-TotalA	12	3.84366	0.832207	605012769	0.573199	1.75117e-75	6.25419e-75	100	100
335	CD90-TotalA	12	4.73315	0.742016	5.5494e+08	0.525759	9.8309e-11	1.42891e-10	100	99.9959
336	CD205-TotalA	12	2.59459	0.693987	685069007	0.649046	1.10231e-306	8.10522e-306	100	99.998
337	CD52-TotalA	12	2.07217	0.529959	5.87616e+08	0.556717	4.83046e-46	1.37229e-45	100	99.9995
338	CD218a-TotalA	12	3.81303	0.492426	5.76288e+08	0.545985	7.43785e-31	1.63111e-30	99.9815	99.9939
339	CD117-TotalA	13	5.68086	4.95074	8.17691e+08	0.786448	0	0	100	100
340	CD230-TotalA	13	4.83204	2.44609	6.90808e+08	0.664413	0	0	100	100
341	CD49d-TotalA	13	4.07411	1.90649	7.84413e+08	0.754442	0	0	100	99.999
342	CD58-TotalA	13	3.49179	1.77592	7.77033e+08	0.747344	0	0	100	99.999
343	CD35-TotalA	13	5.19105	1.74285	775530053	0.745898	0	0	100	99.9836
344	CD36-TotalA	13	1.81112	1.35874	7.35993e+08	0.707872	0	0	100	100
345	CD81-TotalA	13	2.24974	0.977594	6.85945e+08	0.659736	0	0	100	100
346	CD169-TotalA	13	1.28518	0.414511	594547652	0.571831	1.06826e-71	2.51948e-71	100	99.9821
347	CD59-TotalA	13	2.29701	0.301652	5.70182e+08	0.548397	1.63751e-33	3.10135e-33	100	100
348	CD8a-TotalA	14	8.84375	4.02186	5.84979e+08	0.649149	1.63402e-262	2.55315e-261	100	99.9985
349	CD45RB-TotalA	14	10.5769	3.94377	623621394	0.692031	0	0	100	100
350	CD183-TotalA	14	7.60628	3.92365	5.94022e+08	0.659185	9.9889e-299	2.08102e-297	100	99.9995
351	CD278-TotalA	14	7.23377	3.54933	6.33215e+08	0.702677	0	0	100	100
352	CD28-TotalA	14	8.27173	3.40312	6.17201e+08	0.684906	0	0	100	100
353	CD4-TotalA	14	9.19871	3.22314	5.5679e+08	0.617868	9.87578e-165	6.49723e-164	100	100
354	CD162-TotalA	14	8.11629	2.7877	635134395	0.704807	0	0	100	100
355	CD279-TotalA	14	4.91788	2.56559	568680838	0.631064	3.42545e-203	3.2937e-202	100	100
356	CD90-TotalA	14	6.4826	2.52936	558214582	0.619449	3.98616e-169	2.931e-168	100	99.9959
357	CD95-TotalA	14	7.01828	2.41734	569943029	0.632464	1.63517e-207	1.7033e-206	100	99.999
358	CD314-TotalA	14	4.30241	2.40987	5.72893e+08	0.635738	8.62911e-218	9.80581e-217	100	100
359	CD8-TotalA	14	6.26142	2.14934	556460248	0.617502	1.00518e-163	6.28237e-163	100	100
360	CD27-TotalA	14	5.40156	1.94647	606504203	0.673036	0	0	100	100
361	CD49f-TotalA	14	5.13245	1.93281	519722807	0.576735	6.16439e-71	2.14041e-70	100	100
362	CD69-TotalA	14	3.49811	1.79268	5.36344e+08	0.59518	4.11422e-108	1.77337e-107	100	100
363	CD49a-TotalA	14	3.70574	1.75741	5.45676e+08	0.605535	1.8305e-132	9.53384e-132	100	99.999
364	CD47-TotalA	14	8.23302	1.72915	590308127	0.655063	1.43298e-283	2.5589e-282	100	100
365	CD29-TotalA	14	5.50471	1.64461	524510252	0.582048	7.87243e-81	3.07517e-80	100	100
366	CD31-TotalA	14	5.58999	1.58793	5.44097e+08	0.603784	3.61497e-128	1.80748e-127	100	100
367	CD195-TotalA	14	2.80253	1.52693	524370315	0.581892	1.56546e-80	5.92979e-80	100	100
368	CD127-TotalA	14	3.11926	1.42568	5.79927e+08	0.643544	2.61249e-243	3.62846e-242	100	100
369	HLA-ABC-TotalA	14	7.61986	1.39734	575345996	0.63846	1.57854e-226	1.97317e-225	100	100
370	CD44-IM7-TotalA	14	4.69185	1.36458	5.47727e+08	0.607811	3.75977e-138	2.13623e-137	100	99.9969
371	CD44-BJ18-TotalA	14	4.41414	1.26235	5.57875e+08	0.619073	4.48942e-168	3.11765e-167	100	99.9995
372	CD226-TotalA	14	2.7541	1.21966	563902928	0.625762	2.99857e-187	2.6773e-186	100	100
373	CD150-TotalA	14	3.37323	1.15113	5.30741e+08	0.588962	1.07864e-94	4.49433e-94	100	100
374	NKp80-TotalA	14	1.29893	0.778627	5.0629e+08	0.561828	1.09122e-46	3.03118e-46	100	100
375	CD126-TotalA	14	4.97421	0.753813	476896279	0.529211	1.21182e-11	2.07503e-11	100	99.9944
376	CD9-TotalA	14	3.40523	0.689655	463983007	0.514881	0.000553732	0.000713572	100	99.9975
377	CD270-TotalA	14	3.54626	0.524414	4.97091e+08	0.551621	4.55571e-33	1.09512e-32	100	100
378	CD194-TotalA	14	1.38451	0.470046	4.94599e+08	0.548855	8.53834e-30	2.01376e-29	100	100
379	CD84-TotalA	14	1.33823	0.459347	530048176	0.588193	4.26723e-93	1.72066e-92	100	100
380	CD38-TotalA	14	7.09984	0.411168	4.7458e+08	0.526641	6.31239e-10	1.02474e-09	100	100
381	CD25-TotalA	14	1.20961	0.372621	4.75908e+08	0.528113	6.83654e-11	1.15482e-10	100	100
382	CD218a-TotalA	14	3.6547	0.32836	499843613	0.554675	6.8675e-37	1.75191e-36	100	99.9934
383	Integrin-beta7-TotalA	14	2.98416	0.311996	4.75715e+08	0.5279	9.50203e-11	1.58367e-10	100	100
384	CD278-TotalA	15	15.6068	12.113	768580208	0.868785	0	0	100	100
385	CD28-TotalA	15	13.2104	8.45367	7.5944e+08	0.858453	0	0	100	100
386	CD194-TotalA	15	9.00963	8.27003	7.02605e+08	0.794208	0	0	100	100
387	CD4-TotalA	15	14.0389	8.17306	685207941	0.774543	0	0	100	100
388	CD95-TotalA	15	11.979	7.49087	738568059	0.83486	0	0	100	99.999
389	CD279-TotalA	15	9.21414	6.95936	680567913	0.769298	0	0	100	100
390	CD183-TotalA	15	9.62722	5.98927	626608422	0.708303	0	0	100	99.9995
391	CD150-TotalA	15	8.02096	5.90507	687468498	0.777098	0	0	100	100
392	CD126-TotalA	15	10.0099	5.90482	641804909	0.725481	0	0	100	99.9944
393	CD49f-TotalA	15	8.15615	5.02509	654605636	0.739951	0	0	100	100
394	CD44-IM7-TotalA	15	8.04887	4.79807	699312878	0.790487	0	0	100	99.9969
395	CD9-TotalA	15	7.27309	4.64602	615407408	0.695642	0	0	100	99.9975
396	CD196-TotalA	15	6.90284	4.32247	5.86011e+08	0.662413	3.14882e-305	2.31531e-304	100	99.9705
397	CD44-BJ18-TotalA	15	7.17788	4.089	706736755	0.798879	0	0	100	99.9995
398	CD25-TotalA	15	4.83618	4.0823	6.11729e+08	0.691485	0	0	100	100
399	CD162-TotalA	15	9.0831	3.77549	635062297	0.717859	0	0	100	100
400	CD49a-TotalA	15	5.24276	3.32896	550535149	0.622312	5.02483e-174	2.6171e-173	100	99.999
401	CD69-TotalA	15	4.32147	2.63417	515373494	0.582566	2.27926e-80	7.12268e-80	100	100
402	CD29-TotalA	15	6.26962	2.42636	5.48249e+08	0.619727	7.81097e-167	3.75528e-166	100	100
403	CD226-TotalA	15	3.92853	2.42052	599356307	0.677498	0	0	100	100
404	CD86-TotalA	15	3.77324	2.06634	517056017	0.584468	5.02145e-84	1.60944e-83	99.9556	99.9633
405	CD27-TotalA	15	5.40126	1.94531	5.52099e+08	0.62408	4.9504e-179	2.94667e-178	100	100
406	CD195-TotalA	15	3.11896	1.84995	529004058	0.597974	2.2309e-112	9.29541e-112	100	100
407	CD164-TotalA	15	5.46361	1.55056	5.38318e+08	0.608502	2.23165e-137	1.03317e-136	100	99.9969
408	HLA-ABC-TotalA	15	7.49878	1.27287	5.23848e+08	0.592146	1.2466e-99	4.45213e-99	100	100
409	CD49b-TotalA	15	1.56702	1.12843	565647321	0.639394	2.08837e-225	1.45026e-224	100	100
410	CD90-TotalA	15	5.0926	1.10633	497233106	0.562061	3.37247e-46	7.80664e-46	100	99.9959
411	CD218a-TotalA	15	4.38532	1.07561	5.20166e+08	0.587983	5.29399e-91	1.74144e-90	100	99.9934
412	CD230-TotalA	15	3.37355	0.944001	489811657	0.553672	5.45185e-35	1.08172e-34	100	100
413	CD102-TotalA	15	1.6473	0.731485	506963323	0.573059	2.4876e-63	6.75978e-63	100	100
414	CD58-TotalA	15	2.47058	0.723907	5.25772e+08	0.59432	2.69139e-104	1.05132e-103	100	99.999
415	CD47-TotalA	15	7.21669	0.68873	494836233	0.559351	2.10694e-42	4.62049e-42	100	100
416	CD137-TotalA	15	0.716994	0.507034	4.64719e+08	0.525307	5.922e-09	7.95967e-09	100	100
417	CD273-TotalA	15	1.09277	0.497194	498439366	0.563424	3.58309e-48	8.45069e-48	100	100
418	CD127-TotalA	15	2.18785	0.472262	502697446	0.568237	1.76747e-55	4.50885e-55	100	100
419	CD84-TotalA	15	1.27705	0.396568	499064796	0.564131	3.26737e-49	8.00825e-49	100	100
420	CD8a-TotalA	16	16.6325	11.9807	762336183	0.883773	0	0	100	99.9985
421	CD16-TotalA	16	12.185	11.5727	680676661	0.789105	0	0	100	100
422	CD8-TotalA	16	11.4096	7.41047	735868913	0.853089	0	0	100	100
423	CD314-TotalA	16	9.1829	7.39704	759246022	0.88019	0	0	100	100
424	CD90-TotalA	16	10.6075	6.74395	717677076	0.831999	0	0	100	99.9959
425	NKp80-TotalA	16	6.29904	5.88976	754732635	0.874958	0	0	100	100
426	CD27-TotalA	16	8.43294	5.04365	7.06907e+08	0.819514	0	0	100	100
427	CD337-TotalA	16	5.14003	4.92587	6.87376e+08	0.796871	0	0	100	100
428	CD161-TotalA	16	4.96466	4.69353	705074295	0.817389	0	0	100	100
429	CD69-TotalA	16	5.44544	3.78173	6.08969e+08	0.705974	0	0	100	100
430	CD45RB-TotalA	16	10.3546	3.71249	569508831	0.660229	8.92624e-290	4.46312e-289	100	100
431	CD38-TotalA	16	9.07428	2.42935	5.7994e+08	0.672322	0	0	100	100
432	CD183-TotalA	16	5.86601	2.14045	5.29527e+08	0.613878	2.09349e-147	5.94741e-147	100	99.9995
433	CD195-TotalA	16	2.45671	1.17181	5.01369e+08	0.581235	5.7965e-76	1.24925e-75	100	100
434	CD95-TotalA	16	5.75846	1.12687	5.06154e+08	0.586781	2.01071e-86	4.65443e-86	100	99.999
435	CD162-TotalA	16	6.49079	1.12299	5.1647e+08	0.598741	2.57599e-111	6.7083e-111	100	100
436	CD49d-TotalA	16	3.18494	0.988437	550217889	0.637865	4.38506e-215	1.71291e-214	100	99.999
437	CD271-TotalA	16	2.25677	0.875526	550304805	0.637966	2.14062e-215	8.63153e-215	100	99.9939
438	Integrin-beta7-TotalA	16	3.47042	0.808806	492641576	0.571117	1.19262e-58	2.44389e-58	100	100
439	CD102-TotalA	16	1.68823	0.772903	553841963	0.642066	2.908e-228	1.25345e-227	100	100
440	CD56-TotalA	16	2.24467	0.594268	4.88506e+08	0.566322	3.04388e-51	6.03945e-51	99.9317	99.9272
441	CD20-TotalA	17	15.6526	11.8418	564252415	0.689314	0	0	100	99.9822
442	HLA-DR-TotalA	17	13.4895	9.22398	723793991	0.884217	0	0	100	99.9659
443	CD9-TotalA	17	8.61693	6.01019	720146985	0.879762	0	0	100	99.9975
444	CD268-TotalA	17	7.4849	5.3147	6.32823e+08	0.773083	0	0	100	99.969
445	CD22-TotalA	17	8.48209	4.94486	639607481	0.781371	0	0	100	99.9761
446	CD40-TotalA	17	6.98966	4.87741	602494173	0.736032	0	0	100	99.9883
447	CD150-TotalA	17	6.09856	3.93164	6.29486e+08	0.769006	0	0	100	100
448	CD38-TotalA	17	10.4485	3.82983	6.26278e+08	0.765087	0	0	100	100
449	IgM-TotalA	17	5.29283	3.67098	5.98251e+08	0.730849	0	0	100	99.9934
450	CD1c-TotalA	17	6.30905	3.34845	5.81174e+08	0.709986	0	0	100	99.9624
451	CD271-TotalA	17	3.82641	2.47738	5.7425e+08	0.701528	0	0	100	99.9939
452	CD49f-TotalA	17	5.12132	1.91722	580533199	0.709204	0	0	100	100
453	CD123-TotalA	17	1.90047	1.38186	554947778	0.677947	0	0	100	100
454	CD267-TotalA	17	2.77019	0.995796	484405271	0.59177	1.35326e-91	3.84449e-91	100	99.9491
455	CD81-TotalA	17	2.25759	0.979858	536866760	0.655859	2.06223e-260	8.05558e-260	100	100
456	CD69-TotalA	17	2.48317	0.752341	519445826	0.634577	1.09325e-194	3.90445e-194	100	100
457	C5L2-TotalA	17	1.17626	0.640919	4.89625e+08	0.598147	1.72553e-104	5.39229e-104	100	99.999
458	CD8-TotalA	17	4.78886	0.640905	499460819	0.610162	3.97034e-131	1.30603e-130	100	100
459	CD274-TotalA	17	0.780248	0.446839	4.51298e+08	0.551324	7.26188e-30	1.44085e-29	100	100
460	CD102-TotalA	17	1.21141	0.285086	487271756	0.595271	1.43681e-98	4.17678e-98	100	100
461	CD235ab-TotalA	17	0.578059	0.274022	448015632	0.547315	1.2512e-25	2.36969e-25	100	100
462	CD22-TotalA	18	15.321	11.8977	6.54385e+08	0.908675	0	0	100	99.9762
463	CD20-TotalA	18	15.6607	11.8194	6.47173e+08	0.89866	0	0	100	99.9822
464	CD1c-TotalA	18	13.1544	10.312	645899245	0.896892	0	0	100	99.9625
465	CD196-TotalA	18	10.2375	7.70018	5.64845e+08	0.784341	0	0	100	99.9706
466	HLA-DR-TotalA	18	11.8542	7.53452	6.13061e+08	0.851294	0	0	100	99.966
467	CD40-TotalA	18	9.43991	7.36045	636808570	0.884269	0	0	100	99.9883
468	CD267-TotalA	18	9.0179	7.35671	599044813	0.831831	0	0	99.9453	99.9503
469	CD268-TotalA	18	8.6597	6.49752	618356730	0.858647	0	0	100	99.9691
470	CD35-TotalA	18	9.39258	6.0075	5.75771e+08	0.799512	0	0	100	99.9838
471	IgM-TotalA	18	6.61036	5.00344	601911938	0.835812	0	0	100	99.9934
472	Ig-Lambda-TotalA	18	5.74601	3.4028	490342281	0.680887	0	0	100	99.9858
473	CD38-TotalA	18	9.20746	2.55588	489405993	0.679587	8.32789e-304	7.43561e-303	100	100
474	CD47-TotalA	18	8.68841	2.18473	475155128	0.659798	5.44836e-241	3.78358e-240	100	100
475	HLA-ABC-TotalA	18	8.35927	2.14379	4.89115e+08	0.679182	1.89808e-302	1.58174e-301	100	100
476	CD164-TotalA	18	5.9616	2.05106	4.45955e+08	0.619251	4.03315e-135	1.80052e-134	100	99.997
477	CD119-TotalA	18	2.64209	1.30647	444773482	0.61761	1.75144e-131	7.54932e-131	100	99.9949
478	CD218a-TotalA	18	4.35127	1.03627	423042198	0.587434	1.5737e-73	5.78566e-73	100	99.9934
479	CD63-TotalA	18	3.40079	0.923536	3.98903e+08	0.553914	4.83552e-29	1.06042e-28	99.9726	99.9873
480	CD270-TotalA	18	3.92533	0.908006	4.19035e+08	0.581869	1.07274e-64	3.72479e-64	100	100
481	CD52-TotalA	18	2.42804	0.887714	4.20164e+08	0.583437	3.97979e-67	1.42135e-66	100	99.9995
482	CD205-TotalA	18	2.64019	0.734273	4.61412e+08	0.640715	2.43098e-187	1.26614e-186	100	99.998
483	CD11c-TotalA	18	0.832827	0.356393	3.71916e+08	0.51644	0.000648042	0.000750049	100	100
484	CD25-TotalA	18	1.15592	0.316165	3.99037e+08	0.5541	3.12779e-29	6.98167e-29	100	100
485	CD48-TotalA	18	0.795955	0.314797	381786028	0.530146	4.00022e-10	5.4948e-10	100	100
486	CD117-TotalA	19	16.8764	16.3116	6.8384e+08	0.950599	0	0	100	100
487	CD49d-TotalA	19	5.65829	3.50384	6.10646e+08	0.848852	0	0	100	99.999
488	CD38-TotalA	19	9.40076	2.75271	5.05964e+08	0.703335	0	0	100	100
489	CD230-TotalA	19	4.96853	2.56439	5.0202e+08	0.697852	0	0	100	100
490	CD58-TotalA	19	3.91558	2.1925	5.53878e+08	0.76994	0	0	100	99.999
491	CD36-TotalA	19	2.36763	1.91405	5.40549e+08	0.751411	0	0	100	100
492	CD81-TotalA	19	3.08259	1.81758	557869890	0.775489	0	0	100	100
493	CD59-TotalA	19	3.10348	1.12049	4.72603e+08	0.65696	2.47124e-232	9.65328e-232	100	100
494	CD169-TotalA	19	1.53606	0.666527	451998377	0.628318	5.76926e-156	1.67711e-155	100	99.9822
495	CD134-TotalA	19	0.71465	0.544353	4.50041e+08	0.625597	1.66246e-149	4.72289e-149	100	100
496	CD35-TotalA	19	3.95821	0.472428	4.61246e+08	0.641173	2.38657e-188	7.64927e-188	100	99.9838
497	CD29-TotalA	19	4.26878	0.377922	4.54012e+08	0.631117	9.40554e-163	2.86754e-162	100	100
498	CD64-TotalA	20	8.17899	6.68764	6.10432e+08	0.927246	0	0	100	99.9828
499	CD205-TotalA	20	8.06568	6.25019	5.98674e+08	0.909386	0	0	100	99.998
500	CD32-TotalA	20	6.5883	5.08097	6.04759e+08	0.918628	0	0	100	99.998
501	CD177-TotalA	20	5.18963	4.06517	5.95179e+08	0.904077	0	0	100	99.9792
502	Ig-Lambda-TotalA	20	5.79898	3.45117	5.59308e+08	0.849588	0	0	100	99.9858
503	CD11b-TotalA	20	4.37451	3.0945	570638603	0.866799	0	0	100	99.9792
504	CD90-TotalA	20	6.7233	2.758	5.09698e+08	0.774231	0	0	100	99.9959
505	CD59-TotalA	20	4.4121	2.44942	5.29974e+08	0.805031	0	0	100	100
506	CD49f-TotalA	20	5.39463	2.18709	504115055	0.76575	0	0	100	100
507	CD73-TotalA	20	2.48832	2.01618	551227276	0.837314	0	0	100	100
508	CD119-TotalA	20	2.74271	1.40669	4.92669e+08	0.748363	0	0	100	99.9949
509	CD31-TotalA	20	5.42137	1.40634	4.53112e+08	0.688277	3.04844e-305	1.52422e-304	100	100
510	CD95-TotalA	20	5.98065	1.34677	4.49322e+08	0.68252	5.41154e-287	2.6017e-286	100	99.999
511	CD63-TotalA	20	3.6374	1.16265	454203603	0.689935	0	0	100	99.9868
512	CD126-TotalA	20	5.22	0.998941	421725266	0.6406	3.69583e-171	1.28327e-170	100	99.9944
513	C5L2-TotalA	20	1.29246	0.756392	4.38926e+08	0.666728	7.81595e-240	3.25664e-239	100	99.999
514	CD29-TotalA	20	4.51128	0.623921	442828803	0.672656	4.87474e-257	2.17622e-256	100	100
515	CD184-TotalA	20	1.42407	0.609602	4.17183e+08	0.633701	5.72386e-155	1.83457e-154	100	100
516	IgM-TotalA	20	2.28455	0.5965	466325023	0.708347	0	0	100	99.9934
517	CD58-TotalA	20	2.32474	0.571305	4.08757e+08	0.620901	4.3863e-127	1.24611e-126	100	99.999
518	CD39-TotalA	20	2.04986	0.425156	440961857	0.669821	9.83212e-249	4.23798e-248	100	99.9595
519	CD235ab-TotalA	20	0.712799	0.409887	3.98639e+08	0.605532	2.70627e-97	7.19752e-97	100	100
520	CD93-TotalA	20	0.899206	0.362097	422370441	0.64158	1.5926e-173	5.68787e-173	100	99.9965
521	CD138-DL101-TotalA	20	0.63292	0.356921	3.8935e+08	0.591423	1.72135e-73	4.13787e-73	100	100
522	CD11c-TotalA	20	0.828451	0.351367	393085144	0.597096	1.18267e-82	3.01701e-82	100	100
523	LTBR-TotalA	20	0.886632	0.351137	3.90515e+08	0.593192	2.74098e-76	6.85245e-76	100	99.9995
524	CD14-63D3-TotalA	20	0.530051	0.33074	384291125	0.583738	5.94275e-62	1.37564e-61	100	100
525	FCeR1a-TotalA	20	0.612193	0.32485	380040773	0.577282	4.89885e-53	1.05579e-52	100	100
526	CD107a-TotalA	20	0.694396	0.31202	3.83737e+08	0.582896	9.47915e-61	2.15435e-60	100	100
527	CD274-TotalA	20	0.630272	0.292454	370514204	0.562811	1.25519e-35	2.14931e-35	100	100
528	CD325-TotalA	20	0.591842	0.268323	3.79827e+08	0.576957	1.31576e-52	2.78763e-52	100	100
529	Mouse-IgG2c-kappa-TotalA	20	0.467436	0.258174	373902765	0.567958	2.06266e-41	3.79166e-41	100	100
530	CD61-TotalA	20	0.540449	0.257734	3.79026e+08	0.57574	5.17247e-51	1.0776e-50	100	100
531	TCR-GD-TotalA	20	0.701076	0.251126	3.80766e+08	0.578384	1.65264e-54	3.62421e-54	100	100
532	CD56-TotalA	21	8.09189	6.52831	5.00717e+08	0.824892	0	0	100	99.9262
533	CD192-TotalA	21	6.88877	5.77986	528192006	0.870154	0	0	100	99.9262
534	CD39-TotalA	21	7.24506	5.70045	558152194	0.919511	0	0	100	99.9595
535	CD86-TotalA	21	7.23427	5.5661	510285439	0.840655	0	0	100	99.9626
536	CD163-TotalA	21	6.13425	4.80274	4.63672e+08	0.763862	0	0	100	99.8043
537	CD64-TotalA	21	5.91198	4.37651	515443758	0.849153	0	0	100	99.9828
538	HLA-DR-TotalA	21	7.80872	3.40403	422135465	0.695435	2.86983e-303	1.237e-302	100	99.9661
539	CD126-TotalA	21	7.57843	3.39266	436069548	0.71839	0	0	100	99.9944
540	CD230-TotalA	21	4.98307	2.57165	434053167	0.715068	0	0	100	100
541	CD63-TotalA	21	5.01892	2.56407	480810805	0.792098	0	0	100	99.9869
542	Ig-Lambda-TotalA	21	4.87735	2.51062	475748411	0.783758	0	0	100	99.9858
543	CD11b-TotalA	21	3.69788	2.40324	466109021	0.767877	0	0	100	99.9793
544	CD49f-TotalA	21	5.36658	2.15568	443585449	0.730772	0	0	100	100
545	CD162-TotalA	21	7.38676	2.02537	428753194	0.706337	0	0	100	100
546	CD58-TotalA	21	3.52221	1.7866	4.42104e+08	0.728331	0	0	100	99.999
547	CD59-TotalA	21	3.73206	1.75555	440190520	0.725179	0	0	100	100
548	CD49d-TotalA	21	3.93487	1.7434	455346157	0.750147	0	0	100	99.999
549	CD81-TotalA	21	2.80319	1.52852	441434851	0.727229	0	0	100	100
550	CD49b-TotalA	21	1.80242	1.35929	445761938	0.734357	0	0	100	100
551	CD184-TotalA	21	2.1618	1.35798	427136485	0.703673	0	0	100	100
552	LTBR-TotalA	21	1.86669	1.34594	461051562	0.759546	0	0	100	99.9995
553	CD93-TotalA	21	1.78347	1.25961	4.42884e+08	0.729616	0	0	100	99.9965
554	CD84-TotalA	21	2.11671	1.24638	4.30267e+08	0.708831	0	0	100	100
555	CD119-TotalA	21	2.57927	1.23883	4.25918e+08	0.701666	0	0	100	99.9949
556	CD29-TotalA	21	5.10909	1.23018	4.26998e+08	0.703445	0	0	100	100
557	CD135-TotalA	21	1.37901	1.16677	408725676	0.673343	4.84914e-239	1.9553e-238	100	100
558	CD31-TotalA	21	5.09928	1.07738	393236500	0.647826	2.05185e-174	7.12449e-174	100	100
559	CD44-IM7-TotalA	21	4.35151	1.00844	384801387	0.63393	1.57505e-143	4.57865e-143	100	99.997
560	CD41-TotalA	21	1.11383	0.793587	4.00907e+08	0.660462	3.89817e-205	1.52272e-204	100	100
561	CD14-TotalA	21	1.27608	0.622197	3.34536e+08	0.551121	2.10091e-22	3.59745e-22	99.9674	99.958
562	CD44-BJ18-TotalA	21	3.75838	0.586683	362865998	0.597793	1.97686e-77	4.84524e-77	100	99.9995
563	CD61-TotalA	21	0.821597	0.542903	3.90634e+08	0.643538	1.4648e-164	4.57751e-164	100	100
564	Integrin-beta7-TotalA	21	3.16605	0.494304	3.42941e+08	0.564968	3.61117e-35	6.94456e-35	100	100
565	CD123-TotalA	21	0.964265	0.423481	3.68749e+08	0.607484	3.83598e-93	1.02021e-92	100	100
566	CD205-TotalA	21	2.31056	0.397366	352922303	0.581411	3.16232e-54	6.93492e-54	100	99.998
567	CD9-TotalA	21	3.08244	0.356537	387788699	0.638851	4.043e-154	1.20327e-153	100	99.9975
568	CD169-TotalA	21	1.18248	0.305502	3.48473e+08	0.574082	3.29723e-45	6.75662e-45	100	99.9823
569	CD73-TotalA	21	0.775785	0.27436	358955013	0.59135	8.41697e-68	1.98513e-67	100	100
570	CD150-TotalA	22	10.6906	8.57199	4.60387e+08	0.76582	0	0	100	100
571	CD102-TotalA	22	9.33213	8.52903	486662566	0.809527	0	0	100	100
572	CD56-TotalA	22	7.1914	5.61299	414846458	0.690066	3.25473e-284	2.90601e-283	99.9671	99.9267
573	CD154-TotalA	22	6.4664	5.38441	4.5397e+08	0.755145	0	0	100	99.9919
574	CD267-TotalA	22	5.63845	3.9025	4.37174e+08	0.727206	0	0	100	99.9494
575	CD40-TotalA	22	6.05029	3.8959	436756461	0.726512	0	0	100	99.9884
576	CD38-TotalA	22	10.5312	3.89208	4.54024e+08	0.755234	0	0	100	100
577	CD28-TotalA	22	8.73644	3.84825	3.4823e+08	0.579255	5.23562e-51	1.55822e-50	100	100
578	CD273-TotalA	22	4.11934	3.5666	4.49522e+08	0.747746	0	0	100	100
579	CD49d-TotalA	22	5.71481	3.55044	4.72576e+08	0.786095	0	0	100	99.999
580	CD218a-TotalA	22	6.80203	3.5215	446265629	0.74233	0	0	100	99.9934
581	CD63-TotalA	22	5.51078	3.06309	4.63381e+08	0.770801	0	0	100	99.9869
582	CD268-TotalA	22	5.29709	3.06307	421254961	0.700726	0	0	100	99.9692
583	CD81-TotalA	22	3.97433	2.71743	448013671	0.745237	0	0	100	100
584	HLA-DR-TotalA	22	7.07785	2.66141	4.00553e+08	0.66629	4.68051e-218	3.44155e-217	100	99.9661
585	CD169-TotalA	22	2.95198	2.10216	3.91804e+08	0.651737	6.57511e-182	4.32573e-181	99.9671	99.9828
586	Integrin-beta7-TotalA	22	4.60975	1.96012	348900016	0.580369	2.1156e-52	6.61124e-52	100	100
587	CD138-MI15-TotalA	22	1.88964	1.7467	389935919	0.648629	1.28775e-174	6.99864e-174	100	100
588	CD140b-TotalA	22	2.25036	1.66378	397784023	0.661684	2.94286e-206	2.04365e-205	100	100
589	CD20-TotalA	22	5.63771	1.60565	2.9163e+08	0.485105	0.00475258	0.00571223	100	99.9823
590	CD69-TotalA	22	3.24145	1.51801	3.90461e+08	0.649503	1.18806e-176	7.07176e-176	100	100
591	CD16-TotalA	22	2.08857	1.24192	3.7153e+08	0.618012	7.94787e-111	3.67957e-110	100	100
592	CD279-TotalA	22	3.61723	1.22479	390234453	0.649126	9.01223e-176	5.12058e-175	100	100
593	CD36-TotalA	22	1.66663	1.19637	369762143	0.615072	1.81102e-105	8.08492e-105	100	100
594	CD9-TotalA	22	3.81397	1.09926	3.87102e+08	0.643916	7.60785e-164	3.96242e-163	100	99.9975
595	CD44-IM7-TotalA	22	4.33507	0.991592	348454585	0.579628	1.79591e-51	5.47535e-51	100	99.997
596	CD31-TotalA	22	4.90281	0.877724	3.54929e+08	0.590398	8.19433e-66	3.20091e-65	100	100
597	CD22-TotalA	22	4.46878	0.841764	319377579	0.531261	3.11647e-09	5.12577e-09	100	99.9762
598	CD29-TotalA	22	4.71828	0.833177	366532028	0.609699	5.01854e-96	2.16316e-95	100	100
599	CD59-TotalA	22	2.65774	0.664451	3.3872e+08	0.563435	2.66336e-33	6.52784e-33	100	100
600	CD95-TotalA	22	5.2725	0.625734	338384500	0.562877	9.52246e-33	2.28905e-32	100	99.999
601	CD138-DL101-TotalA	22	0.85945	0.586403	3.53228e+08	0.587568	7.18299e-62	2.56535e-61	100	100
602	CD184-TotalA	22	1.31956	0.502584	328933883	0.547157	3.94859e-19	7.96086e-19	100	100
603	Ig-Lambda-TotalA	22	2.90006	0.502555	3.34466e+08	0.55636	1.22531e-26	2.73506e-26	100	99.9858
604	CD52-TotalA	22	2.02609	0.476837	334733026	0.556803	4.93673e-27	1.12198e-26	100	99.9995
605	CD270-TotalA	22	3.49445	0.467695	329991529	0.548916	1.82916e-20	3.87534e-20	100	100
606	HLA-ABC-TotalA	22	6.65595	0.40764	3.1549e+08	0.524794	2.60749e-06	3.92694e-06	100	100
607	CD35-TotalA	22	3.89039	0.402103	2.71026e+08	0.450832	1.16827e-20	2.51783e-20	100	99.9838
608	CD39-TotalA	22	2.0083	0.382326	344566961	0.573161	9.97942e-44	2.77206e-43	100	99.9595
609	CD163-TotalA	22	1.73462	0.334744	339074979	0.564026	6.8213e-34	1.70533e-33	99.9671	99.8048
610	CD41-TotalA	22	0.594584	0.266241	3.19206e+08	0.530975	4.32621e-09	7.02308e-09	100	100
611	CD230-TotalA	23	6.0625	3.66542	418837785	0.720039	0	0	100	100
612	CD35-TotalA	23	5.82417	2.36441	458754795	0.788662	0	0	100	99.9838
613	CD58-TotalA	23	2.68418	0.934953	3.84006e+08	0.660159	6.22859e-196	2.04888e-195	100	99.999
614	CD49d-TotalA	23	2.96378	0.756741	3.85211e+08	0.66223	5.60653e-201	1.8941e-200	100	99.999
615	CD36-TotalA	23	0.897518	0.41523	3.64279e+08	0.626245	1.65537e-122	4.40258e-122	100	100
616	HLA-DR-TotalA	24	13.1271	8.79614	486194545	0.855624	0	0	100	99.9661
617	CD9-TotalA	24	8.31716	5.66684	4.83306e+08	0.850541	0	0	100	99.9975
618	CD49f-TotalA	24	6.30516	3.10571	430208451	0.757097	0	0	100	100
619	CD150-TotalA	24	5.04977	2.84197	375211800	0.660312	8.23432e-192	6.05465e-191	100	100
620	CD81-TotalA	24	3.35073	2.08246	435445193	0.766313	0	0	100	100
621	CD38-TotalA	24	8.38491	1.71131	3.50057e+08	0.616044	1.85654e-101	6.8255e-101	100	100
622	CD218a-TotalA	24	5.00366	1.69403	399297134	0.702698	2.24041e-305	2.54592e-304	100	99.9934
623	CD169-TotalA	24	2.32453	1.46381	378551655	0.66619	5.60626e-206	4.67189e-205	100	99.9823
624	CD268-TotalA	24	3.71121	1.45157	353905120	0.622816	2.07403e-113	8.36303e-113	100	99.9692
625	HLA-ABC-TotalA	24	7.31535	1.07626	3.55726e+08	0.626021	2.66007e-119	1.18753e-118	100	100
626	CD59-TotalA	24	3.03184	1.04341	3.61042e+08	0.635375	2.30722e-137	1.10924e-136	100	100
627	CD22-TotalA	24	4.64837	1.02324	3.61363e+08	0.635941	1.69065e-138	8.80545e-138	100	99.9763
628	CD184-TotalA	24	1.7873	0.976676	361073229	0.63543	1.78532e-137	8.92661e-137	100	100
629	CD123-TotalA	24	1.43809	0.903753	350584199	0.616971	4.69813e-103	1.7796e-102	100	100
630	CD127-TotalA	24	2.40528	0.688944	313864602	0.552351	5.0496e-22	1.19094e-21	100	100
631	CD102-TotalA	24	1.60751	0.68508	3.7126e+08	0.653357	1.05047e-175	6.91099e-175	100	100
632	CD58-TotalA	24	2.31971	0.564867	343586003	0.604656	7.04217e-83	2.4452e-82	100	99.999
633	CD271-TotalA	24	1.90453	0.511448	324453294	0.570985	4.2178e-39	1.14614e-38	100	99.9939
634	CD154-TotalA	24	1.66581	0.509579	3.29395e+08	0.579682	8.18027e-49	2.43461e-48	100	99.9919
635	CD135-TotalA	24	0.729623	0.506787	326835684	0.575178	1.20643e-43	3.50705e-43	100	100
636	CD29-TotalA	24	4.35846	0.467427	3.54583e+08	0.624009	1.3843e-115	5.76792e-115	100	100
637	CD140b-TotalA	24	1.05795	0.452654	3.37899e+08	0.594648	3.97867e-68	1.27521e-67	100	100
638	C5L2-TotalA	24	0.940969	0.398031	3.14788e+08	0.553975	2.60893e-23	6.27147e-23	100	99.999
639	CD36-TotalA	24	0.802393	0.318581	3.19699e+08	0.562619	8.35098e-31	2.13035e-30	100	100
640	CD45RB-TotalA	25	17.9614	11.3998	496081850	0.879972	0	0	100	100
641	CD8-TotalA	25	11.9266	7.87711	4.1676e+08	0.739267	0	0	100	100
642	CD8a-TotalA	25	12.5152	7.71064	394931725	0.700547	1.24338e-296	1.94279e-295	100	99.9985
643	CD27-TotalA	25	7.43877	3.99583	426669735	0.756846	0	0	100	100
644	CD314-TotalA	25	5.49614	3.59954	3.93523e+08	0.698049	2.4303e-289	3.37542e-288	100	100
645	CD127-TotalA	25	4.6669	2.98302	401450800	0.712111	0	0	100	100
646	CD183-TotalA	25	6.67801	2.94743	3.4582e+08	0.613431	2.82642e-96	1.13968e-95	100	99.9995
647	CD4-TotalA	25	8.3729	2.35703	2.68251e+08	0.475836	9.18913e-06	1.55222e-05	100	100
648	CD226-TotalA	25	3.82575	2.29598	386028295	0.684754	4.45557e-252	3.97819e-251	100	100
649	CD28-TotalA	25	6.9043	1.98602	350625695	0.621955	5.50211e-111	2.3716e-110	100	100
650	CD69-TotalA	25	3.60623	1.88656	330849216	0.586875	3.03662e-57	9.03756e-57	100	100
651	Integrin-beta7-TotalA	25	4.27785	1.62155	3.51269e+08	0.623096	4.92383e-113	2.27955e-112	100	100
652	CD195-TotalA	25	2.50085	1.20745	3.28997e+08	0.583589	3.95388e-53	1.12326e-52	100	100
653	CD279-TotalA	25	3.46178	1.06592	303160163	0.537759	4.18773e-12	8.58141e-12	100	100
654	CD230-TotalA	25	3.4996	1.06395	3.50236e+08	0.621263	9.42657e-110	3.92774e-109	100	100
655	CD49a-TotalA	25	2.77684	0.799664	340020081	0.603143	6.21912e-80	2.04576e-79	100	99.999
656	CD150-TotalA	25	2.50537	0.260632	3.06004e+08	0.542804	3.94533e-15	8.80654e-15	100	100
657	CD10-TotalA	26	6.10155	5.77855	390152863	0.793922	0	0	100	100
658	CD11b-TotalA	26	6.68171	5.41717	447736113	0.911098	0	0	100	99.9793
659	CD177-TotalA	26	5.43293	4.29397	406644496	0.827481	0	0	100	99.9793
660	CD32-TotalA	26	5.76915	4.22965	427967880	0.870872	0	0	100	99.998
661	CD14-TotalA	26	4.36722	3.75011	349888497	0.711988	5.60639e-289	5.0057e-288	99.9596	99.9581
662	CD64-TotalA	26	4.86634	3.30473	402318492	0.818678	0	0	99.9596	99.9834
663	CD39-TotalA	26	4.32303	2.7249	384761782	0.782952	0	0	100	99.9597
664	CD44-IM7-TotalA	26	6.01408	2.68877	374295505	0.761654	0	0	100	99.997
665	CD59-TotalA	26	4.57515	2.60394	3.87539e+08	0.788604	0	0	100	100
666	CD44-BJ18-TotalA	26	5.46182	2.30966	368371020	0.749598	0	0	100	99.9995
667	CD163-TotalA	26	3.59321	2.21561	2.77516e+08	0.564717	1.39006e-28	2.80253e-28	99.435	99.8119
668	CD56-TotalA	26	3.55266	1.91287	283547758	0.576991	9.46438e-40	2.11259e-39	99.7982	99.9289
669	CD86-TotalA	26	3.62962	1.89978	277271862	0.564221	3.58687e-28	7.1168e-28	100	99.9627
670	Ig-Lambda-TotalA	26	4.13484	1.75133	361228654	0.735064	0	0	100	99.9859
671	CD218a-TotalA	26	5.04566	1.7332	3.12802e+08	0.636521	4.69144e-121	1.77706e-120	100	99.9934
672	CD58-TotalA	26	3.43292	1.69087	353484323	0.719305	0	0	100	99.999
673	CD119-TotalA	26	3.01844	1.67978	3.61256e+08	0.73512	0	0	100	99.995
674	CD205-TotalA	26	3.48599	1.58629	3.30952e+08	0.673455	3.58159e-194	2.23849e-193	100	99.998
675	CD126-TotalA	26	5.72012	1.501	313952637	0.638862	3.55999e-125	1.43548e-124	100	99.9945
676	CD93-TotalA	26	1.93144	1.40566	3.49812e+08	0.711833	1.47698e-288	1.23081e-287	100	99.9965
677	IgM-TotalA	26	2.84199	1.15833	3.3102e+08	0.673593	1.77269e-194	1.16624e-193	99.9596	99.9939
678	CD192-TotalA	26	2.17311	0.988027	266764234	0.542839	2.11365e-13	3.34438e-13	99.7982	99.9289
679	CD35-TotalA	26	4.45386	0.971482	326974206	0.66536	1.16637e-176	6.62711e-176	100	99.9839
680	CD162-TotalA	26	6.3043	0.923338	307810375	0.626363	5.4127e-104	1.82862e-103	100	100
681	CD90-TotalA	26	4.91191	0.912063	3.15744e+08	0.642507	1.00032e-131	4.31171e-131	100	99.996
682	CD154-TotalA	26	1.9451	0.791352	274178429	0.557926	3.17856e-23	5.75826e-23	99.9596	99.9924
683	CD73-TotalA	26	1.18863	0.691544	315790247	0.642602	6.72679e-132	3.00303e-131	100	100
684	TCR-GD-TotalA	26	1.10693	0.660969	3.0916e+08	0.62911	1.77247e-108	6.1544e-108	100	100
685	CD95-TotalA	26	5.28232	0.633899	303272058	0.617128	1.27854e-89	3.99544e-89	100	99.999
686	CD16-TotalA	26	1.4408	0.58254	289291248	0.588679	3.69036e-52	9.2259e-52	100	100
687	CD140b-TotalA	26	1.18169	0.577043	2.86139e+08	0.582265	3.90679e-45	9.0435e-45	100	100
688	C5L2-TotalA	26	1.11351	0.571936	2.99195e+08	0.608832	1.24041e-77	3.52389e-77	100	99.999
689	CD11c-TotalA	26	0.88888	0.411036	272778846	0.555078	3.7683e-21	6.54218e-21	100	100
690	LTBR-TotalA	26	0.940901	0.404568	2.80099e+08	0.569974	3.92853e-33	8.05026e-33	100	99.9995
691	CD235ab-TotalA	26	0.670748	0.365542	265448174	0.540161	5.88289e-12	8.7543e-12	100	100
692	CD14-63D3-TotalA	26	0.488022	0.286759	275839324	0.561306	8.09372e-26	1.5329e-25	100	100
693	CD325-TotalA	26	0.597635	0.27303	2.67194e+08	0.543714	6.81551e-14	1.09223e-13	100	100
694	CD278-TotalA	27	11.7527	8.06997	341394199	0.832709	0	0	100	100
695	CD4-TotalA	27	13.38	7.40678	307517145	0.750078	0	0	100	100
696	CD28-TotalA	27	11.3295	6.44934	329571235	0.803872	0	0	100	100
697	CD279-TotalA	27	7.6072	5.25016	298568689	0.728252	1.44379e-279	4.51185e-278	100	100
698	CD183-TotalA	27	8.37415	4.64954	2.71911e+08	0.66323	5.44159e-144	6.18362e-143	100	99.9995
699	CD126-TotalA	27	8.03909	3.84091	269345324	0.656972	2.59583e-133	2.70399e-132	100	99.9945
700	CD95-TotalA	27	8.15284	3.53289	2.8628e+08	0.698277	1.74877e-211	4.37194e-210	100	99.999
701	CD49f-TotalA	27	6.65774	3.44932	2.72892e+08	0.665622	3.50542e-148	4.86864e-147	100	100
702	CD69-TotalA	27	4.63106	2.91458	254967906	0.621903	3.59932e-81	2.49953e-80	100	100
703	CD49a-TotalA	27	4.84867	2.88984	2.66193e+08	0.649282	9.24215e-121	8.88668e-120	100	99.999
704	CD45RB-TotalA	27	9.24017	2.54296	2.58176e+08	0.629727	1.13353e-91	8.8557e-91	100	100
705	CD150-TotalA	27	4.67267	2.4494	276816717	0.675196	1.44614e-165	2.58239e-164	100	100
706	CD194-TotalA	27	3.20793	2.30641	2.63958e+08	0.643831	3.03453e-112	2.7094e-111	100	100
707	CD44-IM7-TotalA	27	5.6071	2.27195	274642324	0.669892	8.14953e-156	1.27336e-154	100	99.997
708	CD27-TotalA	27	5.50312	2.0243	2.72678e+08	0.6651	2.91661e-147	3.64576e-146	100	100
709	CD44-BJ18-TotalA	27	5.17591	2.01596	2.77495e+08	0.67685	1.14083e-168	2.37672e-167	100	99.9995
710	CD9-TotalA	27	4.50588	1.79295	2.3551e+08	0.574442	2.23294e-31	8.66988e-31	100	99.9975
711	CD29-TotalA	27	5.41599	1.53403	229796034	0.560505	2.77438e-21	7.88175e-21	100	100
712	HLA-ABC-TotalA	27	7.42136	1.17899	2.49641e+08	0.608911	3.62585e-65	2.15824e-64	100	100
713	CD25-TotalA	27	1.99096	1.15734	239450859	0.584055	1.54924e-39	7.17243e-39	100	100
714	CD127-TotalA	27	2.78653	1.07135	250272387	0.61045	5.71911e-67	3.57444e-66	100	100
715	CD162-TotalA	27	6.44249	1.06103	2.34134e+08	0.571087	9.25519e-29	3.21361e-28	100	100
716	CD226-TotalA	27	2.46971	0.916791	2.434e+08	0.593687	1.08242e-48	5.41211e-48	100	100
717	CD47-TotalA	27	7.29894	0.763369	2.34413e+08	0.571766	2.79082e-29	9.9672e-29	100	100
718	CD270-TotalA	27	3.78678	0.760761	2.35504e+08	0.574428	2.28885e-31	8.66988e-31	100	100
719	CD164-TotalA	27	4.62745	0.686643	2.33005e+08	0.568332	1.06271e-26	3.40611e-26	100	99.997
720	CD84-TotalA	27	1.30511	0.420037	2.38015e+08	0.580554	1.88328e-36	8.11757e-36	100	100
721	CD195-TotalA	27	1.63887	0.331747	2.15373e+08	0.525326	7.35982e-05	0.00013731	100	100
722	CD38-TotalA	27	7.01741	0.322656	2.1314e+08	0.51988	0.00185972	0.00298031	100	100
723	CD196-TotalA	27	2.94759	0.273001	2.17637e+08	0.530847	1.37588e-06	3.01729e-06	99.9515	99.9713
724	CD45RB-TotalA	28	11.3762	4.69672	2.70277e+08	0.724658	1.22314e-246	1.52893e-244	100	100
725	CD8a-TotalA	28	8.12561	3.24199	2.20117e+08	0.590171	2.60466e-41	1.20586e-40	100	99.9985
726	CD4-TotalA	28	8.57768	2.55221	2.17811e+08	0.583989	4.54928e-36	1.77706e-35	100	100
727	CD8-TotalA	28	6.61953	2.48146	2.18258e+08	0.585187	4.68206e-37	2.01813e-36	100	100
728	CD28-TotalA	28	7.29392	2.36959	2.52183e+08	0.676146	2.00905e-152	5.02262e-151	100	100
729	CD27-TotalA	28	5.65217	2.17284	259487930	0.695732	1.01065e-187	6.31658e-186	100	100
730	CD31-TotalA	28	6.01183	1.99205	243739355	0.653507	3.0565e-116	5.45803e-115	100	100
731	CD38-TotalA	28	8.46317	1.78174	232422990	0.623166	1.62748e-75	1.19668e-74	100	100
732	Integrin-beta7-TotalA	28	4.41455	1.7516	2.52817e+08	0.677847	2.42733e-155	7.58539e-154	100	100
733	CD127-TotalA	28	3.38233	1.67175	254359880	0.681983	1.48731e-162	6.19714e-161	100	100
734	CD162-TotalA	28	6.62006	1.23928	225188156	0.603768	3.90821e-54	2.44263e-53	100	100
735	CD226-TotalA	28	2.56808	1.01523	2.41237e+08	0.646798	1.80749e-106	2.51041e-105	100	100
736	CD47-TotalA	28	7.46815	0.933447	221163046	0.592976	8.24508e-44	4.12254e-43	100	100
737	CD270-TotalA	28	3.7694	0.742496	2.20365e+08	0.590836	6.77012e-42	3.25486e-41	100	100
738	CD278-TotalA	28	4.3748	0.614905	2.32848e+08	0.624306	6.94589e-77	5.42648e-76	100	100
739	CD49a-TotalA	28	2.40348	0.418872	2.18047e+08	0.584621	1.37532e-36	5.54564e-36	100	99.999
740	CD230-TotalA	28	2.85177	0.40481	211461069	0.566963	1.56316e-23	4.76572e-23	100	100
741	CD184-TotalA	28	1.14295	0.321365	2.06725e+08	0.554266	5.4144e-16	1.38123e-15	100	100
742	CD20-TotalA	29	20.0712	16.1613	3.33718e+08	0.921538	0	0	100	99.9824
743	CD22-TotalA	29	18.3084	14.8028	333008448	0.91958	0	0	100	99.9764
744	CD1c-TotalA	29	12.2722	9.32669	320344729	0.88461	0	0	100	99.9628
745	CD267-TotalA	29	8.77105	7.03982	303708729	0.838671	0	0	100	99.9497
746	HLA-DR-TotalA	29	11.3233	6.9294	3.03312e+08	0.837575	0	0	100	99.9663
747	CD95-TotalA	29	8.4357	3.81403	240780503	0.664899	5.36016e-130	3.94129e-129	100	99.999
748	CD268-TotalA	29	5.99709	3.75069	271872633	0.750758	6.80901e-298	1.2159e-296	100	99.9693
749	CD40-TotalA	29	5.53552	3.35254	261277297	0.7215	6.6349e-233	9.21514e-232	100	99.9884
750	CD164-TotalA	29	6.4596	2.53471	226402988	0.625197	9.43585e-76	4.21243e-75	100	99.997
751	CD183-TotalA	29	6.23124	2.48135	2.34149e+08	0.646586	3.87053e-103	2.0159e-102	100	99.9995
752	HLA-ABC-TotalA	29	8.38048	2.14545	244269257	0.674533	2.17229e-145	1.93954e-144	100	100
753	CD196-TotalA	29	4.74321	2.08471	220478355	0.608836	1.06904e-57	3.61163e-57	100	99.9709
754	CD205-TotalA	29	3.98229	2.08189	2.63083e+08	0.726487	2.05506e-243	3.21103e-242	100	99.998
755	IgM-TotalA	29	3.4205	1.73831	2.12317e+08	0.586299	6.25039e-37	1.77568e-36	100	99.9935
756	Ig-Lambda-TotalA	29	4.01032	1.61989	212998350	0.588181	1.75396e-38	5.09872e-38	99.9451	99.9864
757	CD279-TotalA	29	3.83037	1.43237	2.39757e+08	0.662074	1.1975e-125	7.87832e-125	100	100
758	CD86-TotalA	29	3.1203	1.37953	2.34822e+08	0.648444	1.01393e-105	5.51049e-105	99.9451	99.9633
759	CD11c-TotalA	29	1.76201	1.29079	2.41884e+08	0.667947	8.99713e-135	7.02901e-134	100	100
760	CD63-TotalA	29	3.69603	1.21297	221118568	0.610604	1.58084e-59	5.48901e-59	100	99.9869
761	CD38-TotalA	29	7.70312	1.01424	2.0428e+08	0.564106	4.07305e-21	8.62935e-21	100	100
762	CD47-TotalA	29	7.16023	0.622456	1.98126e+08	0.54711	4.19301e-12	6.98836e-12	100	100
763	CD32-TotalA	29	2.13144	0.544687	215395669	0.594801	3.31309e-44	9.86039e-44	100	99.998
764	CD119-TotalA	29	1.71191	0.355753	206025892	0.568927	3.6735e-24	8.66392e-24	100	99.995
765	CD205-TotalA	30	8.47576	6.61284	3.00791e+08	0.883046	0	0	100	99.998
766	CD32-TotalA	30	6.37273	4.82213	3.02673e+08	0.888571	0	0	100	99.998
767	CD164-TotalA	30	8.41105	4.50155	2.68852e+08	0.78928	0	0	100	99.997
768	CD63-TotalA	30	6.72861	4.27094	2.99316e+08	0.878714	0	0	100	99.9869
769	CD64-TotalA	30	5.49903	3.93012	2.83057e+08	0.830983	0	0	100	99.9829
770	CD59-TotalA	30	4.50014	2.51825	2.65452e+08	0.7793	0	0	100	100
771	CD73-TotalA	30	2.91244	2.4275	292328449	0.858201	0	0	100	100
772	CD90-TotalA	30	6.39013	2.39948	2.53701e+08	0.7448	2.84312e-267	2.36927e-266	100	99.996
773	CD126-TotalA	30	6.14003	1.91873	2.28825e+08	0.671771	1.21592e-132	5.24103e-132	100	99.9945
774	CD11b-TotalA	30	2.95259	1.63513	2.59172e+08	0.760862	3.3461e-303	3.2174e-302	100	99.9794
775	Ig-Lambda-TotalA	30	3.7831	1.38983	243403305	0.714569	7.89933e-206	4.93708e-205	100	99.9859
776	CD31-TotalA	30	5.30656	1.27908	226414802	0.664696	4.23536e-122	1.7078e-121	100	100
777	CD29-TotalA	30	4.971	1.0825	239853824	0.704149	1.60874e-186	9.14055e-186	100	100
778	CD49f-TotalA	30	4.30022	1.06545	226502304	0.664952	1.78602e-122	7.44175e-122	100	100
779	CD177-TotalA	30	2.08587	0.901594	2.43702e+08	0.715445	1.70437e-207	1.1213e-206	100	99.9794
780	CD138-DL101-TotalA	30	0.923254	0.646842	2.21813e+08	0.651186	3.37223e-103	1.27736e-102	100	100
781	CD119-TotalA	30	1.94156	0.587182	219241110	0.643635	2.456e-93	8.52778e-93	100	99.995
782	CD95-TotalA	30	5.23693	0.585677	211184820	0.619984	1.06933e-65	3.18254e-65	100	99.999
783	LTBR-TotalA	30	1.01536	0.478109	2.16716e+08	0.636223	3.8342e-84	1.26125e-83	100	99.9995
784	CD93-TotalA	30	0.93487	0.395116	221046130	0.648935	3.32134e-100	1.18619e-99	100	99.9965
785	CD206-TotalA	30	0.57931	0.353683	208292805	0.611494	5.60113e-57	1.37283e-56	100	99.998
786	CD107a-TotalA	30	0.718057	0.333341	204719265	0.601003	4.41949e-47	9.86494e-47	100	100
787	CD235ab-TotalA	30	0.636958	0.330052	2.04006e+08	0.598908	3.2036e-45	6.9043e-45	100	100
788	IgM-TotalA	30	2.02251	0.327344	2.29296e+08	0.673154	9.38912e-135	4.19157e-134	100	99.9935
789	FCeR1a-TotalA	30	0.591204	0.301032	202183191	0.593558	1.20661e-40	2.51378e-40	100	100
790	Mouse-IgG2c-kappa-TotalA	30	0.509249	0.298242	204777900	0.601175	3.09597e-47	7.03631e-47	100	100
791	C5L2-TotalA	30	0.844281	0.298193	2.04318e+08	0.599826	4.964e-46	1.0886e-45	100	99.999
792	CD137L-TotalA	30	0.543654	0.284018	201023144	0.590152	7.2965e-38	1.47107e-37	100	100
793	CD14-63D3-TotalA	30	0.48473	0.282334	199564091	0.585869	1.64771e-34	3.16868e-34	100	100
794	CD36-TotalA	30	0.7472	0.261057	199649565	0.58612	1.05891e-34	2.06818e-34	100	100
795	CD48-TotalA	30	0.745471	0.260808	198567222	0.582942	2.60373e-32	4.93131e-32	100	100
796	CD1c-TotalA	31	11.534	8.57508	2.95317e+08	0.89072	0	0	100	99.9628
797	CD22-TotalA	31	11.7731	8.20131	287522477	0.867212	0	0	100	99.9764
798	CD20-TotalA	31	11.9644	7.97416	285591984	0.861389	0	0	100	99.9824
799	CD40-TotalA	31	9.76375	7.61351	298821279	0.901291	0	0	100	99.9884
800	IgM-TotalA	31	7.77178	6.12461	3.00369e+08	0.905958	0	0	100	99.9935
801	CD196-TotalA	31	8.28238	5.65185	2.49574e+08	0.752754	3.0212e-277	2.36031e-276	100	99.9709
802	CD35-TotalA	31	8.33046	4.87652	278618673	0.840357	0	0	100	99.9839
803	CD267-TotalA	31	6.56408	4.80892	2.60598e+08	0.786005	0	0	100	99.9498
804	HLA-DR-TotalA	31	8.76154	4.34081	2.605e+08	0.785708	0	0	100	99.9664
805	CD268-TotalA	31	5.19036	2.9343	2.84406e+08	0.857813	0	0	100	99.9694
806	CD38-TotalA	31	8.81311	2.13273	217353809	0.655572	2.66454e-106	1.14851e-105	100	100
807	Ig-Lambda-TotalA	31	4.10217	1.71124	206430971	0.622627	9.18358e-67	2.79987e-66	100	99.9859
808	CD45RB-TotalA	32	12.2887	5.60775	229870487	0.760401	2.18704e-268	9.11265e-267	100	100
809	CD4-TotalA	32	11.1529	5.14247	1.99194e+08	0.658924	3.07075e-101	2.74174e-100	100	100
810	CD28-TotalA	32	9.6417	4.73099	230635570	0.762932	1.37923e-273	8.62019e-272	100	100
811	CD27-TotalA	32	6.03801	2.55772	219400898	0.725768	2.85829e-202	8.93217e-201	100	100
812	CD230-TotalA	32	4.9165	2.48453	231993736	0.767425	6.08942e-283	7.61177e-281	100	100
813	Integrin-beta7-TotalA	32	4.86043	2.19773	2.03142e+08	0.671984	3.15517e-118	4.92995e-117	100	100
814	CD278-TotalA	32	5.54002	1.78789	197281406	0.652598	1.72252e-93	1.43544e-92	100	100
815	CD127-TotalA	32	3.18802	1.47296	204029781	0.674921	3.12175e-122	5.57455e-121	100	100
816	CD49a-TotalA	32	3.04842	1.06796	172869282	0.571844	4.60981e-22	1.55737e-21	100	99.999
817	CD38-TotalA	32	7.42511	0.732574	164990918	0.545782	7.57162e-10	1.52654e-09	100	100
818	CD8a-TotalA	32	5.6341	0.725693	142751997	0.472217	0.000188203	0.000286894	100	99.9985
819	CD184-TotalA	32	1.26389	0.442644	171315699	0.566704	3.07981e-19	8.36904e-19	100	100
820	CD270-TotalA	32	3.40579	0.374787	1.71719e+08	0.568038	5.95913e-20	1.7323e-19	100	100
821	CD59-TotalA	33	6.12705	4.15397	248800424	0.853167	0	0	100	100
822	CD117-TotalA	33	4.81864	3.98643	2.28429e+08	0.783312	3.70597e-306	1.15812e-304	100	100
823	CD81-TotalA	33	4.80208	3.52975	251202864	0.861405	0	0	100	100
824	CD49b-TotalA	33	3.58189	3.14086	250025847	0.857369	0	0	100	100
825	CD164-TotalA	33	6.50233	2.57322	1.95388e+08	0.670009	1.47081e-111	8.75483e-111	100	99.997
826	CD49d-TotalA	33	4.25475	2.05158	226029059	0.775081	9.41422e-289	2.35355e-287	100	99.999
827	CD84-TotalA	33	2.37417	1.49568	2.10464e+08	0.721708	2.5896e-188	3.237e-187	100	100
828	CD29-TotalA	33	5.05958	1.17038	205793522	0.705691	2.24932e-162	2.34304e-161	100	100
829	LTBR-TotalA	33	1.70219	1.16939	216958275	0.743977	1.33783e-227	1.8581e-226	100	99.9995
830	CD49f-TotalA	33	4.34238	1.10659	1.98009e+08	0.678996	1.88456e-123	1.23984e-122	100	100
831	CD63-TotalA	33	3.42692	0.939709	192095706	0.65872	1.74679e-97	9.49342e-97	100	99.987
832	CD169-TotalA	33	1.77465	0.899552	204047133	0.699703	3.56833e-153	3.43109e-152	100	99.9824
833	CD135-TotalA	33	0.909496	0.684401	1.7719e+08	0.607605	8.4682e-46	2.58177e-45	100	100
834	CD119-TotalA	33	1.96089	0.605924	185958725	0.637675	8.11043e-74	3.27034e-73	100	99.995
835	CD39-TotalA	33	2.17615	0.548381	189869818	0.651087	1.63167e-88	7.84455e-88	100	99.9599
836	CD73-TotalA	33	0.988972	0.4869	186599304	0.639872	3.93516e-76	1.63965e-75	100	100
837	CD162-TotalA	33	5.84394	0.454895	173628808	0.595394	2.29238e-36	5.84791e-36	100	100
838	CD93-TotalA	33	0.89729	0.356769	1.86674e+08	0.640128	2.10069e-76	9.05468e-76	100	99.9965
839	FCeR1a-TotalA	33	0.62478	0.33448	1.75673e+08	0.602405	1.2087e-41	3.51366e-41	100	100
840	CD206-TotalA	33	0.542321	0.315982	1.75311e+08	0.601165	1.10392e-40	3.06645e-40	100	99.998
841	CD177-TotalA	33	1.4984	0.308694	1.83405e+08	0.628917	5.93717e-65	2.12042e-64	100	99.9794
842	C5L2-TotalA	33	0.83935	0.292855	173095726	0.593566	4.74036e-35	1.16185e-34	100	99.999
843	CD138-MI15-TotalA	33	0.439649	0.272249	172058302	0.590009	1.45847e-32	3.50593e-32	100	100
844	CD137L-TotalA	33	0.517758	0.257579	1.67517e+08	0.574438	8.621e-23	1.82648e-22	100	100
845	CD164-TotalA	34	11.2567	7.36003	238488861	0.856161	0	0	100	99.997
846	CD205-TotalA	34	5.95677	4.06579	2.28453e+08	0.820132	0	0	100	99.998
847	CD59-TotalA	34	5.399	3.41944	230385498	0.82707	0	0	100	100
848	CD63-TotalA	34	5.67643	3.20467	2.30132e+08	0.826159	0	0	100	99.987
849	CD32-TotalA	34	4.60667	3.0361	2.2942e+08	0.823604	0	0	100	99.998
850	CD126-TotalA	34	6.73441	2.51426	194289593	0.697488	3.22231e-143	2.11994e-142	100	99.9945
851	CD81-TotalA	34	2.80238	1.51487	2.06621e+08	0.741756	1.35193e-213	1.40827e-212	100	100
852	CD29-TotalA	34	5.15224	1.2633	1.99906e+08	0.71765	1.61864e-173	1.44521e-172	100	100
853	CD73-TotalA	34	1.51745	1.01892	2.012e+08	0.722297	6.44557e-181	6.19766e-180	100	100
854	CD119-TotalA	34	2.28216	0.92924	1.93774e+08	0.695637	1.38887e-140	8.68042e-140	100	99.995
855	LTBR-TotalA	34	1.41627	0.881078	199105791	0.714778	5.06609e-169	4.22174e-168	100	99.9995
856	CD49d-TotalA	34	2.91356	0.700308	184155303	0.661106	5.71622e-96	2.46389e-95	100	99.999
857	CD138-DL101-TotalA	34	0.895921	0.618298	1.80241e+08	0.647056	2.81148e-80	1.06495e-79	100	100
858	CD39-TotalA	34	2.23461	0.607067	1.86088e+08	0.668045	3.0372e-104	1.5186e-103	99.9284	99.9604
859	CD49b-TotalA	34	0.995231	0.535041	1.82871e+08	0.656495	1.15786e-90	4.82441e-90	100	100
860	IgM-TotalA	34	2.18216	0.487599	192019086	0.689337	8.39926e-132	4.7723e-131	100	99.9935
861	CD93-TotalA	34	0.977943	0.437869	1.84612e+08	0.662746	6.81291e-98	3.04148e-97	100	99.9965
862	CD177-TotalA	34	1.60211	0.413027	177846477	0.638458	2.23042e-71	7.74453e-71	100	99.9794
863	CD169-TotalA	34	1.28142	0.402572	1.82556e+08	0.655366	2.18903e-89	8.82675e-89	100	99.9824
864	CD206-TotalA	34	0.600613	0.374578	170546498	0.612252	1.54734e-47	4.11528e-47	100	99.998
865	FCeR1a-TotalA	34	0.649801	0.359566	1.68645e+08	0.605425	3.87605e-42	9.69013e-42	100	100
866	C5L2-TotalA	34	0.86541	0.319	1.6901e+08	0.606735	3.78941e-43	9.66687e-43	100	99.999
867	CD64-TotalA	34	1.9127	0.312486	1.72408e+08	0.618936	3.79144e-53	1.07711e-52	100	99.9829
868	CD10-TotalA	34	0.704131	0.311983	156993074	0.563596	2.29845e-16	3.83075e-16	100	100
869	CD11c-TotalA	34	0.790372	0.309609	172936781	0.620833	8.46695e-55	2.46132e-54	100	100
870	CD11b-TotalA	34	1.60953	0.280088	1.78002e+08	0.639017	6.10963e-72	2.18201e-71	99.9284	99.9799
871	CD138-MI15-TotalA	34	0.445047	0.277595	168210648	0.603866	5.94506e-41	1.45712e-40	100	100
872	CD137L-TotalA	34	0.537426	0.277298	163162522	0.585744	1.89617e-28	3.70346e-28	100	100
873	CD14-63D3-TotalA	34	0.461526	0.258523	1.6147e+08	0.579668	8.75204e-25	1.63284e-24	100	100
874	CD20-TotalA	35	14.2255	10.2375	206619188	0.771937	3.1391e-259	9.80968e-258	100	99.9825
875	CD22-TotalA	35	12.4951	8.91492	2.07294e+08	0.774458	5.11489e-264	3.19681e-262	100	99.9764
876	HLA-DR-TotalA	35	13.0866	8.68793	2.20645e+08	0.824337	0	0	100	99.9664
877	CD169-TotalA	35	6.56072	5.71729	197837853	0.73913	6.20523e-201	9.69568e-200	100	99.9825
878	CD117-TotalA	35	6.50628	5.683	1.60347e+08	0.599064	5.16305e-36	1.74427e-35	100	100
879	CD40-TotalA	35	6.98853	4.80729	206518995	0.771563	1.59985e-258	3.99963e-257	100	99.9885
880	CD86-TotalA	35	6.25422	4.53122	1.91707e+08	0.716225	1.16243e-164	1.32094e-163	100	99.9629
881	CD268-TotalA	35	6.54208	4.29036	198027187	0.739837	4.11751e-202	7.35269e-201	100	99.9694
882	CD164-TotalA	35	8.17843	4.25904	1.8299e+08	0.683657	2.35755e-119	1.96463e-118	100	99.997
883	CD95-TotalA	35	8.85791	4.22993	1.8656e+08	0.696996	5.07355e-137	4.52996e-136	100	99.999
884	CD150-TotalA	35	5.96424	3.74081	195017781	0.728594	8.50241e-184	1.0628e-182	100	100
885	CD205-TotalA	35	4.51782	2.61603	188773368	0.705264	1.36201e-148	1.41876e-147	100	99.998
886	CD35-TotalA	35	5.44935	1.96813	177639063	0.663666	3.46907e-95	2.40908e-94	99.9255	99.9845
887	CD63-TotalA	35	4.16221	1.67938	163365355	0.610339	2.92062e-44	1.21692e-43	100	99.987
888	CD218a-TotalA	35	4.95312	1.63017	172382556	0.644028	3.84492e-74	2.18461e-73	100	99.9935
889	CD83-TotalA	35	1.55723	1.20107	1.64292e+08	0.613801	5.709e-47	2.74471e-46	100	100
890	CD177-TotalA	35	2.28168	1.09705	150103654	0.560793	1.48437e-14	3.37356e-14	99.9255	99.9799
891	CD36-TotalA	35	1.53364	1.05231	1.57521e+08	0.588505	4.37381e-29	1.33348e-28	100	100
892	CD1c-TotalA	35	4.07359	1.05058	1.67289e+08	0.624997	2.69191e-56	1.34596e-55	99.9255	99.9634
893	CD39-TotalA	35	2.66095	1.03611	156199721	0.583568	4.13168e-26	1.20107e-25	100	99.9599
894	CD197-TotalA	35	1.30748	0.80226	1.61672e+08	0.604012	1.59156e-39	6.21703e-39	100	100
895	HLA-ABC-TotalA	35	6.90795	0.657868	150661588	0.562877	1.82772e-15	4.39356e-15	100	100
896	CD58-TotalA	35	2.41186	0.653305	159745325	0.596815	1.792e-34	5.89475e-34	100	99.999
897	CD81-TotalA	35	1.8636	0.569358	1.51857e+08	0.567344	1.63156e-17	3.99893e-17	100	100
898	CD9-TotalA	35	3.12327	0.394551	153008316	0.571645	1.28803e-19	3.22008e-19	100	99.9975
899	Ig-Lambda-TotalA	35	2.76438	0.361684	1.40378e+08	0.524458	0.00197894	0.00321256	99.9255	99.9865
900	CD140b-TotalA	35	0.938642	0.329075	1.50148e+08	0.560959	1.25924e-14	2.91491e-14	100	100
901	CD84-TotalA	35	1.17862	0.291181	1.42822e+08	0.533589	2.15441e-05	3.96031e-05	100	100
902	CD29-TotalA	35	4.18456	0.28877	1.47851e+08	0.552377	3.48507e-11	7.38362e-11	100	100
903	CD273-TotalA	35	0.871731	0.266778	1.46666e+08	0.547951	1.32269e-09	2.58339e-09	100	100
904	CD8a-TotalA	36	14.7066	9.85827	219079104	0.822139	0	0	100	99.9985
905	CD314-TotalA	36	9.82307	7.92817	234095161	0.87849	0	0	100	100
906	CD183-TotalA	36	10.9383	7.21387	2.12128e+08	0.796053	1.70954e-305	5.34232e-304	100	99.9995
907	CD45RB-TotalA	36	13.381	6.70226	204796009	0.768539	9.90095e-252	2.47524e-250	100	100
908	CD8-TotalA	36	10.4092	6.28984	2.1272e+08	0.798275	0	0	100	100
909	CD195-TotalA	36	6.73983	5.46566	204703098	0.76819	4.3994e-251	9.16541e-250	100	100
910	CD90-TotalA	36	9.24091	5.26484	195323441	0.732991	5.12283e-190	7.11504e-189	100	99.996
911	CD279-TotalA	36	6.69731	4.31503	1.97217e+08	0.740098	1.17479e-201	2.09784e-200	100	100
912	NKp80-TotalA	36	3.96073	3.44554	1.96554e+08	0.737608	1.53901e-197	2.4047e-196	100	100
913	CD95-TotalA	36	7.25417	2.61533	1.78224e+08	0.668824	1.02608e-100	8.5507e-100	100	99.999
914	CD27-TotalA	36	5.70889	2.22407	180233359	0.676362	9.84509e-110	9.46643e-109	100	100
915	CD271-TotalA	36	3.2251	1.83693	1.74573e+08	0.655121	2.50019e-85	1.95327e-84	99.9251	99.9945
916	CD162-TotalA	36	6.96961	1.58781	164807823	0.618475	1.53488e-50	7.37922e-50	100	100
917	CD69-TotalA	36	3.14188	1.4048	149442557	0.560814	1.66206e-14	4.15515e-14	100	100
918	CD161-TotalA	36	1.58257	1.21688	160805679	0.603456	5.89929e-39	2.30441e-38	100	100
919	CD84-TotalA	36	2.08623	1.20486	185329391	0.695486	2.27654e-134	2.58698e-133	100	100
920	CD49d-TotalA	36	3.36878	1.15836	1.70119e+08	0.638407	2.58434e-68	1.5383e-67	100	99.999
921	CD44-IM7-TotalA	36	4.23246	0.879825	156773509	0.588325	7.47839e-29	2.337e-28	100	99.997
922	CD150-TotalA	36	3.07481	0.831909	148739601	0.558176	2.11229e-13	5.17718e-13	100	100
923	CD44-BJ18-TotalA	36	3.91684	0.741101	1.54877e+08	0.581208	1.20764e-24	3.68183e-24	100	99.9995
924	CD226-TotalA	36	2.11055	0.551883	1.46775e+08	0.550802	1.44543e-10	3.28507e-10	100	100
925	CD127-TotalA	36	2.18794	0.46484	145807653	0.547173	2.63276e-09	5.77359e-09	100	100
926	CD102-TotalA	36	1.26429	0.334284	150101781	0.563287	1.38731e-15	3.61279e-15	100	100
927	CD278-TotalA	36	4.04011	0.276318	157272972	0.590199	5.10146e-30	1.72347e-29	100	100
928	CD16-TotalA	37	13.257	12.4697	203844621	0.81144	0	0	100	100
929	CD271-TotalA	37	10.2199	8.87512	202903930	0.807696	0	0	99.9206	99.9945
930	CD273-TotalA	37	8.84076	8.28598	221870735	0.883197	0	0	100	100
931	CD86-TotalA	37	8.59737	6.88727	1.70083e+08	0.677044	2.39248e-104	2.30046e-103	100	99.9629
932	HLA-DR-TotalA	37	8.98678	4.55863	177889103	0.70812	1.94283e-143	2.42853e-142	100	99.9664
933	CD49d-TotalA	37	6.62643	4.43612	1.87895e+08	0.74795	9.82551e-203	2.04698e-201	100	99.999
934	CD162-TotalA	37	8.65966	3.28791	1.52358e+08	0.606491	6.51426e-39	2.71427e-38	100	100
935	CD218a-TotalA	37	6.48907	3.17513	181420142	0.722176	3.48763e-163	4.84394e-162	100	99.9935
936	CD11c-TotalA	37	3.58887	3.12555	192499702	0.76628	1.70802e-233	4.27004e-232	100	100
937	CD39-TotalA	37	4.70447	3.0921	1.66042e+08	0.660959	1.39408e-86	1.16173e-85	100	99.9599
938	CD205-TotalA	37	4.50102	2.59804	1.36156e+08	0.541992	2.67184e-07	4.57506e-07	100	99.998
939	CD169-TotalA	37	3.38632	2.52048	1.40196e+08	0.558076	1.11115e-12	2.39471e-12	99.9206	99.983
940	CD83-TotalA	37	2.4793	2.12846	1.44538e+08	0.575359	2.6168e-20	6.81458e-20	100	100
941	CD64-TotalA	37	3.70633	2.11722	1.37267e+08	0.546416	1.2904e-08	2.27183e-08	99.8411	99.984
942	CD177-TotalA	37	2.75653	1.57444	1.37656e+08	0.547967	4.17121e-09	7.44858e-09	99.9206	99.98
943	Ig-Lambda-TotalA	37	3.82316	1.42699	1.70192e+08	0.677479	7.50193e-105	7.81451e-104	100	99.986
944	CD56-TotalA	37	3.06893	1.4144	1.56727e+08	0.623879	4.89779e-52	2.55093e-51	99.9206	99.9273
945	HLA-ABC-TotalA	37	7.51804	1.27154	153180384	0.609762	3.12133e-41	1.3454e-40	100	100
946	CD10-TotalA	37	1.44361	1.05591	1.36062e+08	0.541619	3.40616e-07	5.75366e-07	100	100
947	CD31-TotalA	37	5.07997	1.04817	155245528	0.617983	2.28936e-47	1.05989e-46	100	100
948	CD230-TotalA	37	3.37989	0.935011	1.4589e+08	0.580741	4.4609e-23	1.2122e-22	100	100
949	CD154-TotalA	37	2.09248	0.934823	1.46343e+08	0.582546	4.77889e-24	1.35764e-23	100	99.992
950	CD58-TotalA	37	2.66051	0.903254	1.39884e+08	0.556834	3.31208e-12	6.78705e-12	100	99.999
951	Notch 1-TotalA	37	0.951072	0.769982	146184876	0.581915	2.44539e-26	7.64184e-26	62.5099	52.5324
952	CD137-TotalA	37	0.981755	0.765212	1.35048e+08	0.537583	4.12394e-06	6.60888e-06	100	100
953	CD93-TotalA	37	1.27008	0.73155	1.54262e+08	0.614066	2.17412e-44	9.70587e-44	100	99.9965
954	CD206-TotalA	37	0.944891	0.72077	1.31514e+08	0.523514	0.00396227	0.00556499	99.9206	99.9985
955	CD140b-TotalA	37	1.3086	0.701229	1.45598e+08	0.57958	1.82988e-22	4.86671e-22	100	100
956	CD119-TotalA	37	1.95016	0.594506	1.43622e+08	0.571714	1.53528e-18	3.69058e-18	99.9206	99.9955
957	CD11b-TotalA	37	1.85648	0.528399	1.43888e+08	0.572771	4.81401e-19	1.2035e-18	100	99.9795
958	CD9-TotalA	37	3.21881	0.490537	136791817	0.544525	4.88293e-08	8.47731e-08	100	99.9975
959	CD117-TotalA	38	12.7629	11.9703	217962148	0.948536	0	0	100	100
960	CD49b-TotalA	38	3.03868	2.58961	1.90753e+08	0.830126	0	0	100	100
961	CD38-TotalA	38	9.25336	2.57002	1.57786e+08	0.686661	4.5707e-106	3.36081e-105	100	100
962	HLA-DR-TotalA	38	6.792	2.34874	1.62238e+08	0.706035	8.51936e-129	8.19169e-128	100	99.9664
963	CD59-TotalA	38	4.12833	2.13723	1.75493e+08	0.763719	1.04432e-209	2.6108e-208	100	100
964	Integrin-beta7-TotalA	38	4.25248	1.58225	134035811	0.583302	1.64018e-22	4.88148e-22	100	100
965	CD135-TotalA	38	1.44257	1.21947	154400182	0.671925	2.84155e-90	1.6914e-89	100	100
966	CD49d-TotalA	38	3.41843	1.20723	1.65825e+08	0.721645	9.78057e-149	1.22257e-147	100	99.999
967	CD84-TotalA	38	1.88321	0.999555	1.42016e+08	0.618029	1.64646e-43	6.05317e-43	100	100
968	CD230-TotalA	38	3.0159	0.568413	128903177	0.560966	9.03965e-13	2.17299e-12	100	100
969	CD123-TotalA	38	1.07763	0.533427	142275277	0.619159	2.58981e-44	9.8099e-44	100	100
970	CD81-TotalA	38	1.69585	0.400104	1.40219e+08	0.610209	3.69976e-38	1.28464e-37	100	100
971	LTBR-TotalA	38	0.881498	0.342134	142474466	0.620026	6.19261e-45	2.41899e-44	100	99.9995
972	CD52-TotalA	38	1.83847	0.283627	1.31637e+08	0.572865	1.3563e-17	3.7675e-17	100	99.9995
973	CD271-TotalA	39	25.3964	24.1293	213861125	0.965733	0	0	100	99.994
974	CD1c-TotalA	39	14.8713	11.907	183612092	0.829137	0	0	100	99.9629
975	HLA-DR-TotalA	39	14.9025	10.5037	1.96797e+08	0.888675	0	0	100	99.9664
976	CD56-TotalA	39	11.073	9.46187	189437185	0.855442	0	0	100	99.9269
977	CD169-TotalA	39	10.0987	9.2682	1.86418e+08	0.84181	0	0	100	99.9825
978	CD192-TotalA	39	8.4175	7.26032	1.9279e+08	0.870584	0	0	100	99.9269
979	CD39-TotalA	39	8.33419	6.73964	2.06619e+08	0.933032	0	0	100	99.9599
980	CD135-TotalA	39	4.34631	4.13909	189093652	0.85389	0	0	100	100
981	CD267-TotalA	39	5.86117	4.08871	1.51556e+08	0.68438	7.50824e-100	2.93291e-99	99.9098	99.9504
982	CD162-TotalA	39	8.87659	3.50358	173700248	0.784378	9.50251e-235	9.89845e-234	100	100
983	Ig-Lambda-TotalA	39	5.6075	3.22017	1.67638e+08	0.757003	4.10397e-192	3.01763e-191	100	99.986
984	CD126-TotalA	39	7.40018	3.1801	1.56277e+08	0.7057	8.49388e-124	3.66115e-123	100	99.9945
985	CD218a-TotalA	39	6.36722	3.05022	173963428	0.785567	1.07018e-236	1.21611e-235	100	99.9935
986	CD44-IM7-TotalA	39	6.29781	2.95564	1.66754e+08	0.75301	2.9655e-186	1.95099e-185	100	99.997
987	CD163-TotalA	39	4.33874	2.95009	156306558	0.705834	5.89092e-124	2.62988e-123	99.3688	99.8097
988	Notch-1-TotalA	39	3.08703	2.89952	1.31046e+08	0.591764	3.32092e-30	7.83236e-30	49.8647	47.3914
989	Integrin-beta7-TotalA	39	5.48209	2.81835	1.61953e+08	0.731332	4.83964e-156	2.52065e-155	100	100
990	CD119-TotalA	39	4.13595	2.79199	175761536	0.793687	3.167e-250	4.39862e-249	100	99.995
991	CD63-TotalA	39	5.24614	2.76737	1.70573e+08	0.770257	3.21853e-212	2.87368e-211	100	99.987
992	CD44-BJ18-TotalA	39	5.92147	2.75603	167694425	0.757258	1.72232e-192	1.34556e-191	100	99.9995
993	FCeR1a-TotalA	39	3.02675	2.7492	164799070	0.744183	1.25843e-173	7.49068e-173	100	100
994	CD49d-TotalA	39	4.85486	2.65138	174949937	0.790022	4.5074e-244	5.63425e-243	100	99.999
995	CD58-TotalA	39	3.969	2.21834	167016177	0.754195	5.53387e-188	3.84297e-187	100	99.999
996	CD205-TotalA	39	4.07676	2.16947	1.66264e+08	0.750799	4.75177e-183	2.96986e-182	100	99.998
997	CD81-TotalA	39	3.41225	2.12595	172717877	0.779942	1.50979e-227	1.45172e-226	100	100
998	CD195-TotalA	39	3.3969	2.09796	154569215	0.697988	7.79094e-115	3.24622e-114	100	100
999	CD86-TotalA	39	3.78563	2.04363	162769024	0.735016	5.50428e-161	2.99146e-160	99.8197	99.9639
1000	CD59-TotalA	39	3.95966	1.96718	1.63022e+08	0.736159	1.55339e-162	8.8261e-162	100	100
1001	CD230-TotalA	39	4.21632	1.77538	149346830	0.674406	1.52938e-89	5.62272e-89	100	100
1002	Notch 1-TotalA	39	1.57553	1.39733	120837479	0.545666	2.73152e-08	4.61406e-08	50.1353	52.6086
1003	CD38-TotalA	39	8.04409	1.35349	130602169	0.58976	5.36878e-25	1.19839e-24	100	100
1004	CD84-TotalA	39	2.19686	1.31473	1.487e+08	0.671484	1.24717e-86	4.45417e-86	100	100
1005	CD49a-TotalA	39	3.17922	1.19731	1.3102e+08	0.591647	5.46408e-26	1.24184e-25	100	99.999
1006	CD183-TotalA	39	4.74274	0.975747	1.348e+08	0.608715	6.86163e-36	1.8249e-35	100	99.9995
1007	CD123-TotalA	39	1.2397	0.696291	1.21306e+08	0.54778	3.87077e-08	6.45129e-08	100	100
1008	CD9-TotalA	39	3.41655	0.688998	148133035	0.668925	4.03999e-84	1.40277e-83	100	99.9975
1009	CD41-TotalA	39	0.928991	0.599931	140324052	0.633661	2.35148e-53	7.5368e-53	100	100
1010	CD93-TotalA	39	1.10547	0.56547	1.3841e+08	0.62502	6.66667e-47	1.98413e-46	100	99.9965
1011	CD61-TotalA	39	0.767643	0.483318	138990137	0.627638	8.21207e-49	2.50368e-48	100	100
1012	CD49b-TotalA	39	0.912632	0.451211	133690671	0.603707	8.20104e-33	2.05026e-32	100	100
1013	LTBR-TotalA	39	0.956319	0.417299	136622980	0.616949	2.92144e-41	8.1151e-41	100	99.9995
1014	CD29-TotalA	39	4.2445	0.348709	1.38382e+08	0.624893	8.238e-47	2.39477e-46	100	100
1015	CD140b-TotalA	39	0.892371	0.282163	1.21537e+08	0.548824	1.94606e-08	3.37858e-08	100	100
1016	CD64-TotalA	40	7.95868	6.38987	1.93266e+08	0.917155	0	0	100	99.983
1017	CD177-TotalA	40	6.68767	5.52474	1.96621e+08	0.933076	0	0	100	99.9795
1018	CD205-TotalA	40	7.38837	5.49799	186498058	0.885036	0	0	100	99.998
1019	CD32-TotalA	40	6.80216	5.23799	1.92941e+08	0.915611	0	0	100	99.998
1020	CD11b-TotalA	40	5.19381	3.88283	1.87275e+08	0.888725	0	0	100	99.9795
1021	Ig-Lambda-TotalA	40	5.74715	3.35968	177521478	0.842438	0	0	100	99.986
1022	CD90-TotalA	40	6.85551	2.85944	1.63405e+08	0.775448	8.53107e-210	8.20295e-209	100	99.996
1023	CD59-TotalA	40	4.76476	2.77599	173751946	0.824549	1.97828e-290	3.09106e-289	100	100
1024	CD49f-TotalA	40	5.60908	2.37772	164339377	0.779881	1.55442e-216	1.61919e-215	100	100
1025	CD126-TotalA	40	6.35022	2.12373	146852808	0.696898	3.45708e-108	1.66206e-107	100	99.9945
1026	CD119-TotalA	40	3.4624	2.11413	1.718e+08	0.815284	3.31177e-274	4.59969e-273	100	99.995
1027	CD95-TotalA	40	6.54928	1.90304	1.50441e+08	0.713926	2.35992e-127	1.34086e-126	100	99.999
1028	CD73-TotalA	40	2.19572	1.69903	1.67972e+08	0.79712	9.21902e-244	1.04762e-242	100	100
1029	CD44-BJ18-TotalA	40	4.72667	1.55418	1.47887e+08	0.701807	1.49954e-113	7.49771e-113	100	99.9995
1030	CD44-IM7-TotalA	40	4.74176	1.39058	1.43547e+08	0.681211	6.22692e-92	2.68402e-91	100	99.997
1031	C5L2-TotalA	40	1.75681	1.21456	1.54978e+08	0.735454	7.50626e-154	4.93833e-153	100	99.999
1032	IgM-TotalA	40	2.85423	1.16239	1.59071e+08	0.754879	6.2268e-180	5.55964e-179	100	99.9935
1033	CD184-TotalA	40	1.96187	1.14329	1.515e+08	0.718952	2.58933e-133	1.54127e-132	100	100
1034	CD58-TotalA	40	2.88616	1.12917	1.45097e+08	0.688564	2.19549e-99	9.8013e-99	100	99.999
1035	CD39-TotalA	40	2.71758	1.09155	1.56242e+08	0.741454	1.09519e-161	7.60552e-161	100	99.9599
1036	CD31-TotalA	40	4.9297	0.896027	1.36082e+08	0.645785	3.68641e-60	1.3553e-59	100	100
1037	CD273-TotalA	40	1.12103	0.517006	1.31476e+08	0.623926	5.74243e-44	1.63137e-43	100	100
1038	CD274-TotalA	40	0.846931	0.506921	119401385	0.566626	7.61809e-14	1.46502e-13	100	100
1039	CD11c-TotalA	40	0.977897	0.497594	128294856	0.60883	2.65089e-34	6.76247e-34	100	100
1040	TCR-GD-TotalA	40	0.933596	0.482009	129283113	0.61352	3.5783e-37	9.51674e-37	100	100
1041	CD235ab-TotalA	40	0.770641	0.463357	1.2925e+08	0.613362	4.48784e-37	1.16871e-36	100	100
1042	CD93-TotalA	40	1.00042	0.45971	137953327	0.654665	1.7598e-67	6.87424e-67	100	99.9965
1043	CD10-TotalA	40	0.803131	0.410971	119093065	0.565162	2.62103e-13	4.88997e-13	100	100
1044	CD35-TotalA	40	3.90204	0.40982	134197642	0.636842	3.20562e-53	1.11306e-52	100	99.984
1045	FCeR1a-TotalA	40	0.697256	0.406656	1.25542e+08	0.595764	6.14071e-27	1.42146e-26	100	100
1046	CD107a-TotalA	40	0.764681	0.379116	121441199	0.576306	1.09918e-17	2.32877e-17	100	100
1047	LTBR-TotalA	40	0.916434	0.37709	119748476	0.568273	1.83636e-14	3.64357e-14	100	99.9995
1048	CD14-63D3-TotalA	40	0.563016	0.360105	125607038	0.596075	4.20683e-27	9.92178e-27	100	100
1049	CD325-TotalA	40	0.621522	0.295099	1.21509e+08	0.576625	8.04739e-18	1.73435e-17	100	100
1050	CD137L-TotalA	40	0.547775	0.287227	118328458	0.561534	5.00731e-12	8.94163e-12	100	100
1051	CD29-TotalA	40	4.18	0.283768	1.33382e+08	0.63297	2.37097e-50	7.59926e-50	100	100
1052	CD36-TotalA	40	0.769114	0.28223	122438701	0.581039	9.52238e-20	2.12553e-19	100	100
1053	CD138-DL101-TotalA	40	0.547588	0.267067	119863566	0.568819	1.13724e-14	2.3304e-14	100	100
1054	Rat-IgG2b-kappa-TotalA	40	0.449834	0.261875	1.15897e+08	0.549996	2.01657e-08	3.36095e-08	100	100
1055	CD271-TotalA	41	42.1073	40.9201	207882616	0.994961	0	0	100	99.994
1056	CD123-TotalA	41	28.0304	27.627	206845662	0.989998	0	0	100	100
1057	CD195-TotalA	41	15.7432	14.5082	196210712	0.939098	0	0	100	100
1058	CD4-TotalA	41	17.7652	11.7772	1.76009e+08	0.842408	0	0	100	100
1059	CD183-TotalA	41	15.0033	11.2897	175342399	0.839218	0	0	100	99.9995
1060	CD169-TotalA	41	8.84571	8.00576	187020204	0.89511	0	0	100	99.9825
1061	CD192-TotalA	41	8.07102	6.90973	181966057	0.87092	0	0	100	99.9269
1062	Notch-1-TotalA	41	7.00645	6.83854	132171155	0.632594	8.11953e-58	3.4998e-57	51.3384	47.3844
1063	CD39-TotalA	41	8.04205	6.44386	192102274	0.919434	0	0	100	99.9599
1064	CD162-TotalA	41	10.6598	5.29501	159602389	0.763884	4.19431e-191	4.36907e-190	100	100
1065	Notch 1-TotalA	41	4.48202	4.3186	1.23704e+08	0.592068	1.37385e-27	3.90299e-27	48.6616	52.6156
1066	CD218a-TotalA	41	7.54566	4.23386	1.78296e+08	0.853357	0	0	100	99.9935
1067	CD38-TotalA	41	10.8978	4.2217	167647187	0.802388	2.7856e-250	3.16545e-249	100	100
1068	CD44-IM7-TotalA	41	6.89449	3.55452	1.5837e+08	0.757988	9.45894e-183	9.09513e-182	100	99.997
1069	CD49d-TotalA	41	5.74912	3.54949	174644712	0.835879	0	0	100	99.999
1070	HLA-DR-TotalA	41	7.67891	3.23905	157071120	0.751769	3.81721e-174	3.40822e-173	100	99.9665
1071	CD164-TotalA	41	7.00031	3.06843	130721490	0.625655	8.73278e-45	3.03222e-44	100	99.997
1072	CD44-BJ18-TotalA	41	5.66987	2.50224	151685959	0.725995	1.03991e-140	8.12429e-140	100	99.9995
1073	CD35-TotalA	41	5.90745	2.42572	1.44766e+08	0.692876	5.00932e-103	3.13082e-102	100	99.984
1074	CD31-TotalA	41	5.99857	1.97046	130273610	0.623512	2.49331e-43	8.20169e-43	100	100
1075	CD135-TotalA	41	1.77586	1.55388	150654841	0.72106	1.02012e-134	7.50086e-134	100	100
1076	CD206-TotalA	41	1.64259	1.42135	1.43947e+08	0.688956	5.84636e-99	3.47998e-98	100	99.998
1077	CD29-TotalA	41	5.24025	1.34956	1.36282e+08	0.652267	6.37342e-65	3.18671e-64	100	100
1078	CD59-TotalA	41	3.33319	1.33681	134748161	0.644928	5.49944e-59	2.54603e-58	100	100
1079	CD279-TotalA	41	3.58858	1.18376	132676333	0.635011	1.98382e-51	7.51446e-51	100	100
1080	CD140b-TotalA	41	1.44535	0.837947	133999567	0.641345	3.40538e-56	1.37314e-55	100	100
1081	CD154-TotalA	41	1.99314	0.833968	127547477	0.610464	5.27549e-35	1.57009e-34	100	99.992
1082	CD10-TotalA	41	1.11598	0.725439	1.27567e+08	0.610555	4.64821e-35	1.41714e-34	100	100
1083	CD36-TotalA	41	1.13555	0.650574	1.19898e+08	0.573852	1.55149e-16	3.34372e-16	100	100
1084	CD119-TotalA	41	1.93726	0.580901	1.28887e+08	0.616874	5.58044e-39	1.7886e-38	100	99.995
1085	CD52-TotalA	41	2.09204	0.538369	1.2293e+08	0.588362	5.40664e-23	1.4692e-22	100	99.9995
1086	Integrin-beta7-TotalA	41	3.04802	0.370645	1.19507e+08	0.571983	8.72661e-16	1.84886e-15	100	100
1087	CD56-TotalA	41	2.0285	0.367012	1.11125e+08	0.531861	0.000370441	0.000492551	100	99.9269
1088	CD93-TotalA	41	0.874987	0.333604	1.13184e+08	0.541717	3.13747e-06	4.72511e-06	100	99.9965
1089	CD49b-TotalA	41	0.788069	0.325854	1.20154e+08	0.575078	4.88498e-17	1.0904e-16	100	100
1090	CD41-TotalA	41	0.596419	0.265428	1.13905e+08	0.545169	4.47971e-07	6.91313e-07	100	100
1091	CD9-TotalA	41	2.98855	0.258547	1.30435e+08	0.624283	7.51132e-44	2.53761e-43	100	99.9975
1092	CD117-TotalA	42	3.98248	3.13685	1.49985e+08	0.750703	3.17721e-165	3.97151e-164	100	100
1093	TCR-Va24-Ja18-TotalA	42	0.482009	0.388553	121652141	0.608891	1.20304e-32	3.85591e-32	100	100
1094	CD11c-TotalA	42	0.74334	0.261726	113230943	0.566741	3.03364e-13	5.92507e-13	100	100
1095	CD49b-TotalA	43	5.63091	5.19026	1.6009e+08	0.889863	0	0	100	100
1096	CD41-TotalA	43	5.37327	5.06359	160131343	0.890095	0	0	100	100
1097	CD61-TotalA	43	5.07407	4.80863	161798263	0.89936	0	0	100	100
1098	CD226-TotalA	43	5.68801	4.14425	146484691	0.814239	7.05511e-233	2.20472e-231	100	100
1099	CD84-TotalA	43	4.37599	3.5023	1.43793e+08	0.799279	1.9885e-211	4.97125e-210	100	100
1100	CD49f-TotalA	43	5.94355	2.71185	131418372	0.730493	3.08333e-126	6.4236e-125	100	100
1101	C5L2-TotalA	43	2.20469	1.66352	126207655	0.701529	5.76641e-97	9.01001e-96	100	99.999
1102	CD9-TotalA	43	4.33007	1.60592	129313531	0.718793	6.0798e-114	1.08568e-112	100	99.9975
1103	CD102-TotalA	43	2.41141	1.48583	1.25225e+08	0.696069	6.92817e-92	9.62245e-91	100	100
1104	CD69-TotalA	43	3.11962	1.37937	122511741	0.680985	1.42528e-78	1.61964e-77	100	100
1105	TCR-GD-TotalA	43	1.79933	1.35127	1.20547e+08	0.670062	1.35826e-69	1.41485e-68	100	100
1106	CD40-TotalA	43	3.34432	1.13604	110340914	0.613333	6.93944e-32	2.79816e-31	100	99.9885
1107	CD31-TotalA	43	5.12769	1.09422	1.14286e+08	0.63526	1.09583e-44	5.95561e-44	100	100
1108	CD63-TotalA	43	3.44096	0.951161	113337345	0.629989	2.09301e-41	1.09011e-40	100	99.987
1109	CD230-TotalA	43	3.33034	0.883557	111505276	0.619805	1.97121e-35	9.12599e-35	100	100
1110	CD38-TotalA	43	7.5746	0.880476	99969017	0.555681	7.76359e-09	1.32938e-08	100	100
1111	CD4-TotalA	43	6.91561	0.870205	9.72423e+07	0.540524	2.64616e-05	3.98518e-05	100	100
1112	FCeR1a-TotalA	43	0.914582	0.624645	105017498	0.583743	3.8457e-18	1.06825e-17	100	100
1113	CD32-TotalA	43	2.1641	0.57498	112213266	0.623741	1.10462e-37	5.52311e-37	100	99.998
1114	CD134-TotalA	43	0.739207	0.561535	1.01393e+08	0.563593	4.28246e-11	8.49695e-11	100	100
1115	CD268-TotalA	43	2.8274	0.549471	110847367	0.616148	2.1017e-33	9.05903e-33	100	99.9695
1116	CD11c-TotalA	43	0.981317	0.500644	101834347	0.566049	7.45671e-12	1.60705e-11	100	100
1117	CD137L-TotalA	43	0.733427	0.473493	103006913	0.572567	5.29469e-14	1.27276e-13	100	100
1118	CD81-TotalA	43	1.68415	0.387843	9.64545e+07	0.536145	0.000178346	0.000256245	100	100
1119	Rat-IgG1-kappa-TotalA	43	0.53386	0.344977	100495607	0.558608	1.22437e-09	2.25069e-09	100	100
1120	LTBR-TotalA	43	0.884333	0.344553	98085397	0.545211	2.76069e-06	4.36818e-06	100	99.9995
1121	CD235ab-TotalA	43	0.635501	0.32725	9.62144e+07	0.534811	0.000306798	0.000435793	100	100
1122	CD14-63D3-TotalA	43	0.471569	0.267967	98390828	0.546908	1.15092e-06	1.84443e-06	100	100
1123	CD123-TotalA	44	11.8021	11.2931	1.06672e+08	0.782761	1.24808e-143	1.5601e-141	100	100
1124	CD117-TotalA	44	10.114	9.2842	103207313	0.757339	2.62631e-119	1.09429e-117	100	100
1125	FCeR1a-TotalA	44	7.37954	7.11092	95137988	0.698126	1.68962e-71	1.92002e-70	100	100
1126	CD10-TotalA	44	3.74593	3.36301	9.26131e+07	0.679598	4.43549e-59	3.69625e-58	100	100
1127	Integrin-beta7-TotalA	44	5.91362	3.24532	9.56947e+07	0.702211	2.12277e-74	2.65346e-73	100	100
1128	CD192-TotalA	44	3.94338	2.75544	79630695	0.584333	2.72717e-14	8.31454e-14	100	99.927
1129	CD38-TotalA	44	9.40303	2.71416	94107884	0.690567	2.75812e-66	2.65204e-65	100	100
1130	CD49b-TotalA	44	2.58214	2.12543	1.03479e+08	0.759332	3.93398e-121	2.45874e-119	100	100
1131	CD164-TotalA	44	5.91475	1.97358	8.70461e+07	0.638747	5.71047e-36	2.85524e-35	100	99.997
1132	CD84-TotalA	44	2.85476	1.97206	101376007	0.743901	2.26319e-107	7.07247e-106	100	100
1133	CD59-TotalA	44	3.65585	1.65812	9.49369e+07	0.69665	1.82583e-70	1.9019e-69	100	100
1134	Ig-Lambda-TotalA	44	4.05647	1.65697	83049867	0.609423	5.34805e-23	2.22836e-22	100	99.986
1135	CD49d-TotalA	44	3.26517	1.05061	9.16858e+07	0.672793	8.01929e-55	5.89653e-54	100	99.999
1136	CD169-TotalA	44	1.88091	1.00267	80693606	0.592132	9.21108e-17	3.19829e-16	100	99.9825
1137	CD184-TotalA	44	1.57546	0.753429	73778958	0.541393	0.000187351	0.000344394	100	100
1138	CD63-TotalA	44	3.07639	0.584313	8.09095e+07	0.593717	2.7318e-17	9.75642e-17	100	99.987
1139	CD177-TotalA	44	1.64075	0.450325	79199688	0.58117	2.38492e-13	6.9329e-13	100	99.9795
1140	CD195-TotalA	44	1.72969	0.420588	73889047	0.5422	0.000139873	0.000264911	100	100
1141	CD162-TotalA	44	5.81093	0.419993	7.63937e+07	0.560579	4.577e-08	1.05949e-07	100	100
1142	HLA-DR-TotalA	44	4.85331	0.397923	76252234	0.559542	7.72859e-08	1.7565e-07	100	99.9665
1143	CD177-TotalA	45	3.04949	1.86319	71315839	0.584978	4.06332e-13	1.81398e-12	100	99.9795
1144	CD45RB-TotalA	45	8.53968	1.82186	72429207	0.59411	9.51476e-16	6.25971e-15	100	100
1145	CD8-TotalA	45	5.66207	1.50539	6.60867e+07	0.542085	0.000327819	0.000532173	100	100
1146	CD10-TotalA	45	1.8087	1.41869	6.96321e+07	0.571166	1.24345e-09	4.20084e-09	100	100
1147	CD8a-TotalA	45	6.32183	1.41222	65176730	0.534621	0.00312537	0.0042718	100	99.9985
1148	CD4-TotalA	45	7.00228	0.955878	6.75665e+07	0.554224	3.68589e-06	7.43122e-06	100	100
1149	CD11b-TotalA	45	2.09791	0.768852	7.21419e+07	0.591754	4.80919e-15	2.86261e-14	100	99.9795
1150	CD49a-TotalA	45	2.74463	0.758412	7.208e+07	0.591246	6.78381e-15	3.85444e-14	100	99.999
1151	CD28-TotalA	45	5.58373	0.639219	7.14642e+07	0.586195	1.87633e-13	9.38167e-13	100	100
1152	CD32-TotalA	45	2.17819	0.588278	6.81331e+07	0.558871	5.03331e-07	1.14393e-06	100	99.998
1153	CD205-TotalA	45	2.45803	0.540395	6.51165e+07	0.534126	0.00358054	0.00476136	100	99.998
1154	CD90-TotalA	45	4.53807	0.528573	6.65508e+07	0.545892	8.95976e-05	0.000155551	100	99.996
1155	CD64-TotalA	45	2.11799	0.517162	6.94302e+07	0.56951	2.97119e-09	9.05851e-09	100	99.983
1156	CD59-TotalA	45	2.44345	0.441436	6.57182e+07	0.539062	0.000855361	0.00132	100	100
1157	CD278-TotalA	45	4.20068	0.436373	7.14265e+07	0.585886	2.28533e-13	1.09872e-12	100	100
1158	Integrin-beta7-TotalA	45	3.10234	0.424321	69697962	0.571707	9.31789e-10	3.23538e-09	100	100
1159	CD230-TotalA	45	2.85665	0.407139	72379472	0.593702	1.26313e-15	7.89458e-15	100	100
1160	CD119-TotalA	45	1.74862	0.390427	65323899	0.535828	0.00222693	0.00309296	100	99.995
1161	CD164-TotalA	46	10.3029	6.37214	8.91067e+07	0.824019	1.42113e-149	3.55281e-148	100	99.997
1162	CD205-TotalA	46	7.559	5.65494	9.28572e+07	0.858703	7.56729e-183	2.36478e-181	100	99.998
1163	CD32-TotalA	46	5.84411	4.26388	93613826	0.8657	5.72889e-190	3.58056e-188	100	99.998
1164	CD63-TotalA	46	6.53918	4.05603	93072509	0.860694	7.35936e-185	3.0664e-183	100	99.987
1165	CD59-TotalA	46	4.437	2.44021	8.38878e+07	0.775758	6.97277e-109	7.92361e-108	100	100
1166	CD126-TotalA	46	6.13355	1.90102	7.20576e+07	0.666357	8.64521e-41	4.50272e-40	100	99.9945
1167	CD73-TotalA	46	2.30028	1.7995	87263090	0.806971	1.87219e-134	3.34319e-133	100	100
1168	CD29-TotalA	46	4.76086	0.865469	7.38521e+07	0.682952	5.77069e-49	3.60668e-48	100	100
1169	CD138-DL101-TotalA	46	1.07944	0.799663	7.26852e+07	0.672161	1.46254e-43	8.30986e-43	100	100
1170	LTBR-TotalA	46	1.1036	0.563794	7.09202e+07	0.655839	5.25403e-36	2.26467e-35	100	99.9995
1171	CD64-TotalA	46	2.09338	0.492307	7.09527e+07	0.65614	3.87312e-36	1.72907e-35	100	99.983
1172	CD119-TotalA	46	1.8307	0.472589	6.84327e+07	0.632835	1.28183e-26	4.10842e-26	100	99.995
1173	CD107a-TotalA	46	0.808731	0.42231	67700371	0.626063	3.89466e-24	1.08185e-23	100	100
1174	CD235ab-TotalA	46	0.728283	0.419693	67985171	0.628697	4.36591e-25	1.33107e-24	100	100
1175	CD90-TotalA	46	4.42224	0.412254	69515032	0.642845	1.60128e-30	6.25499e-30	100	99.996
1176	CD206-TotalA	46	0.587114	0.35944	6.78114e+07	0.62709	1.66777e-24	4.73797e-24	100	99.998
1177	CD93-TotalA	46	0.87937	0.337156	6.94811e+07	0.642531	2.14257e-30	7.87711e-30	100	99.9965
1178	CD14-63D3-TotalA	46	0.506682	0.302693	64828564	0.599506	1.2514e-15	2.69699e-15	100	100
1179	C5L2-TotalA	46	0.837756	0.289907	66463634	0.614627	3.11809e-20	8.12002e-20	100	99.999
1180	FCeR1a-TotalA	46	0.576639	0.284668	65399708	0.604788	3.64207e-17	8.27744e-17	100	100
1181	CD138-MI15-TotalA	46	0.45169	0.283068	6.48788e+07	0.599971	9.2342e-16	2.02504e-15	100	100
1182	CD16-TotalA	47	15.1206	14.2833	75467719	0.950988	8.90656e-212	1.11332e-209	100	100
1183	CD163-TotalA	47	15.3098	13.9323	69505099	0.875851	1.01961e-147	4.24838e-146	100	99.8069
1184	CD169-TotalA	47	13.3278	12.4708	6.73752e+07	0.849012	1.19086e-127	3.72143e-126	100	99.9825
1185	CD36-TotalA	47	11.98	11.5143	65100734	0.820351	7.41757e-108	1.32457e-106	100	100
1186	CD271-TotalA	47	9.54747	8.16318	6.71764e+07	0.846506	7.479e-126	1.55813e-124	100	99.994
1187	CD273-TotalA	47	7.93716	7.34491	7.47893e+07	0.942439	6.66475e-204	4.16547e-202	100	100
1188	CD39-TotalA	47	7.07253	5.45152	67220509	0.847062	2.99059e-126	7.47647e-125	100	99.9601
1189	CD206-TotalA	47	5.62441	5.40643	6.29604e+07	0.79338	9.01338e-91	1.12667e-89	100	99.998
1190	HLA-DR-TotalA	47	9.23147	4.78418	60756176	0.765604	9.72213e-75	1.10479e-73	100	99.9666
1191	CD56-TotalA	47	5.84419	4.18906	5.9907e+07	0.754904	5.5106e-69	5.74021e-68	100	99.9271
1192	CD9-TotalA	47	6.89274	4.16961	6.3118e+07	0.795366	5.59649e-92	7.7729e-91	100	99.9975
1193	CD218a-TotalA	47	7.06238	3.7359	6.4844e+07	0.817116	9.95749e-106	1.55586e-104	100	99.9935
1194	CD63-TotalA	47	5.12194	2.63307	54517346	0.686987	6.05457e-38	3.98327e-37	100	99.987
1195	CD49a-TotalA	47	4.24919	2.26514	54955172	0.692504	4.10589e-40	3.01904e-39	100	99.999
1196	CD81-TotalA	47	3.30228	2.0082	5.75649e+07	0.725389	2.4713e-54	2.20652e-53	100	100
1197	CD11c-TotalA	47	2.16654	1.68695	46600295	0.587222	1.89367e-09	3.5865e-09	100	100
1198	CD86-TotalA	47	3.37071	1.62062	5.21645e+07	0.657338	2.3405e-27	9.7521e-27	99.7475	99.9636
1199	CD154-TotalA	47	2.6815	1.52098	50802247	0.640172	4.76691e-22	1.70247e-21	100	99.992
1200	CD73-TotalA	47	1.96692	1.46419	5.33778e+07	0.672627	1.36221e-32	7.40333e-32	100	100
1201	CD230-TotalA	47	3.74311	1.29492	4.9651e+07	0.625664	4.9697e-18	1.55303e-17	100	100
1202	TCR-GD-TotalA	47	1.57269	1.12078	53170487	0.670015	1.15548e-31	6.01812e-31	100	100
1203	CD31-TotalA	47	5.14088	1.10468	46853174	0.590409	4.78115e-10	9.73605e-10	100	100
1204	CD123-TotalA	47	1.63276	1.08765	4.37341e+07	0.551105	0.000432493	0.000594084	100	100
1205	CD107a-TotalA	47	1.30788	0.922137	4.78612e+07	0.60311	1.23988e-12	3.16295e-12	100	100
1206	CD325-TotalA	47	1.22069	0.894483	5.12756e+07	0.646136	7.97773e-24	3.1163e-23	100	100
1207	CD140b-TotalA	47	1.43644	0.826308	49385696	0.622321	3.64283e-17	1.08417e-16	100	100
1208	CD14-TotalA	47	1.4383	0.776439	4.71939e+07	0.594702	6.94732e-11	1.52353e-10	100	99.9581
1209	CD84-TotalA	47	1.6053	0.717326	47872416	0.603252	1.15517e-12	3.00825e-12	100	100
1210	Ig-Lambda-TotalA	47	2.97086	0.566862	4.75719e+07	0.599466	7.39195e-12	1.81175e-11	100	99.986
1211	CD93-TotalA	47	1.08789	0.545846	47142502	0.594054	9.34375e-11	2.01374e-10	100	99.9965
1212	HLA-ABC-TotalA	47	6.79312	0.539702	44072004	0.555362	0.000137506	0.000197566	100	100
1213	CD58-TotalA	47	2.21043	0.448391	44671596	0.562918	1.47131e-05	2.24285e-05	100	99.999
1214	CD119-TotalA	47	1.78542	0.426877	4.5467e+07	0.572941	5.08246e-07	8.70284e-07	100	99.995
1215	CD49b-TotalA	47	0.804755	0.341516	4.35434e+07	0.548701	0.000796894	0.00107109	100	100
1216	CD41-TotalA	47	0.65441	0.322673	46303358	0.58348	8.97775e-09	1.67495e-08	100	100
1217	CD10-TotalA	47	0.678241	0.284483	44375888	0.559192	4.57534e-05	6.72843e-05	100	100
1218	CD64-TotalA	48	3.76064	2.15975	20545242	0.736629	4.42312e-22	9.21483e-21	100	99.9831
1219	CD32-TotalA	48	3.01738	1.42667	19440970	0.697036	8.66847e-16	1.08356e-14	100	99.998
1220	CD205-TotalA	48	3.33217	1.41388	1.70426e+07	0.611046	5.79722e-06	2.26454e-05	100	99.998
1221	CD11b-TotalA	48	2.34004	1.00935	19179460	0.68766	1.83663e-14	1.91315e-13	100	99.9796
1222	CD177-TotalA	48	2.10463	0.913301	18908297	0.677938	3.74013e-13	3.59628e-12	100	99.9796
1223	CD73-TotalA	48	1.24357	0.738457	1.75371e+07	0.628776	1.46e-07	7.30001e-07	100	100
1224	Ig-Lambda-TotalA	48	2.80845	0.40361	1.65159e+07	0.59216	0.000168163	0.000500485	100	99.986
1225	CD39-TotalA	48	1.93354	0.301986	17107819	0.613383	3.67269e-06	1.53029e-05	100	99.9601
1226	Rat-IgG2b-kappa-TotalA	48	0.490825	0.3017	16648718	0.596923	7.58783e-05	0.0002432	100	100
1227	CD325-TotalA	48	0.589773	0.261981	16659075	0.597294	7.12061e-05	0.000234231	100	100
1228	CD45RB-TotalA	49	13.1343	6.41428	16450149	0.795805	2.562e-25	3.2025e-23	100	100
1229	CD4-TotalA	49	12.1633	6.11712	1.46391e+07	0.708192	2.527e-13	6.31749e-12	100	100
1230	CD27-TotalA	49	6.65754	3.15954	1.57437e+07	0.761631	3.72522e-20	2.32827e-18	100	100
1231	CD28-TotalA	49	7.97623	3.03133	14806135	0.716273	2.92708e-14	1.21962e-12	100	100
1232	CD31-TotalA	49	6.22566	2.1884	1.41499e+07	0.684525	8.83589e-11	1.57784e-09	100	100
1233	CD38-TotalA	49	8.81999	2.12301	13612687	0.658538	2.51476e-08	2.16855e-07	100	100
1234	CD127-TotalA	49	3.68844	1.96326	14752447	0.713676	5.90295e-14	1.84467e-12	100	100
1235	CD47-TotalA	49	8.15786	1.61527	1.35621e+07	0.656091	4.10605e-08	3.01915e-07	100	100
1236	CD230-TotalA	49	3.9234	1.47342	13584533	0.657176	3.3066e-08	2.58328e-07	100	100
1237	Integrin-beta7-TotalA	49	4.07585	1.39727	13662019	0.660925	1.54827e-08	1.61278e-07	100	100
1238	CD162-TotalA	49	6.57597	1.18421	12638128	0.611392	9.03397e-05	0.000364273	100	100
1239	CD270-TotalA	49	4.07307	1.03976	1.31099e+07	0.634213	2.39006e-06	1.29894e-05	100	100
1240	CD226-TotalA	49	2.45702	0.895144	1.39563e+07	0.675161	7.43702e-10	8.77452e-09	100	100
1241	CD197-TotalA	49	0.884623	0.374232	12492658	0.604355	0.000244623	0.000873652	100	100
1242	CD4-TotalA	50	12.0857	6.03891	11657158	0.699754	2.92279e-10	5.21926e-09	100	100
1243	CD45RB-TotalA	50	11.4948	4.77344	1.19265e+07	0.71592	9.56568e-12	3.9857e-10	100	100
1244	CD28-TotalA	50	8.01576	3.07057	1.18724e+07	0.712672	1.94084e-11	4.85211e-10	100	100
1245	CD31-TotalA	50	7.06502	3.0279	12110547	0.72697	7.9763e-13	9.97038e-11	100	100
1246	CD162-TotalA	50	7.93319	2.54188	11698994	0.702266	1.74722e-10	3.64005e-09	100	100
1247	CD47-TotalA	50	8.95777	2.41535	11885223	0.713445	1.64171e-11	4.85211e-10	100	100
1248	CD27-TotalA	50	5.73555	2.23686	11943221	0.716926	7.66696e-12	3.9857e-10	100	100
1249	CD38-TotalA	50	8.9289	2.23175	11134473	0.668379	1.07937e-07	1.49913e-06	100	100
1250	CD126-TotalA	50	6.1623	1.92546	10527062	0.631917	3.14975e-05	0.000246074	100	99.9945
1251	Integrin-beta7-TotalA	50	3.84454	1.16572	10454210	0.627544	5.71269e-05	0.000420051	100	100
1252	HLA-ABC-TotalA	50	7.2688	1.01474	1.04363e+07	0.626469	6.59419e-05	0.00045793	100	100
1253	CD270-TotalA	50	4.04759	1.01417	10411741	0.624995	8.01549e-05	0.000527335	100	100
1254	CD226-TotalA	50	2.56195	1.00003	1.08878e+07	0.653569	1.26274e-06	1.21417e-05	100	100
1255	CD127-TotalA	50	2.38194	0.656019	10074662	0.60476	0.0009481	0.00538693	100	100
1256	CD278-TotalA	50	4.39046	0.625085	10340305	0.620706	0.000139737	0.000873358	100	100
1257	CD169-TotalA	51	14.0217	13.1418	5064800	0.900982	1.98809e-13	1.24206e-11	100	99.9826
1258	CD20-TotalA	51	17.137	13.0825	5113349	0.909619	6.00872e-14	7.5109e-12	100	99.9826
1259	CD22-TotalA	51	14.8564	11.2182	5048134	0.898018	2.98095e-13	1.24206e-11	100	99.9766
1260	HLA-DR-TotalA	51	15.2497	10.7945	5035980	0.895855	3.9981e-13	1.24941e-11	100	99.9666
1261	CD95-TotalA	51	12.2463	7.59109	4783027	0.850857	1.26887e-10	1.9826e-09	100	99.999
1262	CD40-TotalA	51	8.85584	6.64339	4919765	0.875182	6.12552e-12	1.27615e-10	100	99.9885
1263	CD268-TotalA	51	8.84423	6.56475	4986102	0.886983	1.3124e-12	3.281e-11	100	99.9696
1264	CD63-TotalA	51	8.54658	6.05337	4525096	0.804974	2.27256e-08	2.8407e-07	100	99.987
1265	CD205-TotalA	51	7.18197	5.26343	4910886	0.873602	7.50211e-12	1.33966e-10	100	99.998
1266	CD150-TotalA	51	7.40291	5.1552	4617573	0.821425	3.82974e-09	5.31908e-08	100	100
1267	CD164-TotalA	51	8.59413	4.64692	3908715	0.695325	0.00034345	0.00214656	100	99.997
1268	CD39-TotalA	51	5.80656	4.17538	4203294	0.747728	5.60937e-06	5.39362e-05	100	99.9602
1269	CD35-TotalA	51	7.49083	3.99702	4360657	0.775722	4.33346e-07	4.62376e-06	100	99.9841
1270	CD177-TotalA	51	4.70664	3.51517	3750968	0.667263	0.00217113	0.00935832	100	99.9796
1271	CD86-TotalA	51	5.05953	3.30671	3941280	0.701118	0.000227547	0.00158019	100	99.9631
1272	CD218a-TotalA	51	6.59814	3.26474	4359250	0.775471	4.43881e-07	4.62376e-06	100	99.9935
1273	CD36-TotalA	51	3.47993	2.99198	3852498	0.685325	0.00068176	0.00387364	100	100
1274	HLA-ABC-TotalA	51	8.84769	2.59357	4025093	0.716028	7.50857e-05	0.0005521	100	100
1275	CD9-TotalA	51	4.6229	1.89181	3752111	0.667467	0.00214422	0.00935832	100	99.9975
1276	CD81-TotalA	51	2.97101	1.6732	3791515	0.674476	0.00138398	0.00691988	100	100
1277	CD123-TotalA	51	2.20116	1.65413	3816291	0.678884	0.00104266	0.00543051	100	100
1278	CD184-TotalA	51	2.05732	1.23291	4112238	0.73153	2.19855e-05	0.000183213	100	100
1279	CD102-TotalA	51	1.92256	0.990472	3.76713e+06	0.670138	0.00181804	0.00841684	100	100
1280	CD36-TotalA	52	16.9701	16.4837	4803620	0.996921	3.38351e-17	4.22939e-15	100	100
1281	CD163-TotalA	52	15.4238	14.0205	4691950	0.973746	9.04077e-16	2.26019e-14	100	99.8072
1282	CD169-TotalA	52	14.7971	13.9171	4772354	0.990432	8.62067e-17	5.38792e-15	100	99.9826
1283	CD16-TotalA	52	11.7434	10.8793	4714364	0.978397	4.73293e-16	1.47904e-14	100	100
1284	CD273-TotalA	52	9.05688	8.45115	4745397	0.984838	1.91234e-16	7.96809e-15	100	100
1285	CD56-TotalA	52	9.82772	8.1653	4340092	0.900723	1.04574e-11	8.16985e-11	100	99.9273
1286	CD64-TotalA	52	9.64765	8.04622	4490649	0.931968	2.29656e-13	3.18966e-12	100	99.9831
1287	CD39-TotalA	52	8.5479	6.91696	4602566	0.955195	1.1235e-14	2.00625e-13	100	99.9602
1288	CD205-TotalA	52	8.23576	6.31724	4223184	0.87646	1.67698e-10	1.04811e-09	100	99.998
1289	CD49a-TotalA	52	8.14578	6.15799	4413040	0.915862	1.70174e-12	1.63629e-11	100	99.999
1290	CD73-TotalA	52	6.28903	5.7841	4673463	0.969909	1.53472e-15	3.19733e-14	100	100
1291	CD271-TotalA	52	7.16106	5.76136	4447128	0.922936	7.1248e-13	7.42167e-12	100	99.994
1292	CD9-TotalA	52	8.45669	5.72602	4401315	0.913428	2.2884e-12	2.04322e-11	100	99.9975
1293	CD63-TotalA	52	8.14736	5.65398	4482334	0.930243	2.85624e-13	3.5703e-12	100	99.987
1294	CD32-TotalA	52	6.81527	5.2242	4343387	0.901406	9.64746e-12	8.03955e-11	100	99.998
1295	CD177-TotalA	52	5.91491	4.72352	4196342	0.870889	3.09772e-10	1.84388e-09	100	99.9796
1296	CD86-TotalA	52	6.14555	4.39279	4257598	0.883602	7.53828e-11	4.95939e-10	100	99.9631
1297	CD218a-TotalA	52	7.56999	4.23665	4285673	0.889429	3.88467e-11	2.69769e-10	100	99.9935
1298	CD59-TotalA	52	6.17843	4.17558	4334477	0.899557	1.19937e-11	8.8189e-11	100	100
1299	CD206-TotalA	52	4.27288	4.04473	4534872	0.941146	7.09866e-14	1.10916e-12	100	99.998
1300	CD81-TotalA	52	4.95164	3.65403	4456971	0.924979	5.52643e-13	6.28004e-12	100	100
1301	CD90-TotalA	52	7.52213	3.51145	3780966	0.784684	1.35885e-06	6.06629e-06	100	99.996
1302	Ig-Lambda-TotalA	52	5.72824	3.32353	3951078	0.819988	5.63404e-08	2.93439e-07	100	99.9861
1303	CD154-TotalA	52	4.36113	3.19799	4123004	0.855669	1.58444e-09	9.00251e-09	100	99.992
1304	CD31-TotalA	52	7.07191	3.0339	3836270	0.796162	5.01559e-07	2.41134e-06	100	100
1305	HLA-DR-TotalA	52	7.36428	2.90789	3698116	0.76749	5.64764e-06	2.35319e-05	100	99.9666
1306	CD4-TotalA	52	8.73787	2.68889	3292778	0.683368	0.00186038	0.00528518	100	100
1307	CD11b-TotalA	52	3.89932	2.56824	4014153	0.833079	1.58426e-08	8.61013e-08	100	99.9796
1308	CD107a-TotalA	52	2.68786	2.30058	3728549	0.773806	3.37865e-06	1.45631e-05	100	100
1309	CD29-TotalA	52	5.97283	2.07535	3800944	0.78883	9.52019e-07	4.40749e-06	100	100
1310	CD49f-TotalA	52	5.31689	2.07329	3625873	0.752497	1.82949e-05	6.72606e-05	100	100
1311	HLA-ABC-TotalA	52	7.72488	1.47057	3.28427e+06	0.681603	0.00205813	0.00571703	100	100
1312	TCR-GD-TotalA	52	1.9012	1.44725	3840665	0.797074	4.62637e-07	2.31318e-06	100	100
1313	CD119-TotalA	52	2.70437	1.34515	3588158	0.74467	3.29695e-05	0.000117373	100	99.995
1314	CD325-TotalA	52	1.40924	1.08139	3361857	0.697704	0.000793819	0.00236256	100	100
1315	CD49b-TotalA	52	1.54095	1.07717	3586534	0.744333	3.38035e-05	0.000117373	100	100
1316	CD140b-TotalA	52	1.55955	0.947901	3324300	0.68991	0.00127	0.00369186	100	100
1317	CD61-TotalA	52	1.1405	0.853604	3395565	0.7047	0.000513425	0.00156532	100	100
1318	CD84-TotalA	52	1.64931	0.760014	3495813	0.725505	0.000129871	0.000427207	100	100
1319	CD137L-TotalA	52	1.01703	0.755064	3484239	0.723103	0.000153127	0.000490792	100	100
1320	Notch 1-TotalA	52	0.521951	0.336074	3.56563e+06	0.739994	1.6434e-05	6.41955e-05	95.8333	52.5898
