# Supplementary material for: Single cell multi-omic reference atlases of non-human primate immune tissues reveals CD102 as a biomarker for long-lived plasma cells
Source: Commun Biol. 2022 Dec 21;5:1399. doi: 10.1038/s42003-022-04216-9 (PMC9770566; doi:10.1038/s42003-022-04216-9)
Supplement: Supplementary file 6 — Supplementary Data 4 [file 42003_2022_4216_MOESM6_ESM.xlsx]

## Sheet: RNA
	feature	group	avgExpr	logFC	statistic	auc	pval	padj	pct_in	pct_out
1	S100A8	0	7.3237	4.44156	2.33697e+08	0.838413	0	0	100	86.0322
2	S100A9	0	7.04656	4.20557	2.35004e+08	0.843104	0	0	100	87.0772
3	GCA	0	3.90455	2.82637	251823606	0.903446	0	0	97.0731	42.4864
4	BCL2A1	0	3.55217	2.71883	2.51777e+08	0.90328	0	0	94.5095	35.4199
5	MMP9	0	3.10411	2.68524	248344669	0.890965	0	0	87.9693	15.5123
6	CAMP	0	4.795	2.64586	2.12684e+08	0.76303	0	0	99.7376	70.2959
7	PGLYRP1	0	3.30213	2.39522	232358465	0.833612	0	0	91.9055	29.633
8	S100A12	0	3.05417	2.38163	238612764	0.85605	0	0	87.3436	25.259
9	PLBD1	0	3.11295	2.19229	243134982	0.872274	0	0	91.4413	38.6137
10	S100A11	0	3.52069	2.17513	242398191	0.869631	0	0	93.3589	55.2137
11	VIM	0	3.80956	2.0953	238154296	0.854406	0	0	97.7392	63.7928
12	NFKBIA	0	3.13618	2.06313	231467145	0.830415	0	0	86.4352	52.2474
13	LCN2	0	3.03809	1.98369	2.10219e+08	0.754184	0	0	83.9524	32.562
14	S100A4	0	3.48525	1.83749	2.15442e+08	0.772924	0	0	89.3016	60.5901
15	FTH1	0	3.99126	1.81643	2.34567e+08	0.841537	0	0	97.0731	80.231
16	LST1	0	2.75988	1.79318	230168201	0.825755	0	0	86.3141	42.8792
17	NCF1	0	2.38881	1.65495	223969178	0.803515	0	0	79.9152	42.1399
18	HIF1A	0	2.44339	1.591	219164215	0.786277	0	0	77.8966	51.4778
19	SELL	0	2.2104	1.57375	2.17447e+08	0.780115	0	0	74.3238	30.982
20	PGD	0	2.42181	1.57033	2.22575e+08	0.798512	0	0	80.1776	48.172
21	LCP1	0	3.09158	1.51018	2.28147e+08	0.818502	0	0	91.4211	66.9297
22	LITAF	0	2.0331	1.44539	2.1254e+08	0.762511	0	0	70.0646	34.2078
23	CFD	0	1.96539	1.39993	203573091	0.730342	0	0	65.6843	27.5571
24	SERPINB1	0	2.72612	1.39134	2.12809e+08	0.763477	0	0	84.1744	56.5734
25	GMFG	0	2.87161	1.38926	2.26561e+08	0.812813	0	0	87.7271	71.2574
26	PTGS2	0	1.71178	1.38851	2.00885e+08	0.720697	0	0	55.1877	14.5703
27	SAT1	0	2.58911	1.36559	2.12701e+08	0.763088	0	0	82.1155	62.7068
28	NFKBIZ	0	2.23715	1.35065	2.05158e+08	0.736028	0	0	71.417	48.659
29	MNDA	0	2.54367	1.33054	2.03029e+08	0.72839	0	0	80.4602	50.3137
30	SAMD9L	0	1.69013	1.31848	2.04715e+08	0.734438	0	0	60.0525	22.2287
31	BRI3	0	2.29988	1.31584	2.10656e+08	0.755753	0	0	75.8175	58.8732
32	ORM1	0	2.03129	1.30371	1.96052e+08	0.703359	0	0	66.0476	25.5203
33	HOPX	0	1.59677	1.27344	2.03029e+08	0.728391	0	0	57.1054	15.4483
34	QPCT	0	1.7284	1.24565	204776848	0.73466	0	0	62.5555	24.868
35	TKT	0	2.6203	1.23813	212102425	0.760942	0	0	82.4384	65.9202
36	ENSMMUG00000014256	0	4.38328	1.23521	204341135	0.733097	0	0	99.4954	91.7231
37	ACTR2	0	2.87557	1.22757	219150189	0.786226	0	0	88.0299	76.5058
38	CTSS	0	2.40094	1.20265	2.09187e+08	0.750481	0	0	79.4913	58.827
39	GPR65	0	1.49798	1.20065	1.98268e+08	0.711308	0	0	53.8958	18.4449
40	LGALS3	0	1.86209	1.19715	198494938	0.712123	0	0	64.4732	36.8346
41	FTL	0	3.83552	1.17244	230290107	0.826192	0	0	96.2656	93.6621
42	RFLNB	0	1.70199	1.15122	1.9896e+08	0.71379	0	0	61.4251	28.6341
43	PADI4	0	1.49447	1.10602	1.96434e+08	0.70473	0	0	54.7436	18.4857
44	SOD2	0	1.68632	1.08584	1.85986e+08	0.667245	0	0	56.5604	38.795
45	OAZ1	0	2.93415	1.06756	2.18784e+08	0.784912	0	0	88.9988	84.086
46	PLEK	0	1.69947	1.06702	1.90439e+08	0.68322	0	0	57.9734	35.5123
47	FCGR2A	0	1.4568	1.06457	193625853	0.694655	0	0	53.8151	21.9195
48	ACTR3	0	2.29454	1.04967	204828419	0.734845	0	0	77.392	69.8089
49	PLAUR	0	1.36352	1.04295	190716274	0.684216	0	0	49.7981	19.17
50	TYROBP	0	1.73014	1.03336	1.94271e+08	0.696968	0	0	62.0509	35.2955
51	TBC1D24	0	2.52472	1.02355	208468183	0.747903	0	0	81.8934	76.9413
52	MARCKS	0	1.72663	1.02175	187598240	0.67303	0	0	57.7513	34.6272
53	VASP	0	1.70974	1.01762	192902744	0.692061	0	0	62.3537	44.0629
54	PNRC1	0	2.5564	1.0086	202204260	0.725431	0	0	80.7428	76.177
55	NAMPT	0	1.36016	1.00295	1.85851e+08	0.666761	0	0	50.0404	26.3841
56	CAP1	0	2.13009	0.991639	1.98734e+08	0.712981	0	0	72.9512	61.8715
57	SRGN	0	1.6556	0.987758	1.87825e+08	0.673845	0	0	58.5991	37.8281
58	EVI2B	0	1.8088	0.958726	1.9226e+08	0.689754	0	0	63.6455	47.4878
59	PYGL	0	1.31561	0.940228	1.88211e+08	0.675229	0	0	49.8991	21.7578
60	CDA	0	1.62885	0.938111	186092768	0.667629	0	0	57.9935	30.8931
61	TPM3	0	2.50767	0.937064	204655165	0.734224	0	0	81.308	75.6723
62	ACTB	0	3.95107	0.931599	2.12166e+08	0.761171	0	0	98.1833	93.3404
63	LTB	0	1.35017	0.92972	1.87842e+08	0.673906	0	0	50.9285	20.6221
64	ZFP36	0	2.03921	0.926824	186026198	0.66739	0	0	67.8644	51.7675
65	ATP13A3	0	1.34457	0.924826	181203597	0.650089	0	0	49.3339	31.4458
66	VCL	0	1.33874	0.920612	1.84684e+08	0.662576	0	0	50.6056	28.7586
67	ENSMMUG00000010226	0	1.567	0.916012	183922497	0.659843	0	0	56.7017	41.2423
68	S100A6	0	3.15857	0.909551	1.87675e+08	0.673306	0	0	89.3823	79.6801
69	ARPC2	0	2.24053	0.894729	200207534	0.718267	0	0	76.7864	70.6549
70	GPSM3	0	1.68277	0.892103	188339881	0.675691	0	0	61.4453	47.6726
71	CCL4L1	0	1.3282	0.890429	1.77835e+08	0.638002	0	0	44.8123	21.971
72	ENSMMUG00000000983	0	2.11825	0.853193	193190418	0.693093	0	0	72.5071	66.3343
73	YWHAZ	0	2.13418	0.84958	1.93817e+08	0.695339	0	0	73.1732	66.7093
74	S100P	0	1.48265	0.844615	1.79666e+08	0.644573	0	0	51.0093	27.9908
75	LSP1	0	1.64901	0.844367	1.86163e+08	0.66788	0	0	59.9919	46.64
76	C1orf162	0	1.09431	0.838199	1.82953e+08	0.656366	0	0	42.4909	15.8198
77	GRN	0	1.65047	0.825679	181009312	0.649391	1.13937e-306	2.36856e-305	59.3056	48.4973
78	JAML	0	1.03598	0.80824	180767118	0.648523	0	0	40.1696	14.014
79	GSN	0	1.22991	0.806708	180943519	0.649155	0	0	47.2951	24.9054
80	C5AR1	0	1.00551	0.79169	179935055	0.645537	0	0	38.3125	11.7373
81	LASP1	0	1.21598	0.773676	175592212	0.629957	1.644e-285	2.91659e-284	46.5281	32.4998
82	COTL1	0	1.65639	0.760477	1.81217e+08	0.650136	0	0	61.1425	45.108
83	TMEM120A	0	0.896379	0.750617	176468618	0.633101	0	0	34.9213	10.9784
84	ITGAM	0	1.22983	0.749667	178405346	0.640049	0	0	47.1336	27.0079
85	MYL6	0	2.57816	0.741497	1.94079e+08	0.696279	0	0	83.266	84.4344
86	ENSMMUG00000001884	0	1.73102	0.736985	181763584	0.652098	1.03617e-292	1.93996e-291	63.0198	61.971
87	DUSP6	0	1.07655	0.72791	1.72699e+08	0.619576	0	0	39.3419	21.1766
88	ENSMMUG00000031200	0	1.59053	0.71404	1.70104e+08	0.610267	3.54657e-208	3.45819e-207	56.7824	31.0282
89	TNFAIP6	0	0.997129	0.710588	1.75353e+08	0.629097	0	0	37.5252	14.5437
90	PRR13	0	1.69164	0.702566	178842787	0.641619	2.13227e-255	3.05592e-254	61.526	60.8762
91	IQGAP1	0	1.69662	0.694433	180758724	0.648492	1.60297e-285	2.84656e-284	61.6673	57.2772
92	ENSMMUG00000014402	0	1.35399	0.694123	173110985	0.621055	7.71648e-265	1.1859e-263	50.5046	28.5986
93	ACSL1	0	1.04649	0.693455	170150642	0.610435	4.69215e-239	5.87661e-238	40.3109	25.8473
94	PPP2R5A	0	1.12438	0.691289	1.69454e+08	0.607936	4.02838e-195	3.56296e-194	43.3589	33.5377
95	ENSMMUG00000006075	0	2.47109	0.686482	190097174	0.681995	0	0	78.0178	78.1943
96	FCAR	0	1.08855	0.678189	173266944	0.621615	3.78987e-301	7.53561e-300	42.067	24.0967
97	TRIB1	0	1.08415	0.678018	1.7081e+08	0.612802	1.30675e-251	1.81171e-250	40.6944	25.4332
98	SLC2A3	0	0.995822	0.676741	169973555	0.609799	6.04679e-275	9.92749e-274	37.0811	20.6309
99	DHRS7	0	1.09005	0.675585	1.7043e+08	0.611437	1.70169e-222	1.85531e-221	42.2285	29.8356
100	SPI1	0	1.25201	0.67485	173990375	0.62421	5.80451e-248	7.75902e-247	48.0016	35.6047
101	G0S2	0	0.930584	0.672766	171345648	0.614722	0	0	34.0937	13.2036
102	DARS	0	1.18013	0.671835	1.68707e+08	0.605254	1.05611e-170	7.60673e-170	45.216	39.1753
103	SORL1	0	0.96886	0.663591	1.71114e+08	0.613892	0	0	37.505	19.33
104	CTSD	0	1.57186	0.660448	1.73238e+08	0.62151	5.07045e-193	4.40782e-192	58.256	56.4934
105	RGS2	0	1.42119	0.65852	163687098	0.587246	3.13995e-119	1.49964e-118	46.1445	38.2351
106	MAMU-A	0	2.68488	0.656831	180095929	0.646115	4.06182e-257	5.92352e-256	84.9818	81.8946
107	LBR	0	2.05822	0.646905	185144884	0.664228	0	0	71.6593	71.3765
108	PFN1	0	2.76036	0.645808	1.90983e+08	0.685173	0	0	86.5765	84.1962
109	TXN	0	1.80754	0.641053	182318687	0.654089	2.25015e-301	4.48876e-300	64.4126	61.0628
110	ARPC3	0	2.21601	0.640554	1.89859e+08	0.68114	0	0	74.8284	77.5473
111	KLF6	0	2.22352	0.639349	173867803	0.623771	1.49512e-190	1.26777e-189	74.0412	66.8693
112	ENSMMUG00000003187	0	2.51179	0.637138	1.77261e+08	0.635943	1.08595e-224	1.2085e-223	79.7537	75.6172
113	C19orf38	0	0.867324	0.63159	170659331	0.61226	0	0	34.2551	15.8216
114	LRRK2	0	0.902231	0.625664	169668841	0.608706	3.36559e-298	6.54248e-297	35.3048	17.8637
115	SAMSN1	0	0.818012	0.623446	170390468	0.611295	0	0	32.1356	12.4234
116	SH3BGRL	0	1.84499	0.623441	1.80438e+08	0.647342	5.98061e-270	9.52779e-269	65.5632	66.6382
117	PTPRC	0	1.54761	0.616411	172163285	0.617655	1.05891e-191	9.08426e-191	57.1659	48.2467
118	IFI27L2	0	1.73216	0.614217	176699681	0.63393	1.76568e-223	1.94129e-222	62.1316	66.848
119	CCPG1	0	1.10172	0.588246	1.62319e+08	0.582338	8.80532e-105	3.73317e-104	42.4505	39.7654
120	PPP1R15A	0	1.88455	0.587876	1.71225e+08	0.61429	1.96696e-164	1.34414e-163	61.3847	64.8734
121	TREM1	0	0.819639	0.586051	168056077	0.60292	0	0	31.631	13.4844
122	FGR	0	1.00033	0.581094	168857733	0.605796	1.34421e-223	1.47968e-222	39.7053	25.1506
123	MYH9	0	1.13414	0.576584	162669345	0.583595	2.65891e-106	1.14347e-105	43.5809	40.9331
124	SYNE1	0	1.01819	0.572013	1.66055e+08	0.595741	3.5957e-177	2.74225e-176	39.241	26.6667
125	WLS	0	0.754016	0.568927	169211444	0.607065	0	0	29.8345	10.2017
126	TSPAN33	0	0.719798	0.556764	165569940	0.594001	7.02424e-297	1.35252e-295	28.7041	12.3167
127	ENSMMUG00000018854	0	1.58386	0.555203	172802423	0.619948	5.19679e-189	4.356e-188	58.5991	55.6563
128	FAM49B	0	1.41176	0.553543	1.67894e+08	0.602339	7.97196e-140	4.5423e-139	53.3508	54.1225
129	SERPINA1	0	0.923176	0.549983	166870273	0.598666	6.73496e-216	6.9256e-215	36.3545	21.66
130	ENSMMUG00000038412	0	0.741803	0.544637	168233574	0.603557	0	0	29.9556	10.8913
131	G6PD	0	0.853048	0.538893	160562711	0.576037	1.13975e-116	5.34566e-116	33.8312	25.6021
132	BASP1	0	1.2298	0.537716	164369155	0.589693	2.70174e-121	1.3137e-120	46.6088	41.2192
133	RNASE6	0	1.16239	0.532134	1.64977e+08	0.591875	9.19211e-145	5.42531e-144	43.8232	32.322
134	SRI	0	1.43747	0.530576	168882715	0.605886	1.65068e-147	9.89595e-147	54.1381	56.3245
135	RASSF5	0	0.846834	0.529989	162564231	0.583218	1.21614e-149	7.42978e-149	33.6496	22.9237
136	RHOG	0	1.21016	0.527919	162416782	0.582689	2.66386e-97	1.06327e-96	46.8308	47.1945
137	CKAP4	0	0.895627	0.525386	163211176	0.585539	1.67403e-151	1.03518e-150	35.3654	24.3117
138	CORO1A	0	1.38153	0.52515	168731412	0.605343	3.00967e-155	1.90758e-154	52.503	47.7562
139	ANXA1	0	1.60315	0.521596	1.65371e+08	0.593286	8.71018e-121	4.21395e-120	58.2358	48.6484
140	SNX3	0	1.40028	0.517447	165672500	0.594369	2.02221e-116	9.46272e-116	52.3617	58.2902
141	NCF2	0	0.815586	0.516771	1.63946e+08	0.588175	2.0788e-191	1.7767e-190	32.2568	18.907
142	VCAN	0	0.996581	0.51382	1.6272e+08	0.583776	1.31452e-161	8.80829e-161	35.7691	20.6149
143	RTN3	0	1.39411	0.513692	1.64979e+08	0.59188	9.9567e-111	4.44621e-110	52.6847	57.805
144	LDHA	0	1.30436	0.50082	164988973	0.591917	2.51305e-118	1.19306e-117	49.5761	48.3622
145	AP1S2	0	1.25163	0.497277	1.64287e+08	0.589397	7.60905e-115	3.512e-114	48.2237	45.6874
146	ENSMMUG00000010392	0	0.847351	0.490812	160878332	0.577169	3.14707e-123	1.55381e-122	33.7707	24.5926
147	HCLS1	0	0.936853	0.489938	1.59335e+08	0.571631	1.60117e-90	6.05633e-90	36.9398	31.812
148	SLCO4C1	0	0.68445	0.485646	163372988	0.586119	6.57461e-246	8.61203e-245	27.5131	12.6793
149	ACTG1	0	2.47511	0.483872	172595980	0.619208	2.02912e-172	1.48253e-171	79.9556	79.058
150	SLC11A1	0	0.698004	0.48075	1.61728e+08	0.580218	1.27725e-194	1.12424e-193	27.7957	14.4335
151	ENSMMUG00000021766	0	3.07102	0.479229	182252484	0.653852	2.31103e-283	4.03723e-282	89.0593	92.0857
152	MID1IP1	0	1.15944	0.475802	1.5543e+08	0.557624	4.9334e-50	1.33652e-49	42.2689	43.6666
153	YPEL3	0	1.14061	0.475227	157076425	0.56353	2.54546e-58	7.36784e-58	44.1663	47.1981
154	SDCBP	0	1.16178	0.473522	158105959	0.567223	5.91938e-65	1.81576e-64	44.7921	47.3598
155	ANXA11	0	1.02942	0.472924	158374412	0.568186	1.47688e-74	4.90407e-74	40.2907	37.7499
156	MYO1F	0	0.854528	0.469142	1.60525e+08	0.575903	1.56633e-118	7.44579e-118	34.0129	24.8165
157	ICAM3	0	0.971224	0.468999	1.5907e+08	0.570681	3.41628e-86	1.25127e-85	37.9088	33.0365
158	RIOK3	0	1.09814	0.451792	1.5427e+08	0.55346	1.36442e-41	3.43654e-41	42.067	48.005
159	LIMD2	0	1.16628	0.450599	1.59835e+08	0.573428	4.45627e-80	1.55281e-79	45.3573	43.4195
160	CYBA	0	1.99791	0.439507	165244340	0.592833	4.20818e-108	1.83523e-107	69.5196	67.1714
161	ANKRD22	0	0.634239	0.436748	162504099	0.583002	1.73456e-262	2.61731e-261	25.6964	10.5927
162	CCNL1	0	1.63079	0.433731	164064784	0.588601	1.09434e-98	4.42117e-98	58.8212	67.9552
163	DDX5	0	2.89297	0.430739	180086513	0.646081	9.4664e-256	1.35883e-254	87.606	90.8113
164	CD44	0	0.725917	0.425792	155452803	0.557705	1.05912e-75	3.56085e-75	28.583	22.0954
165	FBXL5	0	0.829161	0.418374	151825527	0.544691	4.28914e-36	1.02868e-35	32.8421	32.5549
166	RIPOR2	0	0.868567	0.416356	155931641	0.559422	1.07941e-66	3.35785e-66	34.3763	28.9683
167	IRF1	0	0.805285	0.415475	1.52091e+08	0.545643	8.52945e-42	2.15453e-41	30.3593	27.3527
168	PTPN12	0	0.766841	0.414326	151985956	0.545267	5.35215e-40	1.327e-39	30.5612	28.6359
169	RGS19	0	0.824102	0.409584	1.54536e+08	0.554415	3.29889e-55	9.31982e-55	32.9431	30.0009
170	SH3BGRL3	0	1.23894	0.409087	157221147	0.564049	8.71765e-57	2.49331e-56	47.497	52.3007
171	CSF3R	0	0.63093	0.404499	157245412	0.564136	4.24472e-120	2.04169e-119	25.7166	15.4856
172	WDFY3	0	0.625046	0.396108	1.54539e+08	0.554428	3.22874e-78	1.10692e-77	25.4945	18.0521
173	TGFBR3	0	0.60174	0.391959	158695637	0.569339	4.51274e-179	3.51198e-178	23.5769	11.1739
174	SKAP2	0	0.834762	0.389398	1.50786e+08	0.540964	1.21802e-29	2.76278e-29	33.3872	34.4441
175	CFP	0	0.811884	0.387321	1.57496e+08	0.565035	1.46283e-88	5.45404e-88	32.6201	24.4859
176	ENSMMUG00000037684	0	0.57106	0.381358	1.57691e+08	0.565736	1.10686e-153	6.93848e-153	23.2338	11.9577
177	RASSF3	0	0.64613	0.381077	1.5238e+08	0.546682	7.70828e-52	2.1165e-51	26.1001	21.2459
178	CALM1	0	1.89612	0.366652	164776577	0.591155	6.1205e-103	2.56044e-102	66.3908	72.562
179	GNG11	0	0.717572	0.364009	1.52887e+08	0.548498	4.96507e-53	1.37527e-52	28.1187	22.7637
180	APAF1	0	0.71573	0.363996	1.51137e+08	0.54222	3.64729e-37	8.82273e-37	28.6637	26.1299
181	SNX10	0	0.690972	0.361662	1.5499e+08	0.556044	9.3577e-77	3.173e-76	27.6948	19.9573
182	CENPE	0	0.846953	0.357147	153185570	0.549571	4.03843e-46	1.05798e-45	33.266	29.9707
183	MSL1	0	0.691082	0.356739	147040400	0.527524	8.55867e-16	1.65372e-15	27.7755	28.9132
184	BCL6	0	0.724875	0.355493	153161299	0.549484	6.45031e-54	1.80031e-53	28.7444	23.5013
185	PPP1R18	0	0.775638	0.354434	1.51173e+08	0.542351	2.88002e-34	6.79315e-34	31.1667	29.9511
186	ZNF281	0	0.764292	0.353508	1.48056e+08	0.531169	8.25593e-19	1.65508e-18	30.218	31.4672
187	RAB6A	0	0.714894	0.35088	145384466	0.521583	1.12819e-09	1.966e-09	28.7444	32.338
188	MAP2K3	0	0.883484	0.345887	1.47051e+08	0.527563	3.5603e-13	6.61086e-13	34.6589	40.5776
189	NIN	0	0.802542	0.344425	1.5028e+08	0.539148	1.20839e-28	2.70799e-28	31.7925	31.5205
190	LIMK2	0	0.482925	0.34337	151969106	0.545206	2.87135e-74	9.512e-74	19.4187	12.1674
191	GNB2	0	0.849396	0.340471	145833147	0.523193	9.81226e-10	1.71202e-09	33.8514	40.8069
192	WIPF1	0	1.04919	0.339547	1.51254e+08	0.54264	2.28703e-27	5.06556e-27	41.2394	46.8284
193	CDKN2D	0	0.724299	0.338301	150758294	0.540863	2.81595e-34	6.64374e-34	29.1683	26.8871
194	AGTPBP1	0	0.579797	0.33823	1.49309e+08	0.535664	1.7959e-32	4.17566e-32	23.3347	20.0267
195	SMIM3	0	0.567431	0.336178	1.48334e+08	0.532166	3.20659e-26	6.99547e-26	23.0521	20.6345
196	ANKRD13A	0	0.685733	0.332595	146548143	0.525758	5.06312e-14	9.51542e-14	27.715	28.9114
197	RNF103	0	0.765138	0.33146	144038658	0.516755	4.92102e-06	7.82542e-06	30.4199	36.241
198	GLIPR2	0	0.93365	0.330722	1.50964e+08	0.541601	3.54295e-28	7.9135e-28	36.8995	39.92
199	CYB5R4	0	0.571463	0.32888	1.48832e+08	0.533952	3.82275e-29	8.62066e-29	23.3549	20.4799
200	SEMA4A	0	0.509341	0.327547	1.52435e+08	0.546878	9.7968e-73	3.20328e-72	20.872	13.6444
201	BIN2	0	0.8121	0.327476	148685213	0.533425	3.33485e-20	6.80412e-20	32.6403	34.7498
202	UBE2D3	0	1.74909	0.327396	1.68171e+08	0.603331	4.32552e-131	2.2844e-130	63.2216	75.2191
203	ENSMMUG00000018978	0	0.632332	0.327022	1.44988e+08	0.520161	1.52768e-09	2.6538e-09	25.2927	26.9795
204	ENSMMUG00000008604	0	0.616018	0.319618	150630306	0.540403	6.23295e-40	1.54455e-39	24.8486	20.8318
205	JAK1	0	1.0533	0.318836	148583120	0.533059	1.16532e-16	2.27572e-16	41.3605	49.9849
206	ATP6V0B	0	1.07004	0.318309	148001345	0.530972	1.41954e-14	2.68912e-14	41.6633	52.2563
207	SAMD9	0	0.540858	0.31476	1.47538e+08	0.529309	1.33194e-24	2.86607e-24	20.7711	17.7073
208	LYST	0	0.981203	0.312322	149188001	0.535229	6.56376e-20	1.33325e-19	38.3528	43.1689
209	NUDT3	0	0.640976	0.309634	1.44516e+08	0.518467	6.22633e-08	1.04064e-07	26.2414	28.8172
210	CD14	0	0.533099	0.307078	152053421	0.545509	1.51965e-68	4.7943e-68	21.0739	13.6568
211	STK40	0	0.478762	0.306965	148544844	0.532922	7.39553e-34	1.73946e-33	19.5398	15.443
212	SH3KBP1	0	0.775216	0.304551	147935115	0.530734	5.61034e-18	1.11396e-17	30.8438	32.5549
213	TALDO1	0	1.25337	0.302942	155558610	0.558084	2.95021e-45	7.67173e-45	48.1227	58.6492
214	TUT7	0	1.02422	0.302193	145027635	0.520303	3.18107e-07	5.22215e-07	39.0795	49.098
215	ENSMMUG00000047831	0	0.758237	0.299984	1.44444e+08	0.518211	5.10206e-07	8.33079e-07	29.9556	34.844
216	ENSMMUG00000042837	0	0.481555	0.299234	1.47079e+08	0.527663	6.69087e-23	1.41278e-22	19.6407	16.9004
217	ENSMMUG00000039892	0	0.467068	0.29603	1.48376e+08	0.532317	2.43862e-35	5.8143e-35	18.4497	13.9447
218	SLC16A3	0	0.625984	0.294472	147308626	0.528486	1.41712e-18	2.83377e-18	25.6358	24.6174
219	MMP8	0	0.806648	0.293503	153398775	0.550336	3.62711e-61	1.07699e-60	30.5006	20.2488
220	CAPG	0	0.99273	0.29135	151835582	0.544727	7.37657e-33	1.71929e-32	39.0392	38.3933
221	GYG1	0	0.669999	0.290028	147277853	0.528376	1.31091e-17	2.5919e-17	27.0488	26.4445
222	YPEL5	0	1.11708	0.289196	148156379	0.531528	3.98366e-15	7.6072e-15	43.0561	51.3623
223	ARHGAP4	0	0.669146	0.288013	1.43923e+08	0.516339	2.60922e-06	4.17755e-06	27.3516	30.4932
224	ARRB2	0	0.68884	0.284061	1.44747e+08	0.519298	3.5561e-08	5.9868e-08	28.1792	31.1206
225	HMGCR	0	0.433843	0.281919	146349652	0.525046	3.75853e-21	7.76744e-21	17.5616	14.7143
226	MED13L	0	0.800123	0.280656	1.42238e+08	0.510296	0.00649941	0.00897383	32.0549	40.4941
227	PSMB9	0	0.853795	0.280497	147806673	0.530273	4.2622e-16	8.27401e-16	34.4166	37.9152
228	PLP2	0	0.780277	0.280049	1.48591e+08	0.533086	8.5573e-21	1.76209e-20	31.1869	31.9328
229	CD37	0	1.18287	0.278965	1.49437e+08	0.536123	3.23324e-19	6.51389e-19	45.6803	52.3327
230	ENSMMUG00000015749	0	0.571886	0.277014	1.43819e+08	0.515966	8.57763e-07	1.38978e-06	23.3549	24.9391
231	ZNF770	0	0.854915	0.275656	1.42954e+08	0.512864	0.000767293	0.0011163	33.7101	42.0777
232	ENSMMUG00000004539	0	1.2028	0.270731	1.49182e+08	0.535209	1.03546e-17	2.04972e-17	46.4271	58.2707
233	FOSL2	0	0.408299	0.269815	1.48751e+08	0.53366	6.72391e-46	1.75849e-45	16.3504	11.0371
234	SMCHD1	0	0.949631	0.267503	1.43069e+08	0.513277	0.00077311	0.00112467	36.8995	47.9943
235	AGO4	0	0.536299	0.265656	145853920	0.523268	1.82934e-14	3.46184e-14	21.8813	20.7411
236	ENSMMUG00000003386	0	1.00165	0.264655	1.45745e+08	0.522878	7.76788e-09	1.33029e-08	38.8171	48.6181
237	FMNL1	0	0.573336	0.262376	144680310	0.519057	2.73218e-09	4.72238e-09	23.4356	24.0523
238	ZFAND3	0	0.462323	0.257075	142696922	0.511941	5.65353e-05	8.67106e-05	18.8736	19.6748
239	STX3	0	0.447557	0.257005	148196998	0.531674	1.3007e-34	3.0819e-34	18.1671	13.6373
240	RASA2	0	0.414385	0.255702	1.46764e+08	0.526531	6.25599e-25	1.35013e-24	16.9964	13.6266
241	NCF4	0	0.557558	0.25308	1.4383e+08	0.516006	6.39733e-07	1.04123e-06	23.0925	24.3082
242	CAMP	1	6.84135	4.85805	2.60573e+08	0.964402	0	0	99.9165	70.3674
243	LTF	1	5.77537	4.8127	2.59927e+08	0.96201	0	0	99.812	34.3357
244	S100A8	1	7.67192	4.80626	2.48948e+08	0.921374	0	0	99.9791	86.075
245	S100A9	1	7.27968	4.4461	2.4918e+08	0.922234	0	0	99.9791	87.117
246	LCN2	1	4.26468	3.30851	249163578	0.922174	0	0	98.8095	31.4526
247	PGLYRP1	1	3.63867	2.75327	2.38607e+08	0.883104	0	0	97.8906	29.3084
248	ORM1	1	3.29009	2.66548	243101298	0.899737	0	0	94.2356	23.2479
249	ENSMMUG00000031200	1	3.32959	2.59855	244535382	0.905044	0	0	96.1362	27.7649
250	GCA	1	3.50478	2.38437	2.25938e+08	0.836213	0	0	97.9114	42.5759
251	MMP8	1	2.47255	2.09989	2.35338e+08	0.871002	0	0	86.5288	15.5252
252	CHIT1	1	2.32028	2.02058	228922852	0.847261	0	0	78.9056	13.4678
253	CYBB	1	2.64025	1.89161	234223868	0.866881	0	0	91.3534	37.5627
254	VNN1	1	2.1384	1.86091	231722037	0.857621	0	0	81.5581	12.7288
255	S100A12	1	2.50786	1.78197	213779394	0.791214	0	0	84.0643	25.7199
256	CDA	1	2.19523	1.54979	2.1554e+08	0.797732	0	0	82.3099	28.9096
257	S100P	1	2.11996	1.53351	213572765	0.790449	0	0	78.4252	25.7323
258	MYL6	1	3.22063	1.4363	231494821	0.85678	0	0	96.8672	83.2769
259	LST1	1	2.3578	1.35171	205167535	0.759341	0	0	88.3876	42.8311
260	ENSMMUG00000045247	1	1.59276	1.29632	207168518	0.766747	0	0	65.142	15.2044
261	VIM	1	3.05287	1.26825	1.84756e+08	0.683796	0	0	95.3634	64.0942
262	LTA4H	1	1.53552	1.18731	205618845	0.761011	0	0	67.5439	27.3307
263	MNDA	1	2.39257	1.16272	1.89574e+08	0.701628	0	0	87.8028	49.7794
264	CYBA	1	2.64005	1.13484	200984176	0.743858	0	0	90.4762	65.4002
265	S100A6	1	3.36829	1.1344	194626370	0.720327	0	0	94.3818	79.2844
266	PLBD1	1	2.09469	1.08119	188484833	0.697597	0	0	81.3283	39.6272
267	TKT	1	2.45122	1.05107	198144879	0.733349	0	0	87.2598	65.5597
268	PADI4	1	1.43421	1.0374	1.96468e+08	0.727142	0	0	64.1604	17.7934
269	PFN1	1	3.11999	1.03405	209174588	0.774171	0	0	96.9716	83.3212
270	CPNE3	1	1.48797	1.00039	1.95663e+08	0.724164	0	0	66.1863	33.9742
271	ANXA1	1	2.03669	0.990388	187622787	0.694406	0	0	80.5764	46.781
272	GRN	1	1.79355	0.978474	192628970	0.712935	0	0	76.1069	47.1035
273	ACTG1	1	2.9212	0.966382	194996392	0.721697	0	0	94.2982	77.8437
274	SERPINB1	1	2.30085	0.925887	179123536	0.66295	0	0	85.9023	56.5079
275	ENSMMUG00000014256	1	4.09578	0.919678	164617780	0.609263	1.18208e-139	8.65387e-139	99.3525	91.7581
276	SYNE1	1	1.32835	0.90681	189894910	0.702816	0	0	60.589	24.8923
277	ALDH2	1	1.40434	0.898657	187474494	0.693858	0	0	62.4687	33.4249
278	QPCT	1	1.38252	0.866766	188139087	0.696317	0	0	63.6591	24.8853
279	ENSMMUG00000006075	1	2.61459	0.840133	193973626	0.717911	0	0	89.4319	77.2253
280	ITGAM	1	1.31052	0.834994	187093659	0.692448	0	0	61.2782	25.867
281	RFLNB	1	1.41061	0.83173	1.84262e+08	0.681966	0	0	63.1161	28.5871
282	B4GALT5	1	1.16726	0.80798	184045612	0.681167	0	0	55.5973	26.3454
283	MCEMP1	1	1.03831	0.804861	1.87049e+08	0.692284	0	0	50.2715	14.0295
284	ACTB	1	3.8248	0.791884	1.91581e+08	0.709057	0	0	98.4754	93.3299
285	SNX10	1	1.05559	0.756156	1.8396e+08	0.680852	0	0	51.7544	17.9387
286	ANXA3	1	1.03621	0.75113	183657418	0.67973	0	0	50.8354	17.1253
287	LCP1	1	2.39152	0.746281	1.74151e+08	0.644546	4.3576e-250	1.04223e-248	88.5965	67.2414
288	PRDX5	1	1.52532	0.730371	182272413	0.674604	0	0	68.1287	52.9053
289	MID1IP1	1	1.39182	0.7265	176594474	0.65359	0	0	60.8814	42.0833
290	CAP1	1	1.88468	0.722488	1.8081e+08	0.669193	0	0	78.2164	61.4574
291	BPI	1	1.11307	0.72156	1.83151e+08	0.677856	0	0	53.8221	16.8666
292	FAM107B	1	1.58181	0.719064	178963840	0.662359	0	0	68.6508	48.0587
293	PGD	1	1.6397	0.717243	177847928	0.658229	0	0	71.9925	48.9607
294	CAPG	1	1.38241	0.713232	178667853	0.661263	0	0	63.6591	36.3063
295	ACTR3	1	1.9821	0.707633	1.82438e+08	0.675216	0	0	80.5347	69.5646
296	ACTR2	1	2.39004	0.697228	179338149	0.663744	0	0	88.6591	76.4863
297	S100A11	1	2.15877	0.691252	167657138	0.620512	2.27511e-182	2.59832e-181	81.5998	56.3237
298	AGL	1	0.980168	0.667116	1.75843e+08	0.65081	0	0	47.9532	22.6879
299	TSPO	1	1.76507	0.657136	1.78364e+08	0.660139	0	0	74.1855	56.9846
300	GSN	1	1.09191	0.654617	176649588	0.653794	0	0	53.279	24.4635
301	PYGL	1	1.04857	0.647763	176341355	0.652653	0	0	51.0443	21.7434
302	ENSMMUG00000004539	1	1.52645	0.621043	1.75422e+08	0.649249	3.67488e-280	1.15182e-278	68.8805	56.3307
303	CKAP4	1	0.971655	0.60632	1.73334e+08	0.641522	0	0	47.8488	23.2851
304	NCF1	1	1.42092	0.60007	170938036	0.632655	1.20618e-244	2.75507e-243	66.4369	43.3946
305	GYG1	1	0.946825	0.58949	171893100	0.63619	0	0	47.4937	24.7116
306	FCAR	1	0.987661	0.566741	1.70561e+08	0.631259	0	0	48.0159	23.6448
307	SPG21	1	1.04294	0.566084	1.68469e+08	0.623516	4.1122e-232	8.08851e-231	51.1487	37.0647
308	TPM3	1	2.16493	0.562489	173757895	0.643091	4.56501e-241	1.0026e-239	83.3542	75.5152
309	FGR	1	0.979846	0.557166	1.71433e+08	0.634488	0	0	48.8304	24.4192
310	LGALS3	1	1.26434	0.545166	165902333	0.614017	1.65993e-195	2.16347e-194	57.6441	37.4953
311	GMFG	1	2.08349	0.530179	1.6929e+08	0.626557	2.27108e-190	2.81735e-189	82.4561	71.7531
312	CTSD	1	1.45102	0.527422	167896622	0.621398	7.91942e-187	9.46446e-186	66.5622	55.7938
313	P2RY13	1	0.710184	0.524025	170550011	0.631219	0	0	36.5915	11.1198
314	ACTN1	1	0.901873	0.512291	166596991	0.616588	1.96755e-250	4.72445e-249	45.614	26.7424
315	TBC1D24	1	2.05486	0.510819	172657260	0.639018	3.31838e-227	6.22553e-226	82.0175	76.9453
316	KLF6	1	2.10429	0.508122	158631937	0.587109	1.58801e-92	7.14546e-92	81.8296	66.2296
317	BCL2A1	1	1.51454	0.500318	163739638	0.606013	1.12982e-166	1.10284e-165	62.594	38.3016
318	VASP	1	1.23433	0.498876	165374877	0.612065	1.60135e-174	1.7132e-173	58.8137	44.4171
319	MARCKS	1	1.23297	0.483209	1.62521e+08	0.601503	1.57122e-161	1.44931e-160	53.9683	35.0162
320	TNFAIP6	1	0.787898	0.481515	1.67353e+08	0.619386	0	0	39.056	14.4814
321	ADD3	1	0.933375	0.480612	162776827	0.60245	6.89814e-170	6.97563e-169	46.345	33.5915
322	LAMTOR1	1	0.892335	0.480325	1.61979e+08	0.599497	8.73962e-157	7.68893e-156	45.0292	35.1349
323	PRR13	1	1.47692	0.467559	165565685	0.612771	8.73458e-158	7.81238e-157	66.9173	60.4207
324	ENSMMUG00000023454	1	1.22336	0.465792	165198197	0.611411	4.8552e-174	5.15808e-173	58.4378	43.5558
325	SVIP	1	0.686907	0.450465	160239834	0.59306	2.32118e-186	2.76138e-185	35.401	21.8018
326	GPSM3	1	1.27303	0.44498	1.63544e+08	0.605288	1.63774e-149	1.32711e-148	60.4428	47.7982
327	ZNF770	1	1.00643	0.439214	1.59997e+08	0.592161	1.73108e-124	1.09567e-123	49.1437	40.7436
328	ENSMMUG00000018854	1	1.47836	0.439122	1.63262e+08	0.604244	6.30375e-139	4.5837e-138	67.0635	54.9467
329	ENSMMUG00000000983	1	1.7369	0.436977	163453307	0.604953	1.07674e-133	7.45272e-133	74.5823	66.1764
330	CALM1	1	1.96174	0.436764	1.61582e+08	0.598029	3.64593e-115	2.08912e-114	78.9474	71.4784
331	VAMP3	1	0.735997	0.429195	158777832	0.587649	6.24061e-144	4.76137e-143	38.2623	26.9037
332	ADGRG3	1	0.631389	0.42692	164333372	0.60821	0	0	33.9599	13.0106
333	OXCT1	1	0.592897	0.42658	1.591e+08	0.58884	1.92419e-203	2.75554e-202	31.0986	17.0314
334	CORO1A	1	1.28894	0.423153	1.62235e+08	0.600444	4.68327e-137	3.34026e-136	61.1738	47.0344
335	CFL1	1	2.25742	0.420399	165759308	0.613488	1.20534e-151	1.00434e-150	86.675	78.9282
336	RTN3	1	1.30505	0.415559	162875873	0.602816	5.53754e-134	3.8489e-133	61.4244	57.0484
337	ENSMMUG00000038412	1	0.609951	0.399995	163223434	0.604102	0	0	32.0593	10.7689
338	RDH5	1	1.39862	0.399039	1.64529e+08	0.608935	2.40429e-146	1.88475e-145	64.4528	62.269
339	AGTRAP	1	0.743707	0.382817	1.5681e+08	0.580366	1.04076e-113	5.86969e-113	39.1186	29.8967
340	H2AFJ	1	1.15655	0.381405	160355704	0.593489	2.4401e-115	1.40037e-114	55.9524	51.4912
341	ANXA11	1	0.941445	0.376099	156431147	0.578964	2.35843e-96	1.11014e-95	46.6165	37.2207
342	RHOG	1	1.07003	0.374346	156843549	0.58049	1.58808e-89	6.91423e-89	52.4436	46.7172
343	ACSL1	1	0.75254	0.372525	1.57657e+08	0.583499	2.17198e-133	1.49825e-132	39.6199	25.9485
344	RAB13	1	0.536233	0.372343	156211517	0.578151	6.07524e-161	5.57014e-160	29.0518	16.7408
345	PLAUR	1	0.745844	0.369797	1.57916e+08	0.584458	2.56097e-160	2.33749e-159	36.7377	20.3682
346	ENSMMUG00000014402	1	1.054	0.366631	159401325	0.589957	1.00253e-142	7.51406e-142	51.2114	28.6031
347	CD33	1	0.513646	0.36119	1.58636e+08	0.587125	1.17353e-283	3.85681e-282	26.8797	10.3578
348	ENSMMUG00000012047	1	0.537259	0.359914	156598784	0.579584	1.32109e-180	1.48281e-179	28.5714	14.9935
349	AP1S2	1	1.1253	0.358769	1.56515e+08	0.579272	5.35917e-88	2.29018e-87	54.2189	45.1862
350	APP	1	0.723478	0.352569	1.56081e+08	0.577669	1.07599e-111	5.94364e-111	37.9908	27.6231
351	TESC	1	0.841966	0.349107	1.55715e+08	0.576314	3.67274e-98	1.76286e-97	42.9407	32.0232
352	ENSMMUG00000010226	1	1.04267	0.344497	154122331	0.570419	1.67626e-72	6.12973e-72	50.1253	41.8458
353	PPP2R5A	1	0.804378	0.342105	1.53072e+08	0.566531	4.25209e-73	1.56524e-72	41.0401	33.7634
354	MYL12A	1	1.19529	0.337673	1.56094e+08	0.577717	3.18334e-78	1.23136e-77	57.3308	55.4518
355	ADAM15	1	0.482019	0.337209	1.55385e+08	0.575092	1.21181e-202	1.71257e-201	24.9165	11.1464
356	NIN	1	0.796238	0.336574	154655665	0.572393	7.16824e-91	3.17079e-90	40.518	30.781
357	ARFGEF1	1	0.593294	0.336559	153567455	0.568365	3.86915e-104	1.97654e-103	31.3701	21.3021
358	WLS	1	0.540469	0.335589	159687322	0.591015	3.90584e-306	1.58251e-304	28.9891	10.3312
359	ARPC2	1	1.72674	0.334719	157792944	0.584004	2.8666e-85	1.19157e-84	74.4152	70.8742
360	ANXA6	1	0.731133	0.330086	1.53694e+08	0.568835	6.32232e-86	2.64729e-85	37.6566	28.8529
361	RAB27A	1	0.717326	0.327492	1.54536e+08	0.571951	8.97487e-96	4.19457e-95	37.9073	27.8003
362	ID2	1	0.863755	0.324442	1.52324e+08	0.563764	2.29435e-69	8.1645e-69	41.1236	31.9594
363	2022-09-05	1	0.49922	0.32192	156306096	0.578501	3.57606e-223	6.45067e-222	26.0234	10.9213
364	LITAF	1	1.00029	0.320701	1.55669e+08	0.576144	6.89213e-91	3.05013e-90	49.081	36.0936
365	PSTPIP2	1	0.520747	0.318077	154765529	0.572799	8.14554e-147	6.40463e-146	28.1955	15.7024
366	UGP2	1	0.678744	0.31526	1.49756e+08	0.554259	3.58922e-52	1.07114e-51	35.3175	30.8979
367	YWHAB	1	1.72869	0.310353	1.59651e+08	0.590879	2.20802e-99	1.07164e-98	74.3734	71.2676
368	C19orf38	1	0.571686	0.309009	1.55954e+08	0.577198	6.18252e-160	5.61218e-159	30.66	16.1808
369	BRI3	1	1.36257	0.295129	1.54371e+08	0.571337	1.66269e-64	5.59836e-64	63.0326	60.0078
370	ENSMMUG00000037684	1	0.492087	0.294564	1.55844e+08	0.576789	1.29555e-202	1.82667e-201	26.6708	11.6992
371	ENSMMUG00000005880	1	0.565331	0.292606	1.49512e+08	0.553356	1.713e-59	5.48864e-59	30.284	24.0223
372	IWS1	1	0.680902	0.288346	147777625	0.546936	1.54184e-38	4.00256e-38	35.1713	32.2589
373	NCF2	1	0.606025	0.287909	154494492	0.571796	9.74897e-124	6.10916e-123	32.3726	18.9364
374	DHDDS	1	1.81177	0.287813	154208921	0.570739	2.86255e-61	9.34896e-61	75.1253	69.0472
375	SPI1	1	0.894121	0.284611	1.53113e+08	0.566684	1.07255e-70	3.85726e-70	45.614	35.8438
376	BASP1	1	0.995576	0.282034	1.52072e+08	0.562832	1.09278e-58	3.47276e-58	49.6241	40.9792
377	FAM49B	1	1.16125	0.280152	1.51656e+08	0.561291	7.72729e-50	2.24699e-49	56.2865	53.8711
378	LBR	1	1.71622	0.273983	1.55e+08	0.573668	5.74137e-66	1.9687e-65	73.4754	71.2233
379	COX8A	1	1.49258	0.273502	158699256	0.587358	9.2191e-93	4.16672e-92	67.7527	68.45
380	SLC40A1	1	0.743163	0.269729	150167178	0.55578	2.77568e-53	8.37241e-53	38.9933	32.3865
381	SLCO4C1	1	0.476723	0.258864	153008286	0.566295	3.86078e-142	2.88068e-141	25.8354	12.8653
382	ARPC3	1	1.86515	0.258036	1.56668e+08	0.57984	2.88479e-76	1.0966e-75	76.3993	77.406
383	MFSD14B	1	0.609008	0.257606	145719320	0.539318	1.74623e-28	4.08511e-28	32.6023	30.6055
384	AIF1	1	0.755655	0.256092	151866919	0.562071	3.0451e-73	1.12297e-72	39.4737	26.7442
385	STXBP5	1	0.482972	0.255589	148166329	0.548375	2.72802e-58	8.62442e-58	26.2531	18.9293
386	CCDC125	1	0.391836	0.253391	149936098	0.554925	1.80633e-108	9.60905e-108	21.3868	11.5717
387	MMP9	1	0.869727	0.253376	1.49731e+08	0.554167	1.01788e-67	3.55364e-67	33.3751	20.3576
388	LDHA	1	1.07527	0.250822	1.50301e+08	0.556277	3.59227e-44	9.88725e-44	53.5714	48.0268
389	LYZ	2	5.6967	5.0446	2.02758e+08	0.960249	0	0	99.9727	46.3858
390	S100A4	2	4.60209	2.9845	2.01242e+08	0.953071	0	0	99.8637	60.5578
391	VCAN	2	3.09466	2.73418	2.02135e+08	0.957303	0	0	98.7463	16.9383
392	CST3	2	3.1265	2.71741	2.05481e+08	0.973149	0	0	99.0733	27.9513
393	ENSMMUG00000014402	2	3.18234	2.62353	1.99251e+08	0.943643	0	0	98.6372	26.0191
394	PSAP	2	3.08602	2.41346	203725419	0.964833	0	0	99.2641	44.3388
395	S100A10	2	2.83331	2.28969	1.97439e+08	0.935061	0	0	98.2011	34.0487
396	ANXA2	2	2.48363	2.24332	2.03115e+08	0.961942	0	0	97.5743	15.9044
397	MAMU-DRA	2	2.84665	2.22601	1.82262e+08	0.863182	0	0	90.4879	26.6672
398	VIM	2	3.94617	2.19383	185096931	0.87661	0	0	99.891	64.4136
399	CFD	2	2.55887	1.99998	1.84412e+08	0.873364	0	0	94.7125	26.5578
400	IFI30	2	2.31703	1.98709	196756576	0.931829	0	0	96.048	23.8871
401	S100A6	2	4.17236	1.96767	191547875	0.907161	0	0	99.5094	79.2511
402	MNDA	2	3.16054	1.95703	1.80797e+08	0.856243	0	0	99.5639	49.7689
403	RNASE6	2	2.49571	1.93858	1.91516e+08	0.907011	0	0	97.7651	29.1399
404	ANXA1	2	2.93342	1.92502	185945585	0.880629	0	0	98.7735	46.278
405	ENSMMUG00000042343	2	2.12551	1.9092	180613269	0.855375	0	0	79.3949	12.7559
406	AIF1	2	2.29359	1.88709	1.93405e+08	0.915954	0	0	96.4841	23.3571
407	S100A8	2	4.946	1.8131	1.31297e+08	0.621816	1.05839e-140	1.26323e-139	99.6729	86.3649
408	LGALS1	2	2.28116	1.80061	182889569	0.866156	0	0	92.0687	22.7107
409	SERPINB10	2	2.03749	1.7867	192021842	0.909406	0	0	93.0771	13.2685
410	COTL1	2	2.63247	1.7818	187260658	0.886857	0	0	98.719	43.0704
411	S100A9	2	4.8547	1.78007	1.2951e+08	0.613353	6.92661e-122	7.37157e-121	99.6729	87.3866
412	CD52	2	3.14793	1.64244	1.70594e+08	0.807923	0	0	98.5282	61.2667
413	CYBA	2	3.12708	1.63085	1.82187e+08	0.862827	0	0	99.1551	65.3345
414	CTSS	2	2.822	1.6237	1.80348e+08	0.854117	0	0	98.719	58.0626
415	KLF6	2	3.1567	1.61774	1.75504e+08	0.831178	0	0	97.1654	65.5552
416	PLBD1	2	2.61383	1.61241	168163535	0.796414	0	0	97.3562	39.4162
417	S100A11	2	3.01094	1.58431	1.66278e+08	0.787484	0	0	98.2829	55.7515
418	CTSB	2	2.17299	1.54888	189923368	0.899467	0	0	96.7021	42.8184
419	GSTP1	2	2.85701	1.52961	185403968	0.878064	0	0	98.2557	63.722
420	TYROBP	2	2.20856	1.51921	177089783	0.838688	0	0	94.6852	33.8123
421	CFP	2	1.884	1.51914	1.86423e+08	0.882891	0	0	93.8675	20.7628
422	LGALS3	2	2.18318	1.51199	1.76419e+08	0.835513	0	0	95.3393	35.4839
423	HSPA5	2	2.98422	1.49635	165672335	0.784616	0	0	94.1946	67.9826
424	FOS	2	3.18024	1.4919	1.59893e+08	0.757247	0	0	97.1654	65.6629
425	AHNAK	2	1.80244	1.49156	185619889	0.879086	0	0	90.5696	19.1972
426	SERPINB1	2	2.83422	1.47526	164279602	0.77802	0	0	98.5282	56.2745
427	SELL	2	2.15078	1.47519	173550054	0.821924	0	0	93.6222	30.7194
428	MT-ND2	2	3.94611	1.47514	1.77697e+08	0.841566	0	0	99.891	82.4205
429	CSTA	2	1.72512	1.46147	188722380	0.893779	0	0	91.8234	16.0139
430	CAPG	2	2.06525	1.42574	177588457	0.84105	0	0	95.4484	34.8115
431	CASP1	2	1.82658	1.41727	185541113	0.878713	0	0	92.7228	27.6855
432	MT-CO1	2	4.50047	1.40828	1.6762e+08	0.793841	0	0	99.8365	87.3606
433	PYCARD	2	1.80688	1.40757	1.84464e+08	0.87361	0	0	93.1316	27.2858
434	TSPO	2	2.46592	1.38989	1.78853e+08	0.847037	0	0	97.2745	55.8471
435	MT-ND3	2	2.66035	1.37004	174801532	0.827851	0	0	98.2829	62.5439
436	MT-ND1	2	3.8756	1.36061	168964560	0.800207	0	0	99.6729	82.9383
437	CSTB	2	1.78705	1.35883	1.86971e+08	0.885486	0	0	92.8046	35.2372
438	EIF4A1	2	2.19876	1.33742	1.79117e+08	0.848288	0	0	96.8929	49.4735
439	MT-CO3	2	5.04491	1.32957	1.62014e+08	0.767291	0	0	100	94.1998
440	SGK1	2	1.4924	1.32727	180453620	0.854619	0	0	79.9128	10.9922
441	EMP3	2	2.08794	1.32588	1.74699e+08	0.827367	0	0	96.4295	43.1103
442	FTL	2	3.99902	1.32018	1.84711e+08	0.87478	0	0	99.5367	93.5117
443	MAMU-DPA	2	1.70134	1.3137	1.7028e+08	0.806436	0	0	78.9043	22.7281
444	ZFP36	2	2.41892	1.31004	163338313	0.773562	0	0	96.3205	50.3128
445	SAT1	2	2.54553	1.28874	165458624	0.783604	0	0	98.0921	62.1216
446	UBC	2	3.27048	1.2667	1.70892e+08	0.809337	0	0	99.3731	82.3632
447	RPL28	2	3.80736	1.2594	164263114	0.777942	0	0	99.782	83.9149
448	RPLP0	2	3.39069	1.23071	152144546	0.720549	0	0	99.2368	76.2989
449	SDCBP	2	1.88077	1.22778	1.76424e+08	0.835536	0	0	94.2219	44.1512
450	GAPDH	2	2.57519	1.22716	1.68446e+08	0.797752	0	0	97.8468	63.7828
451	ENSMMUG00000000983	2	2.46898	1.20723	1.68797e+08	0.799412	0	0	97.6288	64.8705
452	ENSMMUG00000014256	2	4.38101	1.20521	1.52488e+08	0.722176	0	0	99.8365	91.8749
453	ANXA5	2	1.90961	1.20123	172413314	0.816541	0	0	95.1213	43.1399
454	SLC25A6	2	2.44078	1.19143	174608130	0.826935	0	0	97.0837	63.9809
455	TNFSF13	2	1.38322	1.17952	183417058	0.868654	0	0	86.236	13.8992
456	PLP2	2	1.62442	1.17175	174905891	0.828345	0	0	89.9155	28.172
457	ALDH1A1	2	1.30937	1.16846	1.8041e+08	0.854411	0	0	78.9043	12.1651
458	SERPINA1	2	1.49269	1.14353	1.7526e+08	0.830023	0	0	86.9447	18.7628
459	RPL10A	2	2.95546	1.14102	1.42811e+08	0.676344	3.74673e-290	8.44192e-289	98.61	67.5569
460	CYBB	2	1.96795	1.13966	1.6104e+08	0.762676	0	0	95.5029	38.344
461	MT-CO2	2	5.21958	1.13362	158270648	0.749562	0	0	99.9455	96.1946
462	LDHA	2	1.89894	1.12212	167867607	0.795012	0	0	94.1128	45.55
463	MT-ND5	2	2.91025	1.11936	161683751	0.765726	0	0	98.937	73.3084
464	PABPC1	2	2.49638	1.11285	174078852	0.824428	0	0	97.9286	68.742
465	ENSMMUG00000028844	2	3.26577	1.0919	148837911	0.704889	0	0	99.3731	77.8019
466	HIF1A	2	2.00732	1.09161	162573915	0.769942	0	0	94.0311	51.0391
467	MT-ND4	2	3.92067	1.07509	1.53274e+08	0.725898	0	0	96.1842	85.9791
468	CYTB	2	4.53957	1.07266	1.497e+08	0.708972	0	0	99.9455	92.1546
469	RACK1	2	2.93894	1.07204	147225619	0.697253	0	0	98.4192	71.8888
470	MT-ATP6	2	3.86998	1.07117	154769919	0.732982	0	0	96.6476	86.0052
471	APLP2	2	1.79969	1.05458	1.70097e+08	0.80557	0	0	92.423	47.8297
472	RPL27A	2	3.32117	1.04437	146294640	0.692844	0	0	98.9098	78.9209
473	ENSMMUG00000023207	2	1.56447	1.0421	1.70704e+08	0.808446	0	0	91.0875	33.5308
474	CD14	2	1.22867	1.04014	1.70392e+08	0.806967	0	0	72.6356	10.5352
475	RPL11	2	3.40622	1.03931	153046538	0.724821	0	0	99.6184	82.6898
476	ENSMMUG00000023454	2	1.77025	1.0385	1.64434e+08	0.778751	0	0	92.4775	41.6751
477	ENSMMUG00000015270	2	3.71598	1.03238	1.35734e+08	0.642827	1.93566e-186	2.91354e-185	99.5912	82.8132
478	LCP1	2	2.66912	1.02707	1.47787e+08	0.69991	0	0	98.6372	67.0165
479	RPL10	2	3.82317	1.01334	137647553	0.651892	3.73261e-210	6.18367e-209	99.5094	86.3371
480	FTH1	2	3.26366	1.00189	1.45233e+08	0.687814	0	0	98.937	80.4883
481	AP1S2	2	1.73604	1.00147	162735194	0.770705	0	0	92.9681	42.8914
482	RPLP1	2	4.17944	0.997741	1.4589e+08	0.690928	0	0	99.8637	91.3849
483	RPS24	2	3.39978	0.997254	152754611	0.723438	0	0	99.3459	82.4935
484	CFL1	2	2.79321	0.982174	1.6456e+08	0.779347	0	0	98.5827	78.3197
485	RPL4	2	2.39957	0.979468	1.50294e+08	0.711782	0	0	97.547	63.9826
486	ENSMMUG00000013429	2	3.35395	0.977552	1.27976e+08	0.606086	2.71441e-104	2.56201e-103	99.2096	77.6368
487	MAMU-DMA	2	1.2696	0.972436	1.6801e+08	0.795685	0	0	77.1872	20.6238
488	RGS2	2	1.72647	0.968563	153726243	0.72804	0	0	80.785	36.2033
489	TKT	2	2.3923	0.967955	1.51092e+08	0.715565	0	0	97.2472	65.3449
490	OAZ1	2	2.86158	0.966537	1.62498e+08	0.769583	0	0	98.8553	83.5673
491	RPL6	2	2.88755	0.958189	141645575	0.670826	5.17787e-269	1.08753e-267	98.5282	73.0912
492	TYMP	2	1.13414	0.950318	1.73448e+08	0.82144	0	0	76.8329	12.9418
493	RPS18	2	4.05647	0.94649	136253618	0.64529	3.45799e-192	5.33681e-191	99.6184	90.6481
494	RPL26	2	2.96164	0.946261	144010173	0.682025	6.71477e-304	1.58321e-302	98.4737	75.5361
495	ZEB2	2	1.43366	0.946128	1.66798e+08	0.789946	0	0	85.1458	34.205
496	TBC1D24	2	2.47296	0.94564	1.58592e+08	0.751085	0	0	98.4464	75.9965
497	RPS6	2	3.49301	0.942332	150113217	0.710928	0	0	99.3731	86.3371
498	RPL3	2	2.99986	0.94219	1.32262e+08	0.626385	4.87311e-148	6.03704e-147	98.5827	73.7776
499	PPP1R15A	2	2.22506	0.936961	1.51572e+08	0.717839	0	0	92.4775	62.8132
500	RPS13	2	3.55055	0.936829	147147827	0.696885	0	0	99.2914	86.3753
501	RPS14	2	3.60092	0.9362	148482341	0.703205	0	0	99.2914	87.0808
502	LAPTM5	2	1.77877	0.932436	1.58956e+08	0.75281	0	0	93.4042	49.7116
503	RPS16	2	3.15468	0.93025	1.36687e+08	0.647344	3.39506e-199	5.42289e-198	99.1006	78.0261
504	C18H18orf32	2	3.03357	0.927301	1.49246e+08	0.706819	0	0	98.6645	78.7368
505	NME1	2	2.05589	0.923938	1.45077e+08	0.687076	0	0	95.5301	51.6612
506	RPSA	2	3.09305	0.915548	1.42818e+08	0.676377	3.17041e-284	6.99674e-283	98.937	78.808
507	PRCP	2	1.02136	0.914963	1.75764e+08	0.832408	0	0	73.9439	12.1668
508	CLIC1	2	1.71051	0.912416	1.61224e+08	0.763549	0	0	91.9052	50.6985
509	MT1M	2	1.3014	0.912238	159234131	0.754125	0	0	72.7719	25.3362
510	RPL7A	2	3.14027	0.907075	1.36526e+08	0.646578	6.69109e-197	1.05675e-195	98.5827	79.1538
511	COX4I1	2	2.70524	0.905783	161198029	0.763426	0	0	98.3102	78.2224
512	RPL19	2	3.12443	0.903555	1.43301e+08	0.678667	2.45139e-291	5.55761e-290	98.7735	79.6664
513	ENSMMUG00000018687	2	1.18849	0.899968	1.7113e+08	0.810462	0	0	79.4222	26.7732
514	ENSMMUG00000017928	2	3.56734	0.898716	135482928	0.64164	5.47096e-183	8.10136e-182	99.5367	86.6603
515	ZYX	2	1.20951	0.89863	170240230	0.806249	0	0	81.9842	20.9018
516	IQGAP1	2	1.903	0.89846	155066014	0.734385	0	0	95.3393	55.2285
517	ICAM3	2	1.38405	0.897673	164956950	0.781228	0	0	86.4813	30.0487
518	RPL7	2	2.4436	0.895405	1.48693e+08	0.704204	0	0	97.3017	68.4136
519	RPL12	2	3.01621	0.891869	140726561	0.666474	9.61855e-254	1.92087e-252	98.7463	77.8158
520	MGST3	2	1.58093	0.891147	159027901	0.753148	0	0	88.4437	42.245
521	LAMP1	2	1.39662	0.887058	1.66464e+08	0.788363	0	0	86.8084	38.7611
522	EEF1G	2	2.37816	0.884761	1.44362e+08	0.683693	0	0	97.4652	65.7619
523	RPL35	2	3.14489	0.881252	1.33223e+08	0.630937	1.30018e-157	1.708e-156	99.3459	78.6499
524	RPL22	2	2.77362	0.881206	138477765	0.655824	3.5237e-224	6.16159e-223	98.828	73.0964
525	RPLP2	2	3.44536	0.880475	1.52194e+08	0.720783	0	0	99.3731	86.2224
526	ENSMMUG00000021075	2	1.31292	0.875324	169273745	0.801672	0	0	85.4456	34.8549
527	BRI3	2	1.91244	0.874315	1.56231e+08	0.739901	0	0	94.4672	58.0626
528	RPL23	2	3.31202	0.871571	153669896	0.727773	0	0	99.0733	85.8645
529	G0S2	2	1.12939	0.869222	156536239	0.741348	0	0	61.7607	11.9062
530	ENSMMUG00000003073	2	2.94062	0.867558	148219981	0.701962	0	0	98.828	80.1373
531	RPL18	2	3.51626	0.867389	144376998	0.683762	1.80121e-306	4.29681e-305	99.4549	86.9713
532	PTPRC	2	1.79544	0.866284	150791509	0.714141	0	0	93.1589	46.1512
533	ENSMMUG00000041188	2	2.69127	0.855701	1.33627e+08	0.632849	2.17634e-164	2.9371e-163	98.6645	70.4622
534	RPS5	2	2.87243	0.855328	128909802	0.61051	9.58449e-114	9.69217e-113	98.6645	73.2719
535	ITGAM	2	1.33746	0.847422	160950274	0.762252	0	0	84.7915	25.0565
536	YWHAB	2	2.23839	0.846514	154293101	0.730724	0	0	97.3562	69.8627
537	GRN	2	1.686	0.845038	153001440	0.724607	0	0	92.2595	46.6377
538	EEF1B2	2	2.35139	0.844623	1.40312e+08	0.664512	1.24095e-254	2.4864e-253	97.329	65.1138
539	RPS4X	2	3.20617	0.844467	131794538	0.624172	1.10004e-141	1.32157e-140	99.1278	80.5109
540	DNAJB1	2	2.15221	0.844133	1.39591e+08	0.661093	1.05718e-252	2.10434e-251	81.5754	57.6838
541	ENSMMUG00000029692	2	2.68309	0.835899	163870981	0.776085	0	0	98.3102	82.0956
542	C5AR1	2	1.06273	0.834884	1.63739e+08	0.775459	0	0	69.0924	10.3684
543	APAF1	2	1.16595	0.834789	166462309	0.788357	0	0	79.9128	22.9192
544	ENSMMUG00000018240	2	3.35151	0.832135	141567645	0.670457	2.51873e-264	5.20053e-263	98.9916	84.5404
545	RHOA	2	2.00572	0.829958	155828442	0.737995	0	0	96.4023	64.9835
546	EEF1A1	2	4.15775	0.823761	142631841	0.675497	3.07056e-279	6.68752e-278	99.9455	94.7628
547	ENSMMUG00000020582	2	2.93334	0.823113	147215043	0.697203	0	0	99.1278	80.5404
548	RNF130	2	1.13478	0.82049	1.68191e+08	0.796542	0	0	80.2126	24.49
549	FAM49B	2	1.67229	0.818328	154788927	0.733072	0	0	92.9136	51.583
550	FNDC3B	2	1.15188	0.816287	1.60149e+08	0.758455	0	0	72.9627	24.1929
551	BAG3	2	0.934866	0.814983	1.45305e+08	0.688159	0	0	46.0071	11.0287
552	PLEK	2	1.48408	0.814073	1.52913e+08	0.724187	0	0	81.2756	34.5282
553	RPS2.1	2	2.21604	0.813325	136719582	0.647497	8.29711e-210	1.37331e-208	95.4756	59.1972
554	RPL8	2	3.35067	0.812387	1.40503e+08	0.665414	6.74613e-249	1.3156e-247	99.5912	85.5517
555	ENSMMUG00000041670	2	1.58231	0.811007	156382534	0.74062	0	0	91.4691	47.6924
556	RPL27	2	2.88088	0.809626	1.36514e+08	0.646525	5.73828e-197	9.07841e-196	99.0188	78.1442
557	FCAR	2	1.22492	0.808103	1.58635e+08	0.751289	0	0	76.5604	22.2989
558	ENSMMUG00000005072	2	2.84699	0.807202	132993017	0.629848	1.13667e-155	1.47308e-154	98.5282	75.5656
559	RPL24	2	2.80901	0.805021	135298769	0.640768	1.49119e-182	2.20457e-181	98.1739	75.7359
560	SPI1	2	1.38599	0.802306	158753590	0.751849	0	0	87.8441	33.3414
561	MEF2A	2	1.08666	0.80143	165641068	0.784468	0	0	76.1788	25.0165
562	JMJD1C	2	1.59678	0.800063	152246507	0.721032	0	0	86.8629	47.8575
563	LRRK2	2	1.07872	0.799431	166108856	0.786683	0	0	75.77	15.6733
564	SH3BGRL	2	2.0224	0.798234	150607217	0.713268	0	0	95.9389	64.6777
565	LST1	2	1.86218	0.798213	1.42971e+08	0.677102	0	0	94.3309	43.338
566	PLD3	2	0.975417	0.797181	166293553	0.787558	0	0	70.5642	17.8627
567	ENSMMUG00000018391	2	3.37032	0.786977	136544981	0.64667	3.97982e-196	6.26385e-195	99.1823	85.6594
568	SERP1	2	1.68227	0.786176	1.55532e+08	0.736594	0	0	92.8863	54.7993
569	ENSMMUG00000010691	2	2.84229	0.782755	1.39641e+08	0.661331	3.49427e-238	6.50212e-237	98.5555	78.7194
570	PPT1	2	1.12736	0.777214	1.64518e+08	0.779149	0	0	79.8855	28.3979
571	LAMTOR4	2	1.48476	0.776636	1.57847e+08	0.747557	0	0	89.6702	48.073
572	PSTPIP1	2	1.05621	0.775004	165451856	0.783571	0	0	77.3235	17.9774
573	HNRNPH2	2	2.20447	0.771115	1.39152e+08	0.659016	2.3028e-239	4.32023e-238	96.266	63.5013
574	CAPZA2	2	1.35687	0.768318	1.60147e+08	0.758449	0	0	87.1082	42.5091
575	CD63	2	1.47946	0.766541	1.50847e+08	0.714403	0	0	84.3554	41.8262
576	C1orf162	2	1.04207	0.763909	1.65101e+08	0.781911	0	0	75.2249	14.3284
577	LYST	2	1.41142	0.762996	154393327	0.731199	0	0	86.5358	39.9896
578	HSP90AB1	2	2.99663	0.761623	133613391	0.632786	2.0876e-162	2.78038e-161	97.329	76.9018
579	EVI2B	2	1.64066	0.758465	1.49796e+08	0.709425	0	0	91.5508	46.0695
580	ENSMMUG00000042008	2	3.5321	0.755787	1.30725e+08	0.619109	6.29022e-130	7.01289e-129	99.5367	87.5986
581	CDV3	2	1.50848	0.754561	1.55013e+08	0.734133	0	0	88.0621	48.9123
582	RPS26	2	3.52761	0.753004	1.46545e+08	0.69403	0	0	99.2641	89.0495
583	ND4L	2	1.55108	0.752984	150036394	0.710565	0	0	84.4099	47.2945
584	IFNGR1	2	1.01208	0.752059	164608842	0.779579	0	0	74.3527	21.1781
585	MT-ATP8	2	1.47601	0.751488	1.4901e+08	0.705704	0	0	78.7408	42.3771
586	OSBPL11	2	0.98321	0.75048	1.62325e+08	0.768762	0	0	70.1826	19.1764
587	RPS28	2	3.26727	0.750449	143229991	0.67833	7.86721e-289	1.76389e-287	98.9098	86.245
588	HINT1	2	1.9928	0.749842	1.44828e+08	0.685897	0	0	94.8487	61.9652
589	ACSL4	2	0.96197	0.746093	163544890	0.77454	0	0	69.9373	19.5361
590	ATP6V0B	2	1.47352	0.740405	155557565	0.736713	0	0	89.8337	48.9487
591	ENSMMUG00000019544	2	2.96878	0.739206	128479075	0.60847	7.87464e-109	7.69482e-108	98.5555	78.3579
592	RPL9	2	2.14041	0.738816	140676705	0.666238	2.57207e-259	5.21058e-258	97.0837	65.9253
593	FGR	2	1.15972	0.73767	159391001	0.754868	0	0	80.5124	22.874
594	EIF3L	2	1.445	0.737627	155420095	0.736062	0	0	87.9259	46.8462
595	ITM2B	2	2.03875	0.735279	1.49808e+08	0.709482	0	0	95.2848	67.9566
596	RPL13A	2	3.20887	0.730302	129086645	0.611348	5.72539e-114	5.79934e-113	99.0733	84.5265
597	SLC11A1	2	0.94089	0.728387	1.647e+08	0.780011	0	0	70.5642	12.0052
598	UBA52	2	3.58663	0.727646	1.52231e+08	0.72096	0	0	99.7002	92.4709
599	CD53	2	1.29095	0.725612	1.55703e+08	0.737402	0	0	85.3639	35.225
600	UBB	2	2.60118	0.7236	135028126	0.639486	6.1346e-180	8.98938e-179	96.048	73.609
601	RTN4	2	1.32221	0.721343	1.55734e+08	0.737547	0	0	83.9193	41.3797
602	ENSMMUG00000008604	2	0.9993	0.7202	161785506	0.766208	0	0	72.9354	17.8558
603	CDC42	2	2.22566	0.719701	150750902	0.713948	0	0	97.656	75.7619
604	ACTB	2	3.7696	0.717767	142070225	0.672837	6.45012e-271	1.36101e-269	99.5094	93.364
605	EIF3H	2	1.44102	0.716996	1.53524e+08	0.727082	0	0	87.8168	46.9001
606	TGIF2	2	1.30067	0.710961	1.56549e+08	0.74141	0	0	84.4099	42.106
607	HEXB	2	0.831009	0.709642	1.65887e+08	0.785633	0	0	66.8575	14.8862
608	DMXL2	2	0.963092	0.70941	161329631	0.764049	0	0	70.8095	15.8471
609	ENSMMUG00000029821	2	1.34991	0.7088	141322450	0.669296	0	0	65.631	36.252
610	TPM3	2	2.31166	0.707638	1.40839e+08	0.667007	1.73441e-256	3.49425e-255	97.547	74.7628
611	LYN	2	1.14541	0.705952	1.58412e+08	0.750232	0	0	80.2944	28.3458
612	ACTG1	2	2.69347	0.705344	1.30995e+08	0.620386	1.14162e-133	1.30299e-132	98.3102	77.9079
613	CCNL1	2	1.8921	0.702008	145127424	0.687316	0	0	91.9052	65.6421
614	ENSMMUG00000045571	2	2.53178	0.701391	133008269	0.62992	1.31451e-156	1.71817e-155	97.4652	72.7072
615	ENSMMUG00000002676	2	3.48833	0.699779	1.30301e+08	0.617101	1.34327e-125	1.46018e-124	99.2096	88.8045
616	ARPC3	2	2.28393	0.698496	144211052	0.682976	7.53599e-307	1.80007e-305	96.9474	76.0765
617	PTP4A2	2	1.55649	0.697961	1.51373e+08	0.716893	0	0	90.9785	52.5821
618	RPS15	2	3.41749	0.697673	1.22979e+08	0.582421	3.0135e-63	2.02745e-62	99.5367	86.0973
619	DBI	2	1.20588	0.695203	155007764	0.734109	0	0	81.3573	34.1755
620	GMFG	2	2.24816	0.695037	1.3891e+08	0.657871	4.76491e-231	8.62072e-230	96.7839	71.0478
621	HSPD1	2	2.08395	0.693883	1.35119e+08	0.639917	5.36926e-191	8.22402e-190	87.5988	57.4596
622	RPS12	2	3.61916	0.69319	1.20835e+08	0.57227	5.28898e-49	3.04108e-48	99.4821	88.6412
623	ATP5MC2	2	1.61683	0.692927	144853362	0.686018	0	0	91.3055	51.4231
624	RPS3	2	3.09939	0.691966	131155256	0.621145	1.44918e-134	1.66756e-133	98.8553	84.1946
625	ENSMMUG00000028889	2	3.21714	0.689244	1.42375e+08	0.674281	9.70902e-276	2.08721e-274	99.2368	88.2033
626	HERPUD1	2	1.24623	0.687614	1.51624e+08	0.718082	0	0	77.9777	37.6073
627	BTF3	2	2.09567	0.682958	139212214	0.659302	2.88879e-237	5.36452e-236	95.3666	67.5586
628	CD74	2	0.879234	0.682333	1.58428e+08	0.750306	0	0	64.5135	15.4266
629	RPS23	2	3.60867	0.67949	128423509	0.608207	1.71611e-107	1.65918e-106	99.5094	90.1129
630	CREG1	2	1.11198	0.67658	158234698	0.749391	0	0	78.8498	33.7394
631	ACTR2	2	2.38302	0.676204	136261231	0.645326	2.57329e-194	4.0121e-193	98.3102	76.1077
632	ENSMMUG00000000558	2	1.94267	0.676091	138439938	0.655644	5.0636e-231	9.15205e-230	94.8215	61.6872
633	HSPH1	2	1.41088	0.674176	141786131	0.671492	0	0	72.5266	42.4257
634	TREM1	2	0.910193	0.669293	155385384	0.735897	0	0	62.006	11.9531
635	ARPC2	2	2.04608	0.667913	139456976	0.660461	1.90951e-239	3.58607e-238	96.6748	69.5239
636	CAST	2	1.40785	0.667169	150370562	0.712147	0	0	86.7539	47.1416
637	ENSMMUG00000011336	2	1.64855	0.665152	1.47872e+08	0.700313	0	0	92.6956	58.2311
638	CDC42EP3	2	0.908827	0.664814	158318004	0.749786	0	0	67.4843	21.1242
639	ARRB2	2	1.05205	0.664084	156682180	0.742039	0	0	75.9062	28.0122
640	ENSMMUG00000016894	2	2.11957	0.663993	1.3398e+08	0.634521	1.45544e-171	2.04894e-170	96.1297	64.0765
641	CORO1A	2	1.52266	0.66355	1.4409e+08	0.682405	0	0	89.752	45.4874
642	SCARB2	2	0.785827	0.66243	161454706	0.764641	0	0	62.9327	14.5752
643	PRDX5	2	1.47452	0.662136	149195783	0.706584	0	0	89.2886	51.8523
644	GLTP	2	0.978663	0.662025	1.59435e+08	0.755078	0	0	73.9166	26.3284
645	EEF2	2	1.77545	0.660249	1.39969e+08	0.662887	3.62428e-257	7.31785e-256	92.0687	57.9201
646	ENSMMUG00000021980	2	1.9928	0.659801	1.33127e+08	0.630481	2.00147e-163	2.68327e-162	93.8403	61.0599
647	EIF3K	2	1.80106	0.656261	140541750	0.665598	8.97033e-264	1.84797e-262	93.704	59.4214
648	SOD2	2	1.3052	0.656185	1.51078e+08	0.715498	0	0	78.4682	37.795
649	UBE2D3	2	2.06488	0.656008	1.46231e+08	0.692544	0	0	96.4568	72.8323
650	MYADM	2	1.00429	0.655842	1.5308e+08	0.724977	0	0	68.6563	23.7237
651	ZFYVE16	2	0.830387	0.654741	158727972	0.751727	0	0	63.6141	14.318
652	GLIPR2	2	1.24512	0.654661	151842000	0.719116	0	0	83.4832	36.8827
653	MEFV	2	0.809469	0.651447	162113537	0.767761	0	0	65.2221	10.4309
654	ENSMMUG00000001458	2	1.02901	0.65074	156311161	0.740282	0	0	75.0613	29.5274
655	ENSMMUG00000020073	2	3.60042	0.649662	1.34288e+08	0.635979	1.55294e-168	2.14165e-167	99.4276	91.583
656	BIN2	2	1.12055	0.648283	1.54472e+08	0.731569	0	0	79.613	31.7081
657	MTCH2	2	0.911849	0.64777	1.59014e+08	0.753081	0	0	69.9373	23.9062
658	MYL12B	2	1.8228	0.647582	145621294	0.689655	0	0	95.0123	66.0365
659	ARF5	2	1.16213	0.645212	154958789	0.733877	0	0	80.3761	39.7828
660	RPS11	2	3.38305	0.644585	1.22668e+08	0.580949	4.78963e-61	3.14371e-60	99.3186	87.0964
661	ENSMMUG00000023807	2	3.55809	0.644545	132060788	0.625433	9.49541e-144	1.15289e-142	99.3731	90.2641
662	NFKBIZ	2	1.60153	0.644354	141139127	0.668428	1.55608e-292	3.54101e-291	81.9024	48.4987
663	PGD	2	1.58403	0.644074	1.44874e+08	0.686114	0	0	91.9869	48.1338
664	NCF2	2	0.943896	0.641723	1.58412e+08	0.750231	0	0	71.5454	16.7003
665	RPS9	2	3.16164	0.640568	135430182	0.64139	3.23573e-182	4.77597e-181	99.3186	88.0539
666	B2M	2	1.36641	0.639372	147234171	0.697293	0	0	83.9193	45.8123
667	GNS	2	0.891908	0.638886	157954914	0.748066	0	0	68.8198	22.7611
668	TUT7	2	1.34649	0.638252	1.48818e+08	0.704793	0	0	81.8752	46.146
669	TPT1	2	4.06141	0.636565	155033717	0.734232	0	0	99.7274	96.7437
670	RPS7	2	3.35457	0.635566	1.24604e+08	0.590117	3.53601e-75	2.63191e-74	99.3186	88.3753
671	SH3BGRL3	2	1.45993	0.635034	145530120	0.689223	0	0	86.7266	49.6924
672	WDR83OS	2	0.99554	0.633129	155112520	0.734605	0	0	72.6356	31.0165
673	STAC3	2	0.857687	0.630219	159604935	0.755881	0	0	67.6479	14.5421
674	ABRACL	2	1.21829	0.628181	1.51059e+08	0.71541	0	0	82.6656	42.0469
675	IFI27L2	2	1.75476	0.624544	1.44361e+08	0.683688	0	0	93.7585	64.7263
676	ENSMMUG00000013136	2	2.24941	0.624374	1.32751e+08	0.628702	6.13584e-154	7.8736e-153	96.8656	72.0174
677	ENSMMUG00000038348	2	3.2692	0.624	127552852	0.604084	1.0516e-99	9.60795e-99	98.937	86.8775
678	ENSMMUG00000004539	2	1.53963	0.622986	144747385	0.685516	0	0	91.142	55.1555
679	LSP1	2	1.45826	0.622603	143919894	0.681597	0	0	88.2529	45.1364
680	KIF5B	2	1.37493	0.622332	148613253	0.703825	0	0	86.9174	49.788
681	RPS17L	2	2.62522	0.622198	1.27904e+08	0.605745	1.25255e-103	1.17554e-102	97.438	77.5934
682	MYO1F	2	1.00768	0.621581	155845252	0.738075	0	0	75.3884	22.384
683	MSN	2	1.19428	0.621551	150640360	0.713425	0	0	80.3489	40.5699
684	PFN1	2	2.75091	0.621337	1.3413e+08	0.635233	2.95114e-167	4.05156e-166	98.937	83.4613
685	ATP1B3	2	1.01808	0.620197	1.53711e+08	0.727966	0	0	73.4805	33.0738
686	RAP1B	2	1.43897	0.619315	1.47045e+08	0.696397	0	0	88.471	53.2146
687	ETS2	2	0.893715	0.618688	152275910	0.721171	0	0	63.5323	20.3892
688	UHMK1	2	1.03943	0.617624	153194783	0.725523	0	0	74.5435	33.9096
689	YWHAZ	2	1.93212	0.615668	135632037	0.642346	4.8048e-191	7.36562e-190	95.8027	65.4109
690	AP2S1	2	1.01233	0.614413	156059943	0.739092	0	0	76.6966	33.2302
691	ASAH1	2	0.803627	0.611304	1.56678e+08	0.742018	0	0	63.6958	16.9453
692	ATP5ME	2	1.58346	0.610602	142871302	0.676631	3.00608e-305	7.13379e-304	90.4061	55.9218
693	MBD3	2	1.09628	0.610383	1.49506e+08	0.708053	0	0	73.644	36.9661
694	EIF5	2	1.69724	0.606599	144158891	0.682729	0	0	91.142	63.4196
695	DNAJC25	2	0.832699	0.6029	1.57006e+08	0.74357	0	0	66.7484	22.5352
696	HSP90B1	2	1.45065	0.60056	141884317	0.671957	3.13393e-306	7.45654e-305	82.6383	47.8714
697	ARHGDIA	2	1.11469	0.59896	151081479	0.715514	0	0	78.659	38.7993
698	PTP4A1	2	1.21146	0.595164	1.46851e+08	0.695477	0	0	79.5857	41.2059
699	PDE4B	2	0.786138	0.594607	149859385	0.709726	0	0	55.4102	14.1564
700	COX6B1	2	1.53637	0.594345	144391802	0.683832	0	0	90.3788	56.9383
701	PTPN6	2	1.00094	0.593493	152684947	0.723108	0	0	74.9523	28.9296
702	RPL32	2	3.56345	0.592688	1.29351e+08	0.612599	3.36454e-116	3.45589e-115	99.5367	91.2928
703	GLIPR1	2	0.827212	0.591175	155844076	0.738069	0	0	65.9035	18.2415
704	CNIH4	2	0.846322	0.588413	154889042	0.733547	0	0	66.7484	23.722
705	PSMA7	2	1.70786	0.586467	138388740	0.655402	1.45633e-231	2.64265e-230	91.9869	60.5178
706	TALDO1	2	1.52333	0.583358	144565024	0.684652	0	0	89.5612	55.7724
707	MAMU-DPB	2	0.855395	0.58306	1.4831e+08	0.702387	0	0	58.4628	17.364
708	MAMU-DMB	2	0.778962	0.581733	152193141	0.720779	0	0	58.7081	14.1529
709	HSBP1	2	1.35595	0.580061	1.43363e+08	0.678961	0	0	86.0998	46.8097
710	RPS21	2	1.62402	0.579413	1.38083e+08	0.653955	1.75091e-235	3.22849e-234	88.58	53.7185
711	RNASET2	2	1.07595	0.579313	150241114	0.711534	0	0	77.4598	32.7889
712	RPS10	2	2.92559	0.57828	1.21071e+08	0.573388	1.31545e-50	7.71414e-50	98.4192	83.152
713	BCL2A1	2	1.59634	0.577604	1.37702e+08	0.652148	5.2022e-267	1.08023e-265	77.16	37.8454
714	RNH1	2	0.725608	0.575575	156232530	0.739909	0	0	61.1338	16.7593
715	ATP6V1B2	2	0.761339	0.574192	156551682	0.741421	0	0	63.505	18.5074
716	AGTRAP	2	0.930082	0.573631	153354404	0.726279	0	0	71.6544	28.0017
717	IRF8	2	0.759139	0.56993	153559538	0.72725	0	0	58.5446	12.1407
718	SFPQ	2	1.81614	0.569688	1.35839e+08	0.643327	1.73182e-194	2.70244e-193	94.1401	64.1894
719	RHOG	2	1.26041	0.569583	147404806	0.698102	0	0	84.5462	44.7819
720	DHRS7	2	0.998822	0.563452	1.51933e+08	0.719547	0	0	74.6252	28.0469
721	CAP1	2	1.74773	0.562761	1.35458e+08	0.641522	4.25125e-192	6.55553e-191	94.0583	60.7732
722	ATOX1	2	1.15496	0.562303	148552072	0.703535	0	0	81.3028	42.0608
723	RPL23A	2	2.98204	0.560667	1.19797e+08	0.567354	6.68994e-43	3.56296e-42	98.1739	83.2424
724	CD83	2	0.701994	0.557903	1.48153e+08	0.701644	0	0	51.0493	11.3102
725	DOCK8	2	1.05198	0.55531	1.48284e+08	0.702265	0	0	75.7155	32.4639
726	CAPZB	2	1.23648	0.554593	1.47334e+08	0.697765	0	0	84.0829	47.2632
727	NAMPT	2	0.958412	0.553194	151830492	0.719061	0	0	70.0463	25.6368
728	CD37	2	1.44638	0.553042	1.40877e+08	0.667185	2.77525e-285	6.13949e-284	88.0894	49.4805
729	ENSMMUG00000030920	2	0.825827	0.552339	1.41482e+08	0.67005	0	0	51.649	18.4188
730	S100P	2	1.22502	0.551698	140011685	0.663088	0	0	69.8283	27.305
731	COX6C	2	1.67826	0.548633	1.33956e+08	0.634408	4.97649e-175	7.13778e-174	91.7689	58.8462
732	ENSMMUG00000004545	2	1.76261	0.546672	1.30309e+08	0.617138	1.08747e-133	1.24195e-132	91.9597	58.4066
733	ENSMMUG00000031840	2	3.87722	0.544024	120409085	0.570251	2.4051e-46	1.33704e-45	99.8092	94.5282
734	RBPJ	2	0.911398	0.543298	1.50618e+08	0.71332	0	0	70.1554	29.9079
735	NDUFB2	2	1.31522	0.542685	143885553	0.681435	0	0	85.9907	51.1347
736	TWF2	2	0.837909	0.538713	152597369	0.722693	0	0	68.2747	23.8749
737	GLRX	2	1.0701	0.537022	147340835	0.697799	0	0	77.7051	34.2137
738	FOSB	2	0.818862	0.536943	147703162	0.699515	0	0	60.5342	21.8506
739	UBL3	2	0.85447	0.536687	151291989	0.716511	0	0	67.7296	24.9957
740	SYK	2	0.950918	0.535125	1.50384e+08	0.712209	0	0	73.0444	28.5317
741	TMBIM6	2	1.27577	0.53478	1.44414e+08	0.683938	0	0	83.9193	50.4587
742	ATP6AP2	2	1.00407	0.534569	1.48438e+08	0.702993	0	0	73.9711	37.7168
743	RNF13	2	0.796403	0.533514	152819665	0.723746	0	0	65.2766	21.8384
744	RPS27A	2	3.88549	0.532713	1.23535e+08	0.585053	4.31119e-67	3.00796e-66	99.6184	94.7715
745	SSR2	2	1.18659	0.530472	1.45008e+08	0.68675	0	0	81.9297	45.9131
746	EIF3M	2	1.11877	0.529574	1.45489e+08	0.689028	0	0	79.94	41.6073
747	YPEL5	2	1.34907	0.529523	138506611	0.65596	9.61925e-251	1.888e-249	79.4222	48.8584
748	FGL2	2	0.684941	0.528864	1.52444e+08	0.721966	0	0	57.4816	15.6142
749	MRPL23	2	1.14409	0.526144	1.44652e+08	0.685064	0	0	80.7304	43.5604
750	FYB1	2	1.00139	0.525237	1.46662e+08	0.694584	0	0	72.7719	27.0791
751	MYO1G	2	0.708933	0.524252	152409218	0.721802	0	0	59.0352	13.9913
752	ENSMMUG00000002374	2	0.730576	0.524228	153440023	0.726684	0	0	61.8425	18.2381
753	ATP5PO	2	1.40345	0.523874	1.38748e+08	0.657105	5.01423e-246	9.65489e-245	87.19	53.2059
754	DNAJA1	2	1.49768	0.523022	133870947	0.634006	1.45498e-180	2.13892e-179	79.2859	52.8288
755	MTPN	2	1.22049	0.522275	1.43572e+08	0.679948	0	0	82.502	46.4744
756	RGS18	2	0.89253	0.521969	148749776	0.704471	0	0	67.7296	22.1095
757	NEDD8	2	1.2779	0.52171	143232697	0.678343	0	0	85.9635	50.3319
758	SMDT1	2	1.41999	0.521649	1.40303e+08	0.664468	1.28974e-265	2.66902e-264	86.7539	55.6855
759	SUB1	2	1.61286	0.52125	1.36333e+08	0.645666	4.51567e-204	7.36082e-203	91.7144	60.1182
760	MOSPD2	2	0.670751	0.520449	152217220	0.720893	0	0	56.1461	12.5126
761	ARL8B	2	0.926058	0.518648	148602686	0.703775	0	0	71.0275	32.9314
762	ATXN1	2	0.698924	0.518509	149428259	0.707685	0	0	55.4647	14.6672
763	LAMTOR2	2	0.966743	0.517976	1.47776e+08	0.699862	0	0	72.6629	35.4353
764	JAML	2	0.77974	0.517618	154174112	0.730161	0	0	63.3415	13.1208
765	CTSH	2	0.804604	0.517443	150612000	0.713291	0	0	64.3772	20.0886
766	MFSD1	2	0.818036	0.517067	1.49614e+08	0.708565	0	0	65.3857	25.8367
767	ENSMMUG00000001884	2	1.53966	0.516967	1.39227e+08	0.659371	8.16145e-244	1.5551e-242	91.5781	60.1738
768	OGFRL1	2	0.688124	0.514707	1.523e+08	0.721287	0	0	56.5549	11.2754
769	GDI2	2	1.1974	0.514503	1.43593e+08	0.68005	0	0	82.6656	46.7055
770	ITGB2	2	0.851019	0.512038	149125986	0.706253	0	0	66.8575	21.1851
771	RPS20	2	3.07796	0.509708	118759396	0.562438	4.50217e-37	2.22587e-36	98.3374	84.9157
772	FES	2	0.697592	0.508416	1.52613e+08	0.72277	0	0	59.9891	15.4961
773	SSR4	2	1.37028	0.503482	138657778	0.656676	5.60654e-251	1.10278e-249	86.9174	49.4613
774	ENSMMUG00000015749	2	0.790173	0.503032	151044806	0.71534	0	0	64.9768	22.2502
775	FAM120A	2	0.963149	0.502246	1.46662e+08	0.694583	0	0	72.8809	36.318
776	S100A2	2	0.596265	0.501554	1.494e+08	0.707553	0	0	50.0954	11.2146
777	EIF3G	2	1.02369	0.501108	1.45248e+08	0.687888	0	0	75.6882	39.4231
778	PSME1	2	1.44928	0.500403	135168771	0.640152	1.93381e-196	3.04626e-195	86.9719	53.0426
779	AKR1B1	2	0.660838	0.498956	151201663	0.716083	0	0	57.5634	14.5317
780	PLEC	2	0.669558	0.498757	151502611	0.717509	0	0	57.4271	12.9557
781	C3H7orf50	2	1.14095	0.497531	140086009	0.66344	2.48549e-281	5.45226e-280	74.4072	46.4813
782	RPS4Y1	2	1.28939	0.497299	1.24742e+08	0.590774	1.23065e-103	1.15559e-102	51.758	34.3041
783	AZU1	2	1.12834	0.497176	1.4907e+08	0.705989	0	0	76.3423	35.8836
784	C19orf38	2	0.75347	0.496374	152182748	0.72073	0	0	62.5238	14.4309
785	ENSMMUG00000003386	2	1.22436	0.49565	140666551	0.66619	1.055e-291	2.39479e-290	82.2567	45.6299
786	COPE	2	1.03207	0.495297	145862148	0.690796	0	0	76.6694	42.007
787	NDUFS7	2	0.916845	0.494712	146794853	0.695213	0	0	70.973	35.4891
788	RSL24D1	2	1.13245	0.494467	142773454	0.676168	0	0	79.94	44.5474
789	XRN2	2	0.936861	0.494266	146132495	0.692076	0	0	71.7907	35.0808
790	SYNJ2BP	2	0.78669	0.492179	1.47875e+08	0.70033	0	0	64.0774	26.5178
791	MRFAP1	2	0.93487	0.490316	146641296	0.694486	0	0	71.9542	36.6811
792	PLXNB2	2	0.606778	0.490298	152077198	0.72023	0	0	54.1019	10.2971
793	CLEC2B	2	0.660598	0.489111	148649131	0.703995	0	0	55.3284	16.0869
794	CTSD	2	1.42405	0.488472	1.37381e+08	0.65063	2.35097e-224	4.11882e-223	85.4184	54.801
795	WAS	2	0.897585	0.487252	147643641	0.699233	0	0	71.1365	28.7281
796	CD44	2	0.792147	0.486737	147913962	0.700513	0	0	62.224	20.0956
797	2022-09-02	2	0.892133	0.485449	146366470	0.693184	0	0	69.3104	34.2572
798	COMMD6	2	1.05139	0.484262	1.42932e+08	0.676918	0	0	76.4513	41.2042
799	EIF3F	2	1.10217	0.484164	1.42168e+08	0.673301	0	0	78.6863	43.1642
800	ENSMMUG00000001645	2	1.86979	0.483766	1.28501e+08	0.608573	4.50761e-111	4.4765e-110	95.0668	68.3614
801	TRAM1	2	1.20202	0.48313	1.40735e+08	0.666515	1.50971e-287	3.36427e-286	81.6299	47.8245
802	ANXA6	2	0.880704	0.482774	146675229	0.694646	0	0	69.474	26.9957
803	PTGER4	2	0.691104	0.482711	143523820	0.679721	0	0	51.1311	14.768
804	PRR13	2	1.49924	0.482205	1.36622e+08	0.647033	6.16837e-209	1.01912e-207	90.2698	59.0582
805	HSPE1	2	1.29484	0.482051	136270558	0.64537	2.83172e-219	4.85404e-218	81.0575	48.0834
806	TET2	2	0.776985	0.480698	1.47469e+08	0.698408	0	0	62.9054	24.172
807	KRTCAP2	2	1.31292	0.479794	138362730	0.655279	3.2081e-242	6.08109e-241	85.1731	52.1355
808	ZFP36L1	2	0.920852	0.479336	138954018	0.658079	0	0	60.3979	29.0235
809	CANX	2	1.2818	0.479063	135645692	0.642411	7.67484e-214	1.29256e-212	81.4936	46.172
810	FAU	2	3.35362	0.478593	1.27021e+08	0.601564	6.83078e-95	6.01247e-94	99.1006	91.7932
811	ENSMMUG00000037666	2	0.751511	0.477979	144172296	0.682793	0	0	54.0747	14.914
812	ENSMMUG00000048033	2	1.11481	0.477454	142938104	0.676947	0	0	80.0491	45.5656
813	EIF3E	2	1.28211	0.475887	1.36133e+08	0.644721	1.8776e-216	3.18861e-215	83.5377	48.4448
814	CCDC88A	2	0.768217	0.47514	144889478	0.686189	0	0	60.1526	24.9279
815	TMEM205	2	0.654504	0.474771	149986396	0.710328	0	0	57.7814	19.3571
816	ATP13A3	2	0.940378	0.474215	1.44706e+08	0.68532	0	0	67.4843	30.6881
817	ENSMMUG00000016665	2	1.26299	0.473256	1.37713e+08	0.6522	1.83257e-236	3.39277e-235	84.7097	49.8905
818	MEF2C	2	0.777871	0.472845	1.46065e+08	0.691757	0	0	60.9158	21.7168
819	RGL2	2	1.04261	0.472259	1.43641e+08	0.680277	0	0	77.7596	40.9609
820	LIMS1	2	0.919835	0.471845	143553836	0.679864	0	0	69.0924	35.6577
821	HCK	2	0.684156	0.471396	150688114	0.713651	0	0	59.1442	13.5117
822	BCL6	2	0.841159	0.471253	1.43639e+08	0.680266	0	0	61.2156	21.5482
823	SLC2A3	2	0.816517	0.470894	143325957	0.678784	0	0	58.0267	19.6629
824	FOXN2	2	0.811654	0.470704	146138014	0.692102	0	0	65.0041	28.8236
825	RGS19	2	0.887754	0.468149	1.46475e+08	0.693699	0	0	70.1008	27.6977
826	CYSLTR1	2	0.604689	0.467564	1.48992e+08	0.705617	0	0	52.93	12.4049
827	SEC61B	2	1.35112	0.467377	136179473	0.644939	2.84985e-210	4.72982e-209	85.4184	52.8897
828	NSA2	2	1.11951	0.466963	140108508	0.663547	2.87214e-287	6.38475e-286	78.3047	44.0973
829	ENSMMUG00000045652	2	1.04337	0.466402	144145190	0.682664	0	0	77.0782	42.8879
830	CITED2	2	0.820852	0.466253	1.35108e+08	0.639863	5.31792e-273	1.13654e-271	52.6574	28.0261
831	CNPY3	2	0.758701	0.466133	147110194	0.696706	0	0	62.4421	25.5639
832	RP2	2	0.658372	0.463621	147986915	0.700858	0	0	55.7645	15.7133
833	QPCT	2	1.0193	0.463538	1.43716e+08	0.68063	0	0	72.3358	25.086
834	CALM1	2	1.99387	0.462454	1.23206e+08	0.583497	4.0677e-66	2.8155e-65	94.5762	70.6273
835	ATP5F1D	2	1.462	0.461987	133098672	0.630348	1.45998e-165	1.98056e-164	89.861	57.901
836	PSMA1	2	0.840424	0.461737	145892441	0.690939	0	0	67.8386	32.0122
837	LACTB	2	0.605528	0.461417	148986943	0.705594	0	0	53.4751	13.5256
838	SEC31A	2	0.744995	0.460586	1.46057e+08	0.691716	0	0	61.9242	27.1364
839	GNG5	2	1.33023	0.460384	136819368	0.647969	2.43361e-218	4.15602e-217	86.1815	53.3779
840	TRIM22	2	0.91693	0.458494	144412804	0.683932	0	0	69.7193	27.9652
841	TAGLN2	2	1.15471	0.45836	1.36495e+08	0.646431	2.45215e-235	4.50786e-234	75.3884	42.3076
842	DEGS1	2	0.669827	0.457212	146547325	0.694041	0	0	56.9092	22.0139
843	PET100	2	1.21558	0.457184	139688439	0.661557	9.19397e-263	1.88978e-261	82.8291	51.8593
844	SLC25A5	2	1.18448	0.457136	1.37037e+08	0.649	3.46439e-236	6.40736e-235	79.7493	45.1833
845	RPL15	2	1.38355	0.456144	130930561	0.62008	7.6961e-147	9.46372e-146	85.7182	50.9175
846	MAMU-A	2	2.50843	0.454464	118948772	0.563335	3.37153e-38	1.69346e-37	97.4107	81.1712
847	GRB2	2	0.989899	0.452402	1.42357e+08	0.674195	0	0	74.1346	39.7359
848	RPL29	2	1.43719	0.451084	1.30735e+08	0.619156	2.19687e-142	2.65148e-141	86.3996	53.2772
849	DSTN	2	0.866895	0.450706	1.45787e+08	0.690442	0	0	69.4195	32.6447
850	DOCK10	2	0.64245	0.450277	147399301	0.698075	0	0	55.9008	15.7567
851	ZDHHC20	2	0.741734	0.449959	145202869	0.687673	0	0	61.1066	25.2337
852	HCLS1	2	0.90943	0.449827	145071785	0.687052	0	0	71.3273	29.7341
853	SRGN	2	1.17022	0.449384	141235223	0.668883	0	0	79.613	36.9522
854	GNB1	2	0.943884	0.448128	143950222	0.681741	0	0	73.8348	38.7507
855	CAPZA1	2	1.34769	0.447298	136636180	0.647102	1.69978e-212	2.83912e-211	86.2905	56.0747
856	CSNK1A1	2	1.02415	0.446285	1.41762e+08	0.671377	0	0	75.988	43.0773
857	CDC42SE2	2	0.987388	0.446193	142597068	0.675332	0	0	74.5707	40.1929
858	CTSA	2	0.63963	0.445871	1.46452e+08	0.69359	0	0	55.601	18.4049
859	FCGR2A	2	0.897235	0.445563	1.441e+08	0.68245	0	0	64.9496	21.9218
860	ENSMMUG00000000050	2	1.87218	0.44499	1.24993e+08	0.591959	4.19696e-81	3.30993e-80	92.6683	64.7298
861	IFT57	2	0.536876	0.444061	1.46548e+08	0.694044	0	0	47.8059	11.5986
862	NCF4	2	0.74182	0.443438	1.47159e+08	0.696937	0	0	62.4148	21.7741
863	DOK2	2	0.58798	0.442619	144595109	0.684795	0	0	48.3783	10.7368
864	JARID2	2	0.803142	0.441559	143530578	0.679753	0	0	64.2409	30.8671
865	NAGK	2	0.601908	0.439915	1.47358e+08	0.697879	0	0	54.32	17.2511
866	SLC16A3	2	0.767898	0.438858	1.46041e+08	0.691643	0	0	62.9872	22.2589
867	FAR1	2	0.824441	0.438716	143566523	0.679924	0	0	65.849	30.099
868	NCOA4	2	1.07029	0.43793	1.41172e+08	0.668585	6.45273e-307	1.54333e-305	77.8141	43.5222
869	FIS1	2	1.23935	0.437863	137298854	0.65024	9.4567e-227	1.67607e-225	84.8733	52.2502
870	TXN	2	1.629	0.436824	128816073	0.610066	9.51764e-118	9.88158e-117	89.3977	59.5447
871	CDC42SE1	2	0.786406	0.436153	145361510	0.688425	0	0	65.1404	26.5022
872	ENSMMUG00000040409	2	0.954535	0.436025	140448538	0.665157	0	0	71.927	38.6221
873	MRPL41	2	1.03287	0.434781	141228052	0.668849	0	0	77.6506	43.3658
874	ATG3	2	0.840181	0.434518	144361450	0.683688	0	0	67.9204	33.3814
875	DDX5	2	2.90421	0.43308	1.25835e+08	0.595949	6.3038e-85	5.15389e-84	99.2096	90
876	YWHAG	2	0.723481	0.432663	1.43347e+08	0.678885	0	0	59.7438	26.7698
877	ATP5MPL	2	1.19137	0.432317	136616781	0.64701	1.01904e-221	1.76502e-220	81.5209	49.4996
878	DIAPH2	2	0.653163	0.431496	1.45759e+08	0.690308	0	0	56.0098	16.7263
879	PRPF40A	2	1.03183	0.430317	1.38599e+08	0.656397	9.22342e-269	1.93279e-267	74.5435	42.1477
880	DBNL	2	0.789614	0.429911	1.44031e+08	0.682124	0	0	64.677	29.1833
881	COX5A	2	0.906483	0.42786	140561862	0.665694	0	0	71.2728	35.6507
882	ELK3	2	0.563383	0.42743	1.45968e+08	0.691295	0	0	50.3952	13.3884
883	CCNG1	2	0.765032	0.427167	143317435	0.678744	0	0	63.2052	30.2346
884	ERBIN	2	0.755815	0.426573	1.43445e+08	0.679347	0	0	62.5784	28.8045
885	COX8A	2	1.64129	0.426383	1.31743e+08	0.623929	9.13254e-145	1.11476e-143	91.36	66.9314
886	YWHAE	2	1.16719	0.425479	1.34732e+08	0.638086	1.25316e-201	2.02109e-200	80.2671	45.9913
887	ENSMMUG00000049151	2	1.61517	0.425199	1.32077e+08	0.62551	4.70243e-149	5.87337e-148	90.4606	65.5934
888	MAMU-B	2	1.41831	0.425127	131265080	0.621665	6.46609e-150	8.11504e-149	82.7473	51.8697
889	ENSMMUG00000030408	2	1.05776	0.424092	137666406	0.651981	1.40055e-248	2.71969e-247	77.3235	44.0712
890	CALM2	2	1.75322	0.421106	127053407	0.601718	5.64439e-98	5.08329e-97	93.1316	67.5308
891	KCNA3	2	0.72955	0.42086	1.39982e+08	0.662949	0	0	55.3284	21.5117
892	CARS	2	0.551782	0.419965	144902710	0.686252	0	0	49.9864	15.821
893	FUCA1	2	0.611839	0.41982	1.44705e+08	0.685314	0	0	53.6658	18.9227
894	VDAC2	2	0.918398	0.419817	139768596	0.661937	1.32503e-304	3.13224e-303	71.2456	37.6038
895	ATP2B1	2	0.693977	0.419788	142714102	0.675887	0	0	57.1	24.7924
896	ENSMMUG00000042390	2	1.04335	0.418655	1.38588e+08	0.656347	7.70842e-262	1.57381e-260	78.1412	44.4587
897	PECAM1	2	0.797008	0.418019	1.4223e+08	0.673594	0	0	63.6686	25.3414
898	MTDH	2	1.3323	0.417106	1.33014e+08	0.629946	1.24032e-167	1.70665e-166	84.9005	54.6968
899	PLEKHO1	2	0.587076	0.416952	145626451	0.689679	0	0	52.2758	14.5804
900	NOP53	2	0.942355	0.416745	1.39728e+08	0.661743	2.46616e-298	5.74066e-297	72.7719	38.9592
901	G6PD	2	0.748412	0.415554	1.45394e+08	0.68858	0	0	62.7691	23.9409
902	CMIP	2	0.792603	0.415443	1.43328e+08	0.678793	0	0	64.8678	28.3023
903	NDUFS6	2	0.84703	0.415344	141408817	0.669705	0	0	68.3292	35.4752
904	TRA2A	2	1.08376	0.415017	138108902	0.654077	1.63561e-248	3.17278e-247	77.4871	47.1017
905	ENSMMUG00000043152	2	1.41403	0.414483	1.31549e+08	0.623008	3.84875e-147	4.74229e-146	87.6533	58.7924
906	NUDC	2	0.848268	0.414166	1.3795e+08	0.653322	7.09298e-289	1.59226e-287	62.8782	34.252
907	TRIR	2	1.28661	0.413699	134454022	0.636767	8.22092e-185	1.22629e-183	85.2003	55.3084
908	PPIB	2	1.04502	0.411899	136601963	0.64694	1.81299e-236	3.35992e-235	75.0068	42.53
909	HIPK3	2	0.860447	0.410516	1.41588e+08	0.670555	0	0	68.5473	34.1981
910	PLCB2	2	0.616722	0.409902	146481772	0.69373	0	0	55.1922	15.2528
911	BACH1	2	0.559027	0.409747	1.43749e+08	0.680789	0	0	49.6321	15.6542
912	HNRNPU	2	1.4856	0.408508	127928100	0.605861	6.11219e-110	6.00473e-109	86.8357	57.9791
913	TPM4	2	0.538892	0.408505	1.44751e+08	0.685532	0	0	49.3595	13.6699
914	RAD23B	2	0.843829	0.408196	141552751	0.670387	0	0	68.3292	36.2589
915	TRIB1	2	0.844602	0.408056	1.38732e+08	0.65703	0	0	59.6893	24.563
916	STXBP2	2	0.693125	0.407439	1.44967e+08	0.686555	0	0	60.4252	22.5439
917	RCSD1	2	0.764687	0.407372	1.43864e+08	0.681332	0	0	64.8133	25.1937
918	TMEM59	2	1.15055	0.407157	136813757	0.647943	2.74239e-222	4.75895e-221	81.1393	50.9053
919	EIF4B	2	0.883544	0.407102	1.39555e+08	0.660926	7.46743e-305	1.76752e-303	68.9834	36.7576
920	RNF7	2	0.717124	0.405793	142778110	0.67619	0	0	60.2889	27.8732
921	UBXN1	2	0.998203	0.405528	139299149	0.659714	5.74624e-275	1.23385e-273	75.2794	43.9496
922	ENSMMUG00000047481	2	1.25457	0.405358	134672450	0.637802	1.50653e-188	2.28076e-187	83.4832	54.5195
923	SNX3	2	1.30566	0.405244	1.35761e+08	0.642956	6.85163e-201	1.10114e-199	85.6909	56.033
924	SAP18	2	1.02263	0.404051	1.37133e+08	0.649454	1.21957e-239	2.29272e-238	76.2333	44.4952
925	PFDN2	2	0.812553	0.403766	1.40875e+08	0.667179	0	0	66.2033	34.7507
926	VASP	2	1.15254	0.402174	137433631	0.650879	2.38547e-246	4.59806e-245	81.0575	43.2789
927	AIM2	2	0.779428	0.402062	1.40525e+08	0.665517	0	0	60.9703	25.3015
928	SLIRP	2	1.05052	0.400868	135162113	0.640121	2.22403e-214	3.75598e-213	77.2418	42.768
929	ENSMMUG00000045620	2	1.67534	0.400544	1.22103e+08	0.578271	2.73284e-59	1.76394e-58	92.3957	64.6308
930	ENSMMUG00000022428	2	1.13463	0.399089	1.3488e+08	0.638786	5.8321e-200	9.34005e-199	78.8226	48.2798
931	FLI1	2	0.732416	0.399036	1.43048e+08	0.677467	0	0	62.5784	24.6134
932	TAOK3	2	0.713226	0.398626	1.41597e+08	0.670595	0	0	59.7165	26.6568
933	ENSMMUG00000047411	2	0.599995	0.398391	1.43289e+08	0.678608	0	0	54.1019	21.861
934	ANXA7	2	0.852073	0.398048	140512849	0.665462	0	0	68.2202	37.4457
935	UBE2R2	2	0.718152	0.397567	143091235	0.677673	0	0	61.2428	28.1164
936	RAB2A	2	0.751005	0.39707	141816902	0.671638	0	0	62.4148	30.3267
937	CHMP2A	2	0.785016	0.39688	142042902	0.672708	0	0	65.1676	33.4179
938	TULP2	2	0.546195	0.396868	135787049	0.64308	0	0	39.8746	12.0122
939	SKP1	2	0.972754	0.396476	1.39036e+08	0.658468	1.41527e-272	3.01062e-271	74.6797	43.3015
940	KTN1	2	0.92975	0.396165	137155267	0.64956	9.0443e-257	1.82413e-255	69.692	38.7228
941	PSMB8	2	0.831911	0.395587	1.40657e+08	0.666142	0	0	67.8659	29.6334
942	FNBP1	2	0.854301	0.395548	1.4093e+08	0.667438	0	0	69.0651	30.695
943	SEC24B	2	0.674543	0.394371	1.42189e+08	0.673401	0	0	58.9806	26.179
944	OST4	2	1.60531	0.393903	128618828	0.609132	6.14114e-113	6.16577e-112	91.3055	66.2328
945	ENSMMUG00000008286	2	1.4343	0.392059	1.29994e+08	0.615643	1.2041e-129	1.33754e-128	88.7163	59.8175
946	RABAC1	2	0.710009	0.391626	141646773	0.670832	0	0	60.6977	26.4865
947	NDRG1	2	0.530032	0.391546	141840858	0.671751	0	0	45.68	11.5256
948	VPS29	2	0.766212	0.390615	1.41153e+08	0.668492	0	0	64.0774	32.9922
949	NDUFS8	2	0.760873	0.388395	1.39791e+08	0.662045	0	0	63.5323	31.5361
950	EGR1	2	0.719377	0.388251	130716135	0.619065	5.6153e-261	1.14391e-259	42.9272	18.7976
951	CTBP2	2	0.531598	0.387473	142930370	0.676911	0	0	48.1875	14.0087
952	COX7B	2	1.12593	0.385287	1.33571e+08	0.632586	2.08388e-181	3.07086e-180	79.6947	49.1208
953	USP3	2	0.574726	0.384332	1.42176e+08	0.673339	0	0	50.7768	16.3093
954	LRRC25	2	0.537023	0.384007	1.44754e+08	0.685548	0	0	48.7871	10.0765
955	ENSMMUG00000030892	2	0.752505	0.383055	1.4e+08	0.663034	0	0	62.7964	32.3162
956	CSF3R	2	0.61917	0.382957	1.43759e+08	0.680835	0	0	52.6847	13.9948
957	HACD4	2	0.511409	0.382417	144488111	0.684288	0	0	47.7514	10.8097
958	ENSMMUG00000022769	2	1.09081	0.381733	1.34254e+08	0.635818	2.5899e-194	4.03455e-193	79.504	46.523
959	VCL	2	0.851072	0.381295	141579933	0.670515	0	0	66.8575	28.2103
960	ANXA4	2	0.526119	0.379168	142674748	0.6757	0	0	48.9507	15.4787
961	ATP6V0A1	2	0.70146	0.379094	1.39978e+08	0.662927	0	0	57.7542	26.53
962	HNRNPDL	2	1.23777	0.378574	131979597	0.625049	3.71369e-156	4.83335e-155	82.6111	54
963	ENSMMUG00000031056	2	0.75165	0.378379	140197788	0.663969	0	0	63.0962	33.0895
964	NCF1	2	1.22327	0.378161	134560562	0.637272	4.51917e-205	7.3863e-204	80.3761	42.954
965	ENSMMUG00000011916	2	0.616839	0.377691	1.41062e+08	0.668062	0	0	54.5108	20.7124
966	TENT5A	2	0.630324	0.377622	136369414	0.645839	0	0	47.5334	18.311
967	TGFB1	2	0.725868	0.377365	1.41394e+08	0.669635	0	0	61.8152	24.9609
968	PDCD5	2	0.739868	0.376856	141334482	0.669353	0	0	62.6874	29.2111
969	ATP5PD	2	0.911317	0.375984	1.36597e+08	0.646917	3.59915e-243	6.83652e-242	71.6271	40.179
970	NFKBIA	2	1.59279	0.375276	1.28311e+08	0.607673	7.88269e-117	8.12411e-116	80.8395	53.3675
971	RPS29	2	2.16028	0.374084	117144849	0.554792	2.62132e-29	1.15392e-28	95.5301	73.305
972	SURF4	2	0.663273	0.373559	140548363	0.66563	0	0	57.8904	27.0287
973	CD48	2	0.634568	0.373497	1.40985e+08	0.667698	0	0	53.7749	17.9965
974	RAB10	2	0.899785	0.37294	1.38599e+08	0.656397	6.73256e-273	1.43385e-271	71.2728	40.9592
975	CSGALNACT2	2	0.644461	0.37221	140407929	0.664965	0	0	54.3472	21.2407
976	SAP30	2	0.504291	0.371427	1.39771e+08	0.661947	0	0	45.6528	16.3788
977	ELOB	2	1.54098	0.371193	1.28888e+08	0.610408	1.08036e-115	1.10534e-114	91.3873	65.8141
978	ELF1	2	1.11838	0.370541	133576460	0.632611	2.83724e-181	4.17431e-180	78.4955	49.3449
979	ENSMMUG00000043897	2	0.545268	0.36936	1.40999e+08	0.667764	0	0	47.0973	12.2467
980	CSDE1	2	1.02256	0.368967	1.35743e+08	0.64287	6.07e-215	1.02796e-213	77.0237	46.5995
981	EIF4G2	2	1.48637	0.368927	128443461	0.608302	3.60798e-112	3.60858e-111	89.2341	63.828
982	FKBP4	2	0.769216	0.368902	1.31994e+08	0.625117	3.46196e-213	5.82508e-212	53.3388	29.258
983	GADD45B	2	0.744418	0.367833	131915364	0.624744	7.56539e-227	1.34216e-225	50.7768	26.2867
984	TSC22D3	2	1.13122	0.367139	131085172	0.620813	6.79601e-163	9.06449e-162	71.5726	41.3797
985	PSME2	2	0.71505	0.366923	137195688	0.649752	1.51241e-295	3.4719e-294	58.7081	30.4466
986	ATP5MC3	2	1.11808	0.366885	1.30402e+08	0.617578	8.63732e-147	1.0614e-145	77.269	46.1529
987	CS	2	0.770326	0.364741	1.38309e+08	0.655026	3.30573e-296	7.61735e-295	64.8133	33.9288
988	PRNP	2	0.552062	0.364581	139889314	0.662509	0	0	49.8501	19.894
989	ALDH3A2	2	0.47513	0.363998	1.40632e+08	0.666025	0	0	43.1998	11.2928
990	RAB5C	2	0.752209	0.363683	1.40376e+08	0.664815	0	0	64.677	33.0374
991	PSMB1	2	0.877933	0.362763	136851060	0.64812	6.6534e-249	1.2989e-247	71.3818	39.5899
992	ENSMMUG00000029598	2	1.1759	0.362748	1.3026e+08	0.616905	9.72125e-140	1.15273e-138	81.6844	50.7003
993	PDIA3	2	0.874618	0.362516	136451016	0.646225	9.0596e-246	1.74076e-244	68.7926	38.7055
994	HPCAL1	2	0.541056	0.362342	141561104	0.670426	0	0	50.1772	16.5734
995	ACTR3	2	1.66927	0.361101	1.26437e+08	0.598798	3.42349e-92	2.94388e-91	92.5865	69.0096
996	VPS13C	2	0.818114	0.360772	1.35725e+08	0.642788	1.23838e-245	2.37698e-244	63.7231	35.5864
997	ENSMMUG00000020721	2	0.547392	0.360088	141417981	0.669748	0	0	49.2777	14.2554
998	KCNAB2	2	0.487075	0.358536	141650696	0.67085	0	0	45.7345	11.96
999	MVB12A	2	0.512589	0.355831	1.41381e+08	0.669575	0	0	48.4328	15.8923
1000	2022-09-09	2	0.616212	0.355613	140149872	0.663743	0	0	54.5653	20.1373
1001	UQCRB	2	0.817806	0.352148	1.3655e+08	0.646693	2.65818e-254	5.32014e-253	66.3669	36.7454
1002	GPX4	2	0.939058	0.35199	133457564	0.632048	7.36672e-196	1.15547e-194	69.9646	40.7211
1003	PSMB3	2	0.795432	0.351338	1.3894e+08	0.658015	2.8398e-296	6.55199e-295	67.1573	36.318
1004	FERMT3	2	0.801416	0.351006	1.37806e+08	0.652644	3.93641e-278	8.54277e-277	65.7945	36.0191
1005	YWHAH	2	0.95143	0.349866	1.33562e+08	0.632543	8.42897e-194	1.30972e-192	70.8913	42.2954
1006	HNRNPF	2	1.17911	0.349503	1.28889e+08	0.61041	2.95463e-124	3.18525e-123	81.4936	51.4179
1007	MAPK14	2	0.663344	0.349223	139290596	0.659673	0	0	57.6179	26.8705
1008	SUSD6	2	1.37258	0.349103	128005715	0.606228	1.60129e-109	1.57061e-108	83.2379	60.556
1009	TMOD3	2	0.641314	0.348967	1.39413e+08	0.660254	0	0	56.4186	24.1077
1010	TRA2B	2	1.88906	0.348826	119602688	0.566432	1.94266e-42	1.02774e-41	91.9869	71.6038
1011	ENSMMUG00000022075	2	0.444114	0.347113	140574172	0.665752	0	0	43.1998	11.4109
1012	KMT2C	2	1.14691	0.346521	1.31713e+08	0.623787	1.2309e-155	1.59407e-154	79.3949	51.5864
1013	ENSMMUG00000021477	2	0.673783	0.345871	138286456	0.654918	0	0	58.5446	29.8367
1014	NRIP1	2	0.829698	0.345719	135305068	0.640798	1.23009e-246	2.37606e-245	64.2137	33.4718
1015	ENSMMUG00000018854	2	1.39852	0.345653	124895930	0.591501	2.00761e-84	1.63553e-83	87.5988	53.8732
1016	TCIRG1	2	0.586083	0.345013	141831393	0.671706	0	0	53.3388	17.1833
1017	UQCRC1	2	0.798088	0.344656	137738308	0.652322	2.89383e-276	6.23573e-275	67.1573	36.1112
1018	SRP14	2	1.64157	0.343638	119834082	0.567528	1.66924e-44	9.07528e-44	91.6326	65.2806
1019	MAP2K1	2	0.466955	0.343572	1.40208e+08	0.664017	0	0	44.7806	13.199
1020	LAP3	2	0.570055	0.343365	137774520	0.652493	0	0	51.1038	23.1573
1021	KLF10	2	0.490686	0.342779	1.3421e+08	0.635611	0	0	39.3568	12.881
1022	SQSTM1	2	0.825497	0.342524	1.32813e+08	0.628996	1.502e-195	2.35185e-194	61.0521	37.6751
1023	TNFAIP8	2	0.884298	0.342435	134612516	0.637518	3.00478e-220	5.16522e-219	68.1657	37.8054
1024	NUCB1	2	0.488036	0.342356	1.39298e+08	0.65971	0	0	46.3614	16.9383
1025	TMED10	2	0.793766	0.341961	136024827	0.644207	7.70269e-247	1.48943e-245	65.1404	36.5265
1026	PFKL	2	0.600249	0.341388	1.34488e+08	0.636928	5.71693e-279	1.24216e-277	49.9591	25.4196
1027	MBD2	2	0.666846	0.340532	138161238	0.654324	0	0	58.4628	28.8288
1028	KLF11	2	0.468266	0.339232	1.3636e+08	0.645794	0	0	42.2458	15.861
1029	RDH5	2	1.34936	0.338879	129080910	0.611321	8.46628e-120	8.92182e-119	86.2633	60.9209
1030	PHPT1	2	0.751264	0.338434	135294437	0.640747	8.08109e-249	1.57259e-247	62.1423	33.0182
1031	EPS15	2	0.770743	0.338142	137056723	0.649094	2.28621e-268	4.7744e-267	64.1047	35.371
1032	TMEM167A	2	0.678779	0.337155	1.38901e+08	0.657829	0	0	59.444	29.4857
1033	PICALM	2	0.839344	0.336956	136851949	0.648124	3.89841e-253	7.77681e-252	68.7926	38.3927
1034	FBXL5	2	0.760573	0.336072	1.37771e+08	0.652479	1.07999e-303	2.54312e-302	62.2513	30.6864
1035	TMEM107	2	0.661737	0.335629	1.33768e+08	0.633517	4.13545e-262	8.46216e-261	51.7307	25.8141
1036	ENSMMUG00000041773	2	0.624009	0.33549	1.31471e+08	0.622638	5.48224e-245	1.04678e-243	46.6067	22.318
1037	MYLIP	2	0.819752	0.334844	1.3363e+08	0.632865	3.10064e-232	5.6545e-231	59.9891	30.5665
1038	PSMA2	2	0.977246	0.334816	1.32155e+08	0.625878	2.8724e-170	4.00362e-169	75.0341	44.7802
1039	DDIT3	2	0.545205	0.333307	1.33912e+08	0.6342	0	0	44.181	18.1442
1040	GTF2H5	2	0.755722	0.333111	1.34991e+08	0.639309	6.09058e-239	1.13797e-237	61.788	34.2989
1041	SYF2	2	0.838794	0.33304	135202360	0.640311	6.79647e-225	1.1953e-223	66.7484	39.397
1042	EAF2	2	0.544536	0.332384	136875136	0.648234	0	0	48.9234	21.4944
1043	MYL12A	2	1.19627	0.332143	1.30494e+08	0.618015	2.0865e-139	2.46775e-138	82.1205	53.9079
1044	ENSMMUG00000005593	2	1.52104	0.332007	1.21856e+08	0.577105	3.1622e-59	2.04036e-58	82.0114	58.2207
1045	SCP2	2	0.818737	0.331705	134610666	0.637509	7.85423e-219	1.34257e-217	65.8217	38.4448
1046	SEMA4A	2	0.519632	0.331181	1.42219e+08	0.673543	0	0	48.6781	12.033
1047	WARS	2	0.441196	0.329931	1.37583e+08	0.651587	0	0	40.9648	12.3892
1048	MDH1	2	0.623195	0.329496	1.36992e+08	0.648789	0	0	55.9553	27.3936
1049	NFE2	2	0.76457	0.329451	135543075	0.641925	7.06361e-262	1.44377e-260	61.9242	31.0252
1050	BTG1	2	0.962987	0.328645	1.33228e+08	0.630962	6.61351e-197	1.0454e-195	70.1281	38.8862
1051	MCEMP1	2	0.604999	0.32828	138529839	0.65607	0	0	50.3407	14.7298
1052	CASP4	2	0.494923	0.328181	138340367	0.655173	0	0	45.9526	16.2085
1053	POLR1D	2	0.61261	0.326966	136561763	0.646749	9.01181e-300	2.1031e-298	54.7833	27.9774
1054	FNTB	2	0.917517	0.326895	133256053	0.631094	2.76785e-186	4.15929e-185	70.7822	44.0469
1055	RASSF3	2	0.601771	0.325381	1.40107e+08	0.663538	0	0	54.1019	19.5691
1056	APP	2	0.704237	0.325246	1.36712e+08	0.647462	0	0	59.6075	26.4466
1057	MAPRE2	2	0.562681	0.325244	1.37239e+08	0.649958	0	0	51.0221	22.179
1058	TRIM38	2	0.630395	0.324999	1.36524e+08	0.646569	0	0	54.8106	26.3858
1059	TMEM147	2	0.63246	0.324946	1.37013e+08	0.648887	1.60699e-297	3.72645e-296	57.2636	29.5917
1060	NAA38	2	0.681581	0.32489	1.34739e+08	0.638118	3.35414e-250	6.56915e-249	57.5361	30.8497
1061	GPR65	2	0.69876	0.323668	141160988	0.668531	0	0	57.5906	19.0009
1062	ALDH2	2	0.88019	0.323619	135267575	0.64062	1.94113e-244	3.70254e-243	66.0398	33.7619
1063	JAK2	2	0.576466	0.322203	1.36709e+08	0.647446	0	0	51.0493	23.5465
1064	ATP5F1A	2	1.09439	0.321158	127287919	0.602829	6.00948e-112	6.00389e-111	77.5961	46.9574
1065	RIOK3	2	0.984632	0.320955	1.32846e+08	0.62915	1.6617e-177	2.40986e-176	72.4176	45.9374
1066	SNU13	2	0.970027	0.320841	1.32128e+08	0.625751	2.86251e-169	3.97769e-168	74.4617	45.2354
1067	RAB27A	2	0.71605	0.319767	137016102	0.648901	0	0	60.1254	26.5804
1068	LMO2	2	0.740629	0.319336	135656820	0.642464	6.51056e-272	1.38013e-270	62.9054	29.3588
1069	HNRNPA3	2	1.60045	0.317579	118140326	0.559506	5.12698e-35	2.4693e-34	91.0057	64.6672
1070	NCBP2	2	0.653031	0.315474	1.34767e+08	0.63825	6.99434e-252	1.3832e-250	56.9092	30.6308
1071	PTPN12	2	0.682022	0.314848	1.37864e+08	0.652915	0	0	58.6808	26.8862
1072	DUSP6	2	0.703346	0.314657	1.28906e+08	0.61049	1.42347e-206	2.33492e-205	44.9441	21.225
1073	COX7AH	2	0.574229	0.314064	134503011	0.636999	1.51221e-288	3.38634e-287	49.7956	24.1407
1074	LYPLA1	2	0.565728	0.313323	1.36935e+08	0.648517	0	0	51.8125	23.0791
1075	HSPA8	2	1.895	0.312975	1.1653e+08	0.551882	6.43114e-27	2.69162e-26	89.6157	66.007
1076	CTDNEP1	2	0.629997	0.312306	137180973	0.649682	5.62076e-303	1.32016e-301	57.2636	29.2076
1077	BID	2	0.523149	0.312225	136759664	0.647687	0	0	49.0324	21.1121
1078	BRD2	2	1.01301	0.311909	1.30828e+08	0.619595	7.01616e-150	8.79933e-149	73.9439	47.8679
1079	GPSM3	2	1.15586	0.311681	130907450	0.619971	1.1338e-151	1.43975e-150	82.4475	46.6412
1080	ENY2	2	0.778535	0.311215	133102773	0.630368	3.09361e-202	4.99819e-201	64.7043	36.5143
1081	MYDGF	2	0.711411	0.310117	134833709	0.638565	7.74094e-235	1.42161e-233	61.7062	34.7402
1082	PSMA4	2	0.91464	0.310048	130789634	0.619413	7.48992e-160	9.91763e-159	70.9458	41.0426
1083	ENSMMUG00000008084	2	0.633695	0.309781	135880009	0.643521	1.50881e-279	3.29004e-278	55.928	29.1451
1084	TRAPPC1	2	0.574209	0.309416	1.35935e+08	0.643779	1.08201e-294	2.46837e-293	53.0935	27.0113
1085	NDUFV3	2	0.620851	0.30763	135221186	0.640401	1.14873e-264	2.37452e-263	55.5737	29.7272
1086	SNX6	2	0.775229	0.307422	1.33793e+08	0.633638	3.67835e-211	6.13271e-210	63.4505	37.0182
1087	TAF10	2	0.690162	0.303943	135311225	0.640827	7.68338e-247	1.48727e-245	60.0709	33.7098
1088	INSIG1	2	0.479449	0.303344	128969826	0.610794	2.6597e-241	5.02074e-240	37.8032	17.4318
1089	VEGFA	2	0.477204	0.302753	1.30762e+08	0.619284	2.7337e-287	6.0844e-286	39.1115	16.6655
1090	CPVL	2	0.531689	0.301986	129678320	0.61415	4.33617e-287	9.62755e-286	38.7299	14.7541
1091	SH3KBP1	2	0.778713	0.301471	134844754	0.638618	3.68082e-252	7.28707e-251	63.6686	30.424
1092	CCT5	2	0.792747	0.301167	132238225	0.626273	4.55177e-191	6.98358e-190	66.2851	35.9635
1093	SF3B1	2	1.22479	0.30083	126437709	0.598802	1.2498e-96	1.11675e-95	82.4203	56.9818
1094	SDHB	2	0.559325	0.300683	135893529	0.643585	1.30157e-302	3.0531e-301	52.1668	25.8106
1095	ENSMMUG00000004127	2	0.676603	0.300474	1.33597e+08	0.632707	4.05017e-223	7.05517e-222	58.9534	32.7663
1096	TMEM50A	2	0.743879	0.3004	1.34567e+08	0.637303	5.05644e-225	8.90138e-224	63.0962	36.3232
1097	ENSMMUG00000007939	2	0.721912	0.300047	132328378	0.6267	1.98096e-203	3.22047e-202	60.0436	32.7368
1098	PSMA6	2	0.73163	0.299981	134329860	0.636179	1.54931e-224	2.71955e-223	63.178	35.3414
1099	PTTG1IP	2	0.544033	0.299475	135177000	0.640191	0	0	49.4958	22.9609
1100	CAMP	2	2.64474	0.299435	1.26289e+08	0.598097	2.33927e-91	1.99932e-90	98.937	71.0043
1101	MYL6	2	2.17787	0.299131	1.21244e+08	0.574203	1.10509e-51	6.55542e-51	97.1654	83.5222
1102	PRKACA	2	0.409783	0.299095	1.37231e+08	0.64992	0	0	40.556	11.6316
1103	STK24	2	0.731048	0.297807	134556653	0.637253	3.40287e-229	6.09613e-228	62.0605	35.0791
1104	P4HB	2	0.668042	0.297681	133400563	0.631778	9.09077e-224	1.5881e-222	57.6996	31.8679
1105	GDI1	2	0.688679	0.297037	1.34798e+08	0.638398	7.96641e-242	1.5085e-240	59.8256	32.8723
1106	ROCK1	2	1.04758	0.296926	1.29381e+08	0.612742	3.65287e-132	4.1305e-131	75.1158	48.9852
1107	ATAD2B	2	0.577721	0.296871	134206008	0.635593	4.56917e-271	9.65231e-270	51.4309	25.7081
1108	MBNL1	2	1.80945	0.296064	117378832	0.5559	1.8118e-30	8.14643e-30	94.4126	72.801
1109	EIF4EBP1	2	0.54438	0.295541	133969292	0.634472	1.28229e-276	2.7664e-275	49.8501	24.3388
1110	NDUFC2	2	0.674497	0.295532	1.32778e+08	0.628829	2.64566e-214	4.46391e-213	58.2448	31.7411
1111	DYNLL1	2	1.14846	0.295368	125776007	0.595669	2.42897e-95	2.1473e-94	75.4974	49.4752
1112	SAMD9L	2	0.75577	0.295116	138470012	0.655787	0	0	60.725	23.0304
1113	NFKB1	2	0.621617	0.294749	1.34173e+08	0.635437	8.46486e-288	1.89093e-286	52.4121	23.2198
1114	ENSMMUG00000010392	2	0.672473	0.293826	137063703	0.649127	0	0	57.9449	23.2563
1115	STAT6	2	0.411251	0.293424	1.37112e+08	0.649355	0	0	40.6378	10.6273
1116	SNRPE	2	0.852909	0.292363	129981447	0.615585	1.93458e-153	2.47207e-152	68.3565	39.2094
1117	SYNGR2	2	0.531505	0.291956	1.34641e+08	0.637652	6.55328e-297	1.51388e-295	49.1142	23.4683
1118	TMBIM4	2	0.638848	0.291868	133900285	0.634145	1.28056e-242	2.42988e-241	55.7645	29.5413
1119	BZW1	2	0.685678	0.291604	1.33796e+08	0.633651	1.1242e-223	1.96203e-222	59.4985	33.4301
1120	ERGIC3	2	0.578498	0.291286	1.34253e+08	0.635817	1.23132e-262	2.52808e-261	53.1753	27.0999
1121	SH3GLB1	2	0.772143	0.290669	132944899	0.62962	2.7205e-200	4.3645e-199	63.287	36.4813
1122	ENSMMUG00000020196	2	0.538473	0.29048	1.36094e+08	0.644533	0	0	49.4685	21.086
1123	ME2	2	0.568899	0.29002	134380894	0.636421	5.00296e-279	1.08832e-277	51.4854	25.0165
1124	MGST2	2	0.539998	0.288686	1.33996e+08	0.634597	2.77213e-281	6.07376e-280	50.0954	23.7585
1125	NADK	2	0.487019	0.288387	1.36441e+08	0.646178	0	0	45.7618	17.2007
1126	TANK	2	0.520618	0.288376	1.34364e+08	0.636341	2.04888e-306	4.88125e-305	47.8059	21.7828
1127	SLC25A3	2	0.795819	0.288248	130513811	0.618107	5.02669e-165	6.79887e-164	64.8678	37.0877
1128	GLA	2	0.443359	0.287888	132898660	0.629401	0	0	40.8286	16.7281
1129	ENSMMUG00000015301	2	0.568982	0.287621	136039755	0.644277	0	0	52.5484	21.9409
1130	UQCRH	2	0.764842	0.287609	1.31297e+08	0.621816	1.13937e-176	1.64582e-175	63.4505	36.662
1131	SCAND1	2	0.815902	0.286683	1.32215e+08	0.626162	2.34152e-179	3.41746e-178	66.5031	40.7524
1132	YTHDF3	2	0.671751	0.286151	1.34307e+08	0.63607	1.65043e-245	3.16125e-244	57.9722	30.2502
1133	PIP4K2A	2	0.726862	0.285966	1.32596e+08	0.62797	9.53452e-198	1.51236e-196	60.6977	35.7672
1134	ENSMMUG00000014069	2	0.621075	0.285625	133485696	0.632181	4.45258e-232	8.11187e-231	55.4374	30.3475
1135	TLE4	2	0.67411	0.285201	134745983	0.63815	2.92089e-269	6.14193e-268	57.6724	27.2146
1136	ATF3	2	0.432035	0.285192	1.31291e+08	0.62179	0	0	36.2497	12.0052
1137	NDUFB10	2	0.844084	0.284672	130083854	0.61607	1.04681e-151	1.33206e-150	68.9834	40.8358
1138	ENSMMUG00000028890	2	0.624076	0.284501	1.32596e+08	0.62797	5.5765e-213	9.34858e-212	55.5192	31.5187
1139	TXNRD1	2	0.510705	0.283411	1.32919e+08	0.629498	2.5271e-271	5.35084e-270	45.9798	22.5595
1140	DYNLT1	2	0.517127	0.283288	1.34492e+08	0.636945	2.91104e-292	6.61611e-291	49.0052	23.6803
1141	CYTIP	2	0.556027	0.28298	1.34673e+08	0.637802	0	0	49.0324	19.6994
1142	CD58	2	0.467295	0.282746	134559640	0.637268	0	0	44.7261	19.232
1143	YJEFN3	2	0.625286	0.2824	132731910	0.628611	1.22865e-216	2.09042e-215	56.0371	31.093
1144	MYO9B	2	0.61313	0.282282	135738777	0.642852	1.71125e-299	3.98849e-298	55.4374	25.6108
1145	CACYBP	2	1.36153	0.281976	1.22245e+08	0.578947	5.19643e-62	3.45792e-61	80.9485	58.2589
1146	IWS1	2	0.679801	0.281569	1.33656e+08	0.632986	6.15851e-232	1.12086e-230	57.7814	30.874
1147	DHRS4	2	0.414971	0.281063	1.32685e+08	0.628388	0	0	39.5748	15.9461
1148	NFE2L2	2	0.488226	0.279988	132054694	0.625404	6.225e-261	1.2667e-259	44.508	21.8175
1149	ENSMMUG00000000195	2	0.608628	0.279229	1.34734e+08	0.638092	2.23711e-269	4.71497e-268	54.7016	27.3467
1150	ENSMMUG00000011896	2	0.404331	0.278914	1.34009e+08	0.634662	0	0	40.1199	14.7089
1151	CGAS	2	0.438348	0.278127	129131521	0.61156	7.07538e-296	1.62832e-294	35.3775	13.4683
1152	SRI	2	1.21123	0.278068	125533035	0.594518	8.16433e-90	6.91961e-89	83.347	54.4136
1153	ENSMMUG00000002194	2	0.813069	0.277975	132099414	0.625616	1.95744e-180	2.87526e-179	66.6122	39.5117
1154	RAB24	2	0.475321	0.277258	1.34867e+08	0.638725	0	0	45.68	19.3866
1155	PSTPIP2	2	0.488084	0.277147	135958105	0.643891	0	0	45.4075	14.848
1156	PPP1R18	2	0.710336	0.277055	1.35187e+08	0.640241	4.0767e-271	8.62193e-270	61.4064	28.0504
1157	BLVRA	2	0.511428	0.276648	133161102	0.630644	1.24039e-293	2.82615e-292	47.5879	20.4414
1158	CMTM6	2	0.855264	0.276262	130993693	0.620379	2.27726e-162	3.03077e-161	67.7024	41.2754
1159	SEC11A	2	0.684703	0.276122	132053926	0.625401	1.7021e-193	2.64027e-192	58.7626	34.6638
1160	ARF6	2	0.870228	0.276054	1.2996e+08	0.615485	9.59309e-146	1.17647e-144	68.7926	43.6716
1161	TMEM131	2	0.525992	0.27536	1.33599e+08	0.632718	5.9976e-273	1.28031e-271	48.7871	23.9235
1162	ENSMMUG00000008435	2	0.675493	0.275293	1.32731e+08	0.628609	3.99982e-213	6.71771e-212	57.2908	31.9235
1163	PRRC2C	2	1.15754	0.275262	1.25166e+08	0.592779	1.67322e-87	1.3961e-86	79.0951	52.9835
1164	EDF1	2	0.850684	0.275032	1.29773e+08	0.614599	7.28271e-145	8.90147e-144	70.0463	42.6985
1165	DPM3	2	0.62333	0.274938	132369543	0.626895	1.58567e-208	2.61507e-207	56.2006	31.7237
1166	CHP1	2	0.464338	0.274684	134433285	0.636669	0	0	44.181	17.616
1167	EIF2S2	2	0.856076	0.274304	1.28238e+08	0.607327	6.02787e-131	6.75336e-130	67.0482	40.3301
1168	GNB2	2	0.794006	0.273947	1.33663e+08	0.633019	1.80451e-204	2.94671e-203	66.2033	38.5891
1169	SELENOH	2	0.472652	0.273641	132547794	0.62774	6.05198e-276	1.30257e-274	44.8351	21.1677
1170	TAX1BP3	2	0.400928	0.273223	1.33786e+08	0.633602	0	0	39.1115	13.2511
1171	ENSMMUG00000005595	2	0.679417	0.27319	1.32096e+08	0.625598	4.70643e-196	7.39472e-195	59.1714	33.9965
1172	PSMD7	2	0.591303	0.272648	132032427	0.625299	1.41242e-211	2.35699e-210	53.0935	29.8002
1173	CSNK2B	2	0.706227	0.272012	1.32089e+08	0.625567	3.25299e-190	4.96176e-189	61.9515	35.7793
1174	ELOC	2	0.658397	0.271567	1.3251e+08	0.62756	8.54686e-203	1.38455e-201	59.0079	33.8106
1175	UGP2	2	0.643306	0.271433	133351713	0.631547	9.30538e-233	1.70037e-231	56.5549	29.6299
1176	MAPKAPK2	2	0.521346	0.271076	134843906	0.638614	0	0	48.5418	20.2276
1177	SNX2	2	0.565396	0.270074	133090125	0.630308	1.50973e-245	2.89478e-244	51.649	26.5439
1178	PHF21A	2	0.495369	0.26969	133333468	0.63146	5.21355e-295	1.19383e-293	46.1979	20.7698
1179	FBL	2	0.661582	0.269515	131201637	0.621364	2.42521e-192	3.74605e-191	58.5446	31.1607
1180	BZW2	2	0.363475	0.269324	1.32563e+08	0.627813	0	0	36.1134	12.2242
1181	ADD3	2	0.743386	0.269165	132853326	0.629186	1.33504e-210	2.21774e-209	61.7607	32.8566
1182	ACSL1	2	0.662184	0.269165	133963230	0.634443	4.00144e-268	8.33733e-267	54.4835	25.2667
1183	DOCK11	2	0.584159	0.269058	1.33445e+08	0.631989	6.47913e-267	1.34385e-265	52.0305	24.1512
1184	RER1	2	0.615029	0.269018	1.32058e+08	0.625419	8.11375e-207	1.3333e-205	55.2739	30.9574
1185	ENSMMUG00000045582	2	0.552573	0.267844	1.30484e+08	0.617964	4.95557e-202	7.9994e-201	48.5418	26.6516
1186	EZR	2	0.954998	0.266988	1.27882e+08	0.605642	4.15782e-119	4.35642e-118	70.1281	46.3944
1187	RTN3	2	1.17293	0.266943	127772726	0.605125	7.99956e-110	7.85048e-109	82.3113	55.8019
1188	CD164	2	0.591717	0.266665	133144858	0.630567	2.03461e-245	3.89304e-244	53.6386	26.6116
1189	MVP	2	0.531339	0.266345	1.3272e+08	0.628555	8.35495e-244	1.59031e-242	49.6866	25.8315
1190	COX14	2	0.572867	0.266193	132317389	0.626648	2.66786e-218	4.5518e-217	53.2843	29.2806
1191	NDUFA4	2	1.2316	0.266137	121192904	0.573963	6.0933e-56	3.76668e-55	82.393	53.7863
1192	ZNHIT1	2	0.798797	0.266013	1.30344e+08	0.617304	6.65084e-155	8.57057e-154	66.9665	40.9644
1193	SND1	2	0.497124	0.265577	1.32427e+08	0.627165	3.24001e-251	6.37981e-250	47.0973	23.9635
1194	UBE2L3	2	0.658479	0.265533	131678901	0.623624	3.97957e-190	6.06495e-189	58.7081	33.9861
1195	DIAPH1	2	0.523923	0.265376	1.33226e+08	0.630954	4.67743e-273	1.00083e-271	48.3783	22.9626
1196	UNC93B1	2	0.371193	0.265354	1.33396e+08	0.631756	0	0	36.5495	10.5943
1197	MCL1	2	0.455181	0.265075	131518584	0.622865	7.96403e-291	1.79885e-289	41.4554	17.6664
1198	CSK	2	0.595022	0.265007	1.32091e+08	0.625575	1.87506e-222	3.25694e-221	53.257	27.576
1199	KRT10	2	0.58826	0.264971	1.3092e+08	0.620029	5.51302e-193	8.53001e-192	52.4939	30.1946
1200	SP100	2	0.724649	0.264529	1.31006e+08	0.62044	1.55043e-171	2.18098e-170	61.0521	37.3275
1201	GTF2B	2	0.532432	0.263997	131491464	0.622737	3.62811e-225	6.39927e-224	48.133	25.4266
1202	TAGAP	2	0.608808	0.263955	131116505	0.620961	6.89177e-239	1.28635e-237	49.1415	22.0851
1203	SFT2D1	2	0.607505	0.263802	133413932	0.631841	2.50357e-230	4.50717e-229	55.928	30.4466
1204	C9orf72	2	0.374728	0.263501	133110454	0.630404	0	0	36.5222	11.4005
1205	SREK1	2	1.0513	0.262987	126297177	0.598137	5.92993e-99	5.37488e-98	75.0068	51.2737
1206	LMAN2	2	0.682399	0.262823	1.31714e+08	0.623789	1.15738e-185	1.73493e-184	60.6705	35.5882
1207	TXNIP	2	0.953934	0.262255	1.26454e+08	0.598879	1.77777e-110	1.75691e-109	65.2494	41.2094
1208	CAB39	2	0.766265	0.26225	131331214	0.621978	2.83303e-171	3.97909e-170	64.0229	39.1885
1209	TRABD	2	0.48013	0.261645	1.32272e+08	0.626434	4.29621e-253	8.56104e-252	46.2524	23.3223
1210	NR4A2	2	0.464374	0.261475	1.30919e+08	0.620028	0	0	39.6566	14.7698
1211	GHITM	2	0.772857	0.260844	129399851	0.612831	1.22119e-145	1.49563e-144	64.459	39.8367
1212	C20H16orf54	2	0.495928	0.259859	1.31577e+08	0.623144	5.77154e-280	1.26002e-278	43.9902	18.636
1213	UFC1	2	0.653768	0.259461	130997681	0.620398	1.13453e-178	1.65321e-177	58.2993	34.6412
1214	FAH	2	0.806534	0.258893	130534915	0.618207	1.25091e-154	1.60857e-153	66.7757	42.5178
1215	ERO1A	2	0.411891	0.258871	1.3356e+08	0.632534	0	0	40.0109	13.7567
1216	SELENOS	2	0.487238	0.258838	1.30987e+08	0.620346	1.70884e-235	3.15411e-234	45.1622	22.4831
1217	ATP5MD	2	0.743004	0.258792	129628453	0.613914	3.34764e-151	4.23332e-150	63.069	38.424
1218	CNIH1	2	0.470233	0.258445	1.31463e+08	0.6226	4.10626e-241	7.74342e-240	45.2167	22.9401
1219	SKAP2	2	0.719458	0.258048	1.32173e+08	0.625964	3.79708e-201	6.10775e-200	60.2889	32.7055
1220	PFDN5	2	0.676023	0.257982	1.29682e+08	0.614169	4.56659e-166	6.21336e-165	56.1461	32.8063
1221	ANAPC5	2	0.436691	0.257655	131133240	0.62104	4.03931e-256	8.11994e-255	42.1096	20.3371
1222	OS9	2	0.68279	0.256568	130702744	0.619001	1.3433e-170	1.87661e-169	59.662	36.1095
1223	CXCR4	2	0.764307	0.256257	129512466	0.613364	4.38976e-171	6.15138e-170	57.9995	30.2381
1224	TMED2	2	0.621674	0.255865	1.31133e+08	0.621038	9.2045e-190	1.40161e-188	56.2006	31.7672
1225	PSMB6	2	0.670253	0.255677	130479299	0.617943	6.33041e-169	8.75004e-168	60.2344	35.5378
1226	UBE2K	2	0.71337	0.255652	1.30672e+08	0.618856	1.29346e-166	1.76648e-165	61.3791	37.5256
1227	SCAMP2	2	0.449818	0.255586	1.32416e+08	0.627117	3.15914e-291	7.15327e-290	43.6359	19.3206
1228	MLF2	2	0.523814	0.255398	1.31703e+08	0.623736	1.90894e-221	3.29076e-220	49.6048	26.7072
1229	PLAUR	2	0.645019	0.255354	131501409	0.622784	1.97703e-263	4.06828e-262	48.5963	19.9305
1230	ARID1A	2	0.760235	0.255252	1.29816e+08	0.614803	1.06743e-151	1.35735e-150	63.178	39.3779
1231	MAP1LC3B	2	0.552407	0.255185	131942275	0.624872	5.73182e-234	1.04947e-232	49.6048	25.1642
1232	KDM7A	2	0.401189	0.255148	1.33891e+08	0.634101	0	0	38.9752	11.8054
1233	RRBP1	2	0.533547	0.255076	130756209	0.619255	1.69636e-214	2.87014e-213	48.0785	25.0895
1234	RNF2	2	0.362107	0.254952	131462487	0.6226	0	0	35.9499	12.8097
1235	SHKBP1	2	0.447571	0.254518	1.32838e+08	0.629112	0	0	43.1453	17.6612
1236	CYC1	2	0.67595	0.254235	1.29757e+08	0.614523	1.41614e-163	1.90133e-162	59.4985	33.8888
1237	GOLGA4	2	0.784259	0.253043	1.28333e+08	0.607778	2.40985e-134	2.76603e-133	61.6789	39.2285
1238	NDUFS2	2	0.596456	0.253024	130214175	0.616688	1.34999e-179	1.97505e-178	53.4206	30.987
1239	ITPRID2	2	0.504876	0.25279	131761547	0.624016	2.94259e-252	5.83821e-251	46.4704	22.0851
1240	ENSMMUG00000038373	2	1.04316	0.252625	123821201	0.586411	4.3357e-79	3.35278e-78	75.4974	47.9044
1241	RNF114	2	0.460343	0.251316	131518662	0.622866	1.95124e-247	3.78102e-246	44.5353	22.2363
1242	NUDT4	2	0.999062	0.251307	125099957	0.592467	6.51252e-91	5.54794e-90	71.5181	47.3189
1243	TM9SF3	2	0.731631	0.250624	128816858	0.61007	2.90671e-142	3.50589e-141	61.4881	38.0035
1244	MAF1	2	0.561918	0.250456	1.31108e+08	0.62092	1.13759e-197	1.80288e-196	52.0578	29.7428
1245	ARPC5	2	0.622725	0.250339	132932063	0.629559	2.81395e-227	5.00188e-226	56.2551	29.3275
1246	ENSMMUG00000010226	2	0.960365	0.250251	1.26081e+08	0.597111	7.92071e-107	7.61764e-106	63.8594	41.1312
1247	S100A8	3	7.62327	4.61725	1.63129e+08	0.899108	0	0	99.968	86.4741
1248	LTF	3	5.61254	4.50318	168701143	0.929822	0	0	99.936	36.2056
1249	CAMP	3	6.54752	4.40919	166159022	0.915811	0	0	100	71.2097
1250	S100A9	3	7.25261	4.29015	1.63065e+08	0.898756	0	0	100	87.4845
1251	LCN2	3	4.22062	3.16726	1.64008e+08	0.903957	0	0	98.7832	33.3844
1252	PGLYRP1	3	3.75915	2.80132	161411607	0.889645	0	0	98.399	31.2466
1253	GCA	3	3.62336	2.44099	153562379	0.846382	0	0	97.8546	44.1648
1254	ORM1	3	3.14043	2.43139	157692061	0.869144	0	0	92.6033	25.3701
1255	ENSMMUG00000031200	3	3.14295	2.3274	1.56716e+08	0.863765	0	0	93.756	29.8523
1256	MMP8	3	2.49616	2.06459	1.56338e+08	0.86168	0	0	86.2952	17.5726
1257	S100A12	3	2.81619	2.05581	1.49109e+08	0.821839	0	0	87.512	27.2067
1258	CYBB	3	2.45766	1.64499	148926522	0.820831	0	0	87.3519	39.3194
1259	VNN1	3	1.9741	1.63444	147781659	0.814521	0	0	75.6964	15.0165
1260	CHIT1	3	1.87655	1.49509	1.38921e+08	0.765682	0	0	67.115	15.977
1261	S100P	3	2.11613	1.48553	141414914	0.77943	0	0	77.5857	27.2876
1262	CDA	3	2.17503	1.48409	142412703	0.784929	0	0	81.6202	30.4771
1263	VIM	3	3.2679	1.45848	131410057	0.724286	0	0	95.9974	64.9563
1264	LST1	3	2.43342	1.39266	1.38796e+08	0.764993	0	0	88.0564	44.1545
1265	CRISP3	3	1.55137	1.30115	136659880	0.753222	0	0	60.4867	10.7512
1266	MNDA	3	2.5437	1.28864	1.31513e+08	0.724852	0	0	88.985	50.8056
1267	PLBD1	3	2.26757	1.23237	130940793	0.7217	0	0	83.6375	40.6982
1268	MYL6	3	3.06612	1.23232	1.46925e+08	0.809798	0	0	95.1329	83.7596
1269	PADI4	3	1.51839	1.09637	132807171	0.731987	0	0	65.0977	19.0719
1270	MMP9	3	1.666	1.08519	1.22472e+08	0.675024	0	0	54.7871	19.5797
1271	ENSMMUG00000045247	3	1.41153	1.06819	131185185	0.723047	0	0	59.2059	16.9547
1272	SERPINB1	3	2.44619	1.05251	125322794	0.690736	1.76258e-304	1.88348e-302	87.544	57.2621
1273	LTA4H	3	1.40912	1.02009	130400543	0.718722	0	0	61.8956	28.7868
1274	PFN1	3	3.11985	1.00426	1.38726e+08	0.764607	0	0	97.1182	83.7046
1275	CYBA	3	2.54242	0.999433	1.29419e+08	0.713315	0	0	88.3445	66.2335
1276	TKT	3	2.4293	0.997847	1.30735e+08	0.720565	0	0	86.3272	66.2318
1277	GRN	3	1.81888	0.977119	129044284	0.711247	0	0	76.3048	47.9241
1278	SYNE1	3	1.40433	0.960886	128455568	0.708002	0	0	61.5754	25.8624
1279	S100A6	3	3.2207	0.946353	123084977	0.678402	5.40929e-250	3.78712e-248	92.9235	79.7955
1280	ANXA1	3	2.01151	0.935466	123755596	0.682098	1.5601e-296	1.56635e-294	78.7064	47.8501
1281	CPNE3	3	1.45333	0.935217	1.28271e+08	0.706986	0	0	64.2651	35.0007
1282	QPCT	3	1.44696	0.90983	126941279	0.699656	0	0	64.041	25.976
1283	RFLNB	3	1.49304	0.89475	125543232	0.691951	0	0	65.1617	29.4667
1284	ENSMMUG00000014256	3	4.09349	0.890916	110377577	0.608363	6.63532e-93	5.25334e-92	99.2635	91.9805
1285	ACTG1	3	2.85891	0.873047	126901340	0.699436	0	0	92.8274	78.3944
1286	BCL2A1	3	1.87494	0.865747	1.19585e+08	0.65911	4.88116e-251	3.47056e-249	69.9648	38.6016
1287	ITGAM	3	1.35996	0.863167	1.25628e+08	0.692417	0	0	61.2552	26.8831
1288	ENSMMUG00000006075	3	2.64231	0.845267	1.30446e+08	0.718971	0	0	88.5046	77.625
1289	LCP1	3	2.49344	0.832288	121134864	0.667653	4.01171e-226	2.25557e-224	88.6968	67.848
1290	PGD	3	1.76312	0.826744	122990864	0.677883	7.30131e-280	6.44526e-278	74.1595	49.5043
1291	ACTR2	3	2.52486	0.81932	1.25784e+08	0.693277	3.16954e-294	3.13065e-292	89.8495	76.7712
1292	ACTB	3	3.86753	0.814211	130245610	0.717868	0	0	98.6872	93.466
1293	NCF1	3	1.62277	0.79558	120980820	0.666804	1.29267e-259	9.88327e-258	70.2209	43.8516
1294	CAP1	3	1.97027	0.791971	1.23922e+08	0.683015	4.0692e-275	3.37984e-273	78.6744	61.913
1295	PYGL	3	1.20256	0.791469	1.2337e+08	0.679971	0	0	56.0359	22.3148
1296	ACTR3	3	2.06851	0.778402	1.25105e+08	0.689536	3.54983e-287	3.43207e-285	81.6843	69.8172
1297	B4GALT5	3	1.15407	0.770927	120408448	0.663649	0	0	52.8979	27.3289
1298	S100A11	3	2.25003	0.767613	1.15112e+08	0.63446	8.74785e-153	1.8674e-151	81.1399	57.0728
1299	OLR1	3	0.948944	0.747865	123053046	0.678226	0	0	45.9814	11.3519
1300	MARCKS	3	1.46133	0.709992	1.16194e+08	0.640424	5.23453e-207	2.44631e-205	59.398	35.2675
1301	SNX10	3	1.02716	0.704522	1.20544e+08	0.664396	0	0	49.3436	19.0375
1302	FCAR	3	1.12677	0.697084	1.19319e+08	0.657644	0	0	52.8018	24.086
1303	GSN	3	1.13689	0.683258	118962008	0.655677	0	0	53.6984	25.2668
1304	CKAP4	3	1.06047	0.682529	118938795	0.655549	0	0	50.4963	23.8467
1305	CAPG	3	1.37137	0.681165	1.18306e+08	0.65206	3.22863e-235	1.98642e-233	62.4079	37.1575
1306	ANXA3	3	0.98529	0.675945	119841917	0.660527	0	0	48.2869	18.2284
1307	MCEMP1	3	0.9324	0.670195	1.19476e+08	0.658511	0	0	45.1169	15.3453
1308	TPM3	3	2.27585	0.663251	1.21216e+08	0.668102	1.4494e-223	8.00147e-222	84.5021	75.6782
1309	FAM107B	3	1.53602	0.650206	1.17084e+08	0.645328	3.14608e-189	1.14518e-187	66.4425	48.7676
1310	MID1IP1	3	1.33752	0.648458	114912241	0.633356	1.0088e-169	2.8624e-168	58.2453	42.7637
1311	LGALS3	3	1.36989	0.640772	114242339	0.629664	4.64951e-170	1.32337e-168	59.398	37.9785
1312	ALDH2	3	1.17688	0.633214	1.14089e+08	0.628822	7.46863e-177	2.31312e-175	52.8018	34.7769
1313	KLF6	3	2.22374	0.619422	111141921	0.612576	1.55395e-103	1.46067e-102	83.9257	66.564
1314	VASP	3	1.35915	0.616113	1.15349e+08	0.635764	4.98659e-172	1.4626e-170	61.7035	44.6743
1315	TNFAIP6	3	0.928272	0.615635	116412592	0.641626	0	0	43.2917	14.958
1316	ANKRD22	3	0.807454	0.605509	117740167	0.648943	0	0	40.0897	10.295
1317	PLAUR	3	0.973346	0.598931	114104860	0.628906	1.32186e-249	9.21919e-248	44.5085	20.4197
1318	GYG1	3	0.961936	0.588518	115001036	0.633846	7.81454e-232	4.68181e-230	47.4864	25.3649
1319	FGR	3	1.01324	0.576384	1.15e+08	0.633843	7.54197e-233	4.56339e-231	48.6391	25.1291
1320	CTSD	3	1.50118	0.565163	1.13844e+08	0.627469	7.62142e-139	1.2919e-137	66.8268	56.0882
1321	TBC1D24	3	2.11576	0.560359	117960662	0.650158	1.87665e-178	5.97421e-177	82.0365	77.0896
1322	GPSM3	3	1.38542	0.55066	113836403	0.627427	4.33431e-147	8.41667e-146	62.8562	48.0308
1323	GMFG	3	2.11582	0.549051	1.14543e+08	0.631324	3.28779e-138	5.52694e-137	81.7163	72.0996
1324	AGL	3	0.88544	0.548176	112160051	0.618187	9.75106e-191	3.62157e-189	42.9075	23.6832
1325	ENSMMUG00000004539	3	1.46264	0.536002	113563486	0.625922	5.33002e-135	8.46181e-134	65.642	56.8645
1326	SPG21	3	1.02544	0.531421	110861932	0.611032	6.91505e-127	9.55814e-126	49.4076	37.562
1327	NFKBIA	3	1.73489	0.521496	1.07839e+08	0.594371	9.05178e-78	5.56351e-77	65.0977	54.4719
1328	PRDX5	3	1.34272	0.517024	111945004	0.617002	3.13674e-119	3.85459e-118	60.871	53.7318
1329	ACTN1	3	0.919563	0.516249	111598374	0.615091	1.348e-164	3.50383e-163	45.6932	27.279
1330	ENSMMUG00000010226	3	1.21453	0.515724	1.10153e+08	0.607122	1.32035e-111	1.43015e-110	55.2994	41.8049
1331	ENSMMUG00000014402	3	1.20369	0.513858	1.11137e+08	0.612549	6.36968e-150	1.30048e-148	54.8511	29.0554
1332	BPI	3	0.928588	0.506482	1.14091e+08	0.628829	1.43482e-267	1.13993e-265	45.4051	18.3782
1333	ENSMMUG00000038412	3	0.716048	0.500332	112981191	0.622713	0	0	35.863	11.1746
1334	P2RY13	3	0.701063	0.499396	112650477	0.62089	0	0	35.1265	11.9285
1335	TSPO	3	1.6318	0.497869	112462855	0.619856	8.6813e-122	1.11322e-120	69.7086	57.7183
1336	ADD3	3	0.953303	0.487836	1.09203e+08	0.601887	1.67236e-113	1.87594e-112	46.3016	33.9593
1337	CALM1	3	2.01514	0.480524	110900604	0.611246	7.43244e-100	6.58646e-99	79.5069	71.6624
1338	RTN3	3	1.37019	0.472291	1.11571e+08	0.614938	9.39177e-113	1.03947e-111	62.6641	57.1072
1339	ENSMMUG00000044197	3	0.681287	0.469518	1.10419e+08	0.608588	6.98872e-287	6.68612e-285	32.4047	10.9732
1340	AP1S2	3	1.23838	0.467644	109557478	0.603843	4.19527e-101	3.78756e-100	57.2526	45.2819
1341	LITAF	3	1.14566	0.464692	1.09507e+08	0.603563	1.98346e-112	2.18468e-111	53.122	36.2486
1342	ZNF770	3	1.03697	0.458806	1.07504e+08	0.592524	7.00685e-85	4.84986e-84	48.8633	40.9994
1343	ENSMMUG00000018854	3	1.50026	0.449617	109826275	0.605324	7.49742e-96	6.19631e-95	66.1864	55.3412
1344	LBR	3	1.88516	0.444153	111939228	0.61697	2.29676e-110	2.4543e-109	77.2014	71.0875
1345	WLS	3	0.647033	0.438263	110747741	0.610403	1.6679e-302	1.75158e-300	32.853	10.6582
1346	PRR13	3	1.46011	0.43644	109375873	0.602842	5.52066e-89	4.08252e-88	65.4179	60.6875
1347	ARPC2	3	1.83136	0.435367	110588690	0.609526	4.57782e-97	3.85486e-96	76.1447	70.8827
1348	ANXA11	3	1.00693	0.434329	1.0732e+08	0.59151	4.38454e-87	3.14561e-86	48.5431	37.3864
1349	ENSMMUG00000023454	3	1.19772	0.425425	1.08957e+08	0.600531	4.66845e-96	3.87581e-95	56.324	44.096
1350	PPP2R5A	3	0.891733	0.424351	1.06241e+08	0.585563	5.60634e-81	3.64312e-80	44.0282	33.8113
1351	ENSMMUG00000000983	3	1.73045	0.417649	1.08807e+08	0.599708	8.62473e-82	5.67927e-81	72.9107	66.5072
1352	ACSL1	3	0.803023	0.415044	1.06573e+08	0.587391	1.23511e-98	1.0671e-97	40.1857	26.3099
1353	RHOG	3	1.11753	0.413666	1.06553e+08	0.587284	4.32743e-71	2.40569e-70	52.9619	46.8535
1354	ADGRG3	3	0.627415	0.410498	1.09039e+08	0.600983	1.5837e-210	7.84252e-209	33.0451	13.6601
1355	CEBPE	3	0.566984	0.39334	1.08676e+08	0.598985	1.42139e-251	1.01855e-249	29.683	10.3777
1356	NIN	3	0.854152	0.387954	1.05874e+08	0.583541	1.83498e-81	1.20224e-80	42.3631	30.9608
1357	CTSS	3	1.66368	0.387853	1.06312e+08	0.585957	7.39431e-63	3.56037e-62	71.4697	59.9095
1358	CORO1A	3	1.25761	0.378012	1.06567e+08	0.587363	1.4369e-70	7.92051e-70	58.4374	47.5868
1359	SVIP	3	0.629239	0.376786	1.034e+08	0.569906	7.92381e-72	4.46337e-71	31.8284	22.3836
1360	VAMP3	3	0.683792	0.361883	102992188	0.567657	9.92707e-59	4.46242e-58	35.3506	27.3857
1361	BRI3	3	1.43225	0.360096	105579975	0.58192	2.49501e-57	1.09358e-56	63.2725	60.0816
1362	SPI1	3	0.967321	0.353589	1.0527e+08	0.580211	9.70656e-69	5.18014e-68	47.3263	36.0317
1363	LAMTOR1	3	0.78225	0.350557	1.01525e+08	0.559572	3.8275e-39	1.25228e-38	38.9689	35.7443
1364	FCGR2A	3	0.810656	0.350142	105948679	0.583952	1.07284e-97	9.10965e-97	40.0256	23.666
1365	2022-09-05	3	0.534106	0.349454	105671609	0.582425	9.30171e-166	2.48858e-164	27.0253	11.3003
1366	VCL	3	0.82284	0.347962	103430860	0.570075	4.348e-59	1.96661e-58	40.2818	30.0021
1367	NCF2	3	0.669999	0.347071	1.05916e+08	0.583772	2.72075e-113	3.04261e-112	34.6142	19.201
1368	FAM49B	3	1.21803	0.331957	1.03947e+08	0.572919	1.85409e-47	6.93973e-47	57.3167	53.8849
1369	BCL6	3	0.712635	0.331391	1.03631e+08	0.571177	5.62307e-72	3.17523e-71	35.1585	23.3217
1370	TYROBP	3	1.09386	0.330306	104489801	0.575911	5.91811e-61	2.7531e-60	52.0333	36.6772
1371	HIF1A	3	1.2942	0.329898	1.02226e+08	0.563436	1.88888e-36	5.90312e-36	57.3807	53.4133
1372	C19orf38	3	0.599205	0.329151	104983154	0.578631	5.02608e-112	5.4995e-111	31.0919	16.5726
1373	SLCO4C1	3	0.548354	0.326927	1.04981e+08	0.578619	2.43445e-134	3.80536e-133	28.178	13.1111
1374	CFL1	3	2.17799	0.324659	106981694	0.589646	1.1812e-64	5.87483e-64	83.9898	79.2946
1375	APP	3	0.705875	0.323915	102694718	0.566018	3.7447e-55	1.58985e-54	36.0551	28.0243
1376	TESC	3	0.824963	0.321184	102889016	0.567088	7.81253e-52	3.13548e-51	41.4025	32.4188
1377	YWHAB	3	1.74709	0.320848	1.07725e+08	0.593743	1.5031e-71	8.42002e-71	73.7432	71.3905
1378	CDKN2D	3	0.716713	0.319644	1.02675e+08	0.565907	7.93293e-57	3.45221e-56	36.0871	26.587
1379	ENSMMUG00000001884	3	1.35695	0.319579	104117136	0.573857	1.52517e-46	5.6098e-46	61.6715	62.0766
1380	ENSMMUG00000012047	3	0.507263	0.31799	102520477	0.565057	3.97016e-82	2.62565e-81	26.3208	15.5036
1381	ENSMMUG00000037684	3	0.521779	0.31741	105325027	0.580515	4.06566e-150	8.3474e-149	27.6657	12.0748
1382	TRIB1	3	0.7613	0.316441	102926309	0.567294	8.83802e-60	4.03339e-59	37.0477	26.1102
1383	MYL12A	3	1.18018	0.31207	1.03199e+08	0.568798	5.09547e-42	1.7433e-41	55.8117	55.5873
1384	AGTRAP	3	0.680744	0.305498	100620585	0.554586	1.77409e-36	5.55007e-36	35.0624	30.379
1385	LDHA	3	1.13349	0.304976	1.02738e+08	0.566255	3.11819e-41	1.05243e-40	53.4102	48.1944
1386	BASP1	3	1.02476	0.3047	1.02748e+08	0.566311	2.40972e-44	8.55836e-44	49.8559	41.2145
1387	ADAM15	3	0.458381	0.302636	1.02569e+08	0.565324	5.80676e-104	5.48923e-103	23.503	11.617
1388	SAMD9L	3	0.758104	0.294801	102644776	0.565742	2.74256e-59	1.24416e-58	36.6635	24.6781
1389	COTL1	3	1.23663	0.294176	101750234	0.560812	1.11679e-35	3.4489e-35	57.797	45.7932
1390	WDFY3	3	0.538321	0.292237	1.01256e+08	0.558085	1.83385e-58	8.2052e-58	27.7297	18.1665
1391	RAB27A	3	0.690287	0.289614	1.0162e+08	0.560095	7.71322e-46	2.80485e-45	36.0871	28.1878
1392	UGP2	3	0.661694	0.288258	98930567	0.545271	2.70686e-25	7.09545e-25	34.0378	31.0934
1393	PSTPIP2	3	0.500345	0.287462	101895894	0.561615	1.26669e-71	7.10443e-71	26.4489	16.1543
1394	CCPG1	3	0.833637	0.287217	99340922	0.547533	4.28652e-24	1.09995e-23	41.3064	39.9115
1395	OAZ1	3	2.2236	0.285177	107149596	0.590571	1.20317e-65	6.075e-65	84.406	84.4877
1396	RDH5	3	1.29999	0.283669	1.04365e+08	0.575221	3.93508e-48	1.48965e-47	59.7502	62.5843
1397	SKAP2	3	0.74089	0.278207	9.94877e+07	0.548342	5.0358e-27	1.35922e-26	37.6561	34.1814
1398	MYO1F	3	0.687166	0.277998	101539996	0.559653	9.09818e-49	3.4737e-48	34.5181	25.0792
1399	ATP6V0B	3	1.04083	0.277498	1.00354e+08	0.553116	1.80935e-26	4.84215e-26	50.2722	51.4597
1400	H2AFJ	3	1.06791	0.277066	1.01986e+08	0.562109	1.85608e-35	5.70787e-35	51.1047	51.8796
1401	ARFGEF1	3	0.545803	0.27687	100043275	0.551404	1.14703e-40	3.83878e-40	28.8184	21.7278
1402	TGFBR3	3	0.50216	0.274673	1.03341e+08	0.569579	4.59055e-118	5.52226e-117	25.5203	11.4603
1403	SLC40A1	3	0.754139	0.273565	1.00475e+08	0.553781	6.473e-34	1.94413e-33	38.5527	32.5995
1404	COX8A	3	1.49852	0.271932	106428615	0.586597	7.58939e-62	3.59277e-61	65.8341	68.5331
1405	LSP1	3	1.12975	0.270579	1.01301e+08	0.558334	1.45901e-32	4.29178e-32	53.0259	47.4353
1406	PTPN22	3	0.577534	0.268537	1.00556e+08	0.554227	1.20573e-46	4.44468e-46	29.3628	20.6348
1407	YWHAZ	3	1.60783	0.268162	1.01855e+08	0.561391	4.58189e-32	1.33639e-31	69.6446	67.1027
1408	GNG11	3	0.634576	0.265079	9.9672e+07	0.549357	2.53222e-36	7.90017e-36	30.1953	22.8208
1409	IWS1	3	0.666144	0.264532	9.85378e+07	0.543106	1.51072e-22	3.77225e-22	34.9984	32.3516
1410	ARHGAP4	3	0.655114	0.264149	98266472	0.541611	4.65458e-22	1.15373e-21	33.7176	30.052
1411	MFSD14B	3	0.619955	0.261758	97628663	0.538095	1.50319e-18	3.52286e-18	32.4047	30.6734
1412	STXBP5	3	0.493811	0.259686	99281442	0.547205	6.58082e-38	2.11227e-37	26.1287	19.1459
1413	UBE2D1	3	0.445874	0.257867	9.87564e+07	0.544311	2.43231e-37	7.73372e-37	23.1828	16.669
1414	ANXA6	3	0.668777	0.254919	99155636	0.546511	1.47339e-27	4.00943e-27	33.9737	29.3032
1415	HBB	4	8.41313	6.53194	175420872	0.987837	0	0	100	87.7523
1416	ENSMMUG00000042961	4	7.7325	6.25074	173978450	0.979714	0	0	100	61.7405
1417	HBA	4	4.96686	4.0294	1.68748e+08	0.950261	0	0	99.8362	46.8452
1418	SLC4A1	4	3.47107	3.02389	170169127	0.958263	0	0	99.5742	19.6008
1419	ENSMMUG00000044429	4	3.33907	2.90937	1.71301e+08	0.964639	0	0	99.4432	19.8484
1420	AHSP	4	3.59936	2.82909	1.56438e+08	0.880939	0	0	98.9846	33.4405
1421	ALAS2	4	3.18131	2.75634	1.71236e+08	0.964271	0	0	98.9846	20.0203
1422	SLC25A37	4	3.14015	2.46635	1.67212e+08	0.941611	0	0	99.1156	37.8486
1423	SPTA1	4	2.79272	2.3814	1.65853e+08	0.933955	0	0	98.0347	18.8478
1424	BLVRB	4	2.76438	2.12606	157442962	0.886599	0	0	97.1831	33.1706
1425	ISCA1	4	2.54731	2.10817	166378607	0.936918	0	0	94.3334	35.0686
1426	CD52	4	3.52523	2.02215	1.55991e+08	0.878421	0	0	98.9519	61.6391
1427	ARL4A	4	2.12869	1.99312	1.62064e+08	0.912622	0	0	86.4068	15.0775
1428	NFIX	4	2.15371	1.89921	165789701	0.933602	0	0	93.0888	18.9819
1429	ENSMMUG00000016909	4	2.06583	1.88812	165566157	0.932343	0	0	93.0233	12.5365
1430	HMBS	4	2.07662	1.76529	161681386	0.910467	0	0	93.3836	20.3779
1431	TFDP2	4	2.06904	1.72565	163463997	0.920505	0	0	93.2198	27.1705
1432	BSG	4	2.56485	1.71236	161522494	0.909572	0	0	97.3141	51.8482
1433	EPB41	4	2.04365	1.69397	1.59767e+08	0.899685	0	0	90.0098	30.5591
1434	BPGM	4	1.75881	1.64084	1.60211e+08	0.902185	0	0	84.7363	13.9446
1435	CA1	4	1.99755	1.60901	151606271	0.853731	0	0	88.9617	18.5194
1436	CPEB4	4	2.15523	1.59633	155666907	0.876598	0	0	92.663	39.1655
1437	TENT5C	4	1.88648	1.59056	1.56962e+08	0.883888	0	0	87.5532	24.1
1438	SLC2A1	4	1.705	1.56882	1.59488e+08	0.898117	0	0	85.1621	12.7996
1439	TFRC	4	2.05141	1.49743	1.48238e+08	0.834766	0	0	89.7478	31.0095
1440	RBM38	4	1.82322	1.49208	1.57539e+08	0.887137	0	0	89.2892	26.3126
1441	SOX6	4	1.66215	1.48703	1.5504e+08	0.873066	0	0	82.378	13.4151
1442	YPEL4	4	1.62473	1.48185	158271849	0.891267	0	0	84.3105	13.3119
1443	EPB42	4	1.63532	1.46425	158769622	0.89407	0	0	86.0793	13.8896
1444	PAQR9	4	1.63285	1.44932	155311276	0.874595	0	0	83.0003	14.7389
1445	ITSN1	4	1.49979	1.38349	155200050	0.873969	0	0	80.1834	12.093
1446	NUDT4	4	2.05114	1.35595	151374819	0.852428	0	0	92.4664	46.4756
1447	TOP1	4	2.23802	1.31136	149076670	0.839486	0	0	94.2024	55.3175
1448	SEC62	4	2.12787	1.30792	1.47994e+08	0.83339	0	0	91.7786	52.8092
1449	WNK1	4	1.94422	1.30144	1.49291e+08	0.840695	0	0	90.3701	46.0063
1450	PHLPP2	4	1.46715	1.29564	152708125	0.859936	0	0	79.8559	17.2472
1451	NCOA4	4	1.88405	1.28977	1.47506e+08	0.830644	0	0	88.4704	43.326
1452	POC1B	4	1.47658	1.28396	1.50037e+08	0.844895	0	0	78.1854	20.2042
1453	HECTD4	4	1.44464	1.27777	1.52333e+08	0.857826	0	0	79.6921	17.3486
1454	FKBP8	4	1.66873	1.26411	151049190	0.850594	0	0	85.4242	34.6629
1455	HEMGN	4	1.72824	1.26244	1.3971e+08	0.786739	0	0	79.7576	21.1395
1456	ENSMMUG00000042204	4	1.59954	1.25283	144820250	0.815518	0	0	81.3626	19.2724
1457	TESC	4	1.66887	1.209	1.44782e+08	0.8153	0	0	85.2276	30.1293
1458	AQP1	4	1.41757	1.19424	1.46043e+08	0.822404	0	0	76.5804	14.2196
1459	2022-03-08	4	1.32826	1.18728	149716072	0.843087	0	0	76.2856	15.3457
1460	LPIN2	4	1.38758	1.18583	142493576	0.802415	0	0	70.9139	20.6031
1461	ANK1	4	1.48342	1.18326	1.47028e+08	0.827949	0	0	82.116	18.1842
1462	ERMAP	4	1.36596	1.15624	147949954	0.833142	0	0	78.0871	16.03
1463	DCAF8	4	1.46778	1.15133	1.46761e+08	0.826446	0	0	80.1507	30.0726
1464	KEL	4	1.34274	1.15123	1.45808e+08	0.821079	0	0	74.7789	15.3629
1465	FAM214B	4	1.26427	1.12636	1.47346e+08	0.829742	0	0	73.96	11.9262
1466	NFE2	4	1.51634	1.11719	1.45504e+08	0.81937	0	0	82.0177	30.2978
1467	CREG1	4	1.53479	1.11441	1.43673e+08	0.809058	0	0	80.8713	34.111
1468	TSPO2	4	1.22333	1.10311	145857514	0.821359	0	0	71.3397	10.3205
1469	UBE2O	4	1.20588	1.10124	1.45626e+08	0.820054	0	0	70.357	13.9102
1470	RHAG	4	1.38717	1.09816	1.3965e+08	0.786405	0	0	72.4861	16.6609
1471	FRMD4A	4	1.15969	1.06055	145521239	0.819465	0	0	69.8985	11.0924
1472	RHCE	4	1.24852	1.02449	1.42381e+08	0.801783	0	0	73.96	15.0156
1473	FRYL	4	1.27625	1.01933	138681294	0.780948	0	0	70.488	24.5435
1474	ENSMMUG00000046261	4	1.3268	1.00435	1.36735e+08	0.769989	0	0	71.4707	26.4914
1475	FOXO3	4	1.34813	0.981467	1.39053e+08	0.78304	0	0	76.1218	30.7087
1476	NBN	4	1.29262	0.980323	139870755	0.787646	0	0	74.0911	27.7516
1477	CTSB	4	1.64152	0.973111	136113483	0.766488	0	0	85.4897	43.9776
1478	MARK3	4	1.30253	0.962049	1.39968e+08	0.788192	0	0	76.0236	30.4353
1479	DENND4A	4	1.17715	0.938632	1.36935e+08	0.771114	0	0	68.5883	23.2404
1480	DCAF12	4	1.1069	0.928006	135041847	0.760453	0	0	63.3803	19.7676
1481	RB1CC1	4	1.31283	0.89069	133980772	0.754478	0	0	74.0255	34.4428
1482	FBXO7	4	1.1962	0.875307	136920545	0.771032	0	0	72.6826	28.0731
1483	FAM210B	4	1.23039	0.864035	1.35355e+08	0.762216	0	0	74.1238	27.3527
1484	ENSMMUG00000047625	4	1.66359	0.861517	133230948	0.750255	0	0	86.8654	50.7479
1485	ARHGEF12	4	0.974401	0.860924	1.37257e+08	0.772929	0	0	62.6269	13.4408
1486	UROD	4	1.22014	0.85976	134251648	0.756003	0	0	73.829	24.2925
1487	SELENBP1	4	1.01601	0.849414	1.38049e+08	0.777389	0	0	66.4592	13.8363
1488	SLC43A1	4	1.07072	0.844323	136752867	0.770088	0	0	68.6865	17.6392
1489	UBB	4	2.6698	0.788153	1.18484e+08	0.667213	4.87121e-217	8.81303e-216	95.6109	73.8696
1490	KLF1	4	1.02856	0.785906	1.33436e+08	0.75141	0	0	66.623	16.489
1491	CLCN3	4	1.02507	0.775218	130829478	0.736732	0	0	63.6423	24.7516
1492	SLC25A39	4	1.03194	0.774985	1.34039e+08	0.754806	0	0	67.2453	23.7097
1493	TRIM10	4	0.924976	0.771824	134686777	0.758453	0	0	62.1356	13.7451
1494	WRN	4	1.04531	0.765253	1.29344e+08	0.728365	0	0	63.2165	25.4049
1495	RAD23A	4	1.24422	0.758562	1.30358e+08	0.734074	0	0	74.8772	36.3219
1496	NT5C3A	4	1.02403	0.756283	1.2924e+08	0.72778	0	0	63.02	25.6662
1497	GPCPD1	4	0.930871	0.732887	1.3012e+08	0.732736	0	0	59.5152	15.0879
1498	STRADB	4	0.821189	0.726999	133460727	0.751549	0	0	57.7465	12.0913
1499	SPECC1	4	0.850437	0.715512	130012112	0.732129	0	0	56.5673	16.3343
1500	AMFR	4	1.01178	0.714462	129928273	0.731657	0	0	65.5748	25.0851
1501	BMP2K	4	0.860608	0.710257	129843297	0.731179	0	0	57.3862	16.2793
1502	ATP7A	4	0.903311	0.706728	1.27739e+08	0.719327	0	0	57.5827	19.2535
1503	IFRD2	4	0.823096	0.700494	131730881	0.741808	0	0	58.0085	16.0248
1504	SDE2	4	1.02336	0.699987	127028755	0.715329	0	0	63.9371	29.7184
1505	CCNDBP1	4	1.05762	0.694784	1.28637e+08	0.724387	0	0	67.9004	31.962
1506	UBR2	4	0.999841	0.689619	125473516	0.706571	0	0	61.7753	28.0215
1507	DENND2A	4	0.905707	0.673699	1.29731e+08	0.730548	0	0	62.2339	19.1435
1508	CPLANE1	4	0.911677	0.672569	124034294	0.698467	0	0	55.9122	21.7172
1509	ITSN2	4	1.0514	0.665915	1.24387e+08	0.700454	0	0	64.4284	32.825
1510	USP15	4	1.41691	0.665315	1.24556e+08	0.701403	0	0	80.8713	50.8459
1511	RMND5A	4	1.0291	0.663686	125389349	0.706097	0	0	64.4284	31.8176
1512	FAXDC2	4	0.761753	0.658944	1.28977e+08	0.726303	0	0	53.5539	11.842
1513	DCUN1D1	4	0.85207	0.658944	1.26043e+08	0.709777	0	0	56.2725	20.5464
1514	DNAJB4	4	0.866848	0.657482	1.26151e+08	0.710384	0	0	57.1569	20.8489
1515	MPP1	4	0.928657	0.657134	128182262	0.721825	0	0	62.4632	24.8478
1516	BNIP3L	4	0.745503	0.645646	127286149	0.716779	0	0	51.5558	11.4809
1517	CA2	4	0.77158	0.641866	126034534	0.709731	0	0	51.6869	12.8873
1518	TUT7	4	1.35232	0.63763	120450618	0.678286	3.41804e-281	9.23933e-280	74.8117	46.8951
1519	BIRC2	4	1.06909	0.630194	122757389	0.691276	0	0	66.0334	36.2961
1520	HIPK1	4	0.703909	0.612871	1.26295e+08	0.711195	0	0	49.9836	10.6935
1521	PLCL2	4	0.873764	0.592909	123124152	0.693342	0	0	58.6309	24.7619
1522	RNF11	4	0.877353	0.5889	1.24132e+08	0.699015	0	0	60.3013	24.8289
1523	GDE1	4	0.75979	0.58621	1.23723e+08	0.696711	0	0	53.0626	19.6782
1524	TRIM59	4	0.674327	0.580271	1.22651e+08	0.690675	0	0	46.3151	11.321
1525	KLF3	4	0.762474	0.576706	123864276	0.697509	0	0	53.7832	19.0249
1526	ASCC2	4	0.713423	0.576527	122934651	0.692274	0	0	50.1802	16.5543
1527	JOSD2	4	0.874721	0.575322	1.235e+08	0.695459	0	0	60.0393	27.4714
1528	FIS1	4	1.37007	0.570813	120178962	0.676757	1.32216e-263	3.29153e-262	77.7268	52.9708
1529	GAPVD1	4	0.704829	0.565364	1.2244e+08	0.689486	0	0	49.7216	16.4993
1530	TNRC6B	4	0.748857	0.563708	121964420	0.686811	0	0	51.9161	18.8667
1531	TUBA4A	4	1.43381	0.556183	115575036	0.650831	1.43493e-196	2.28799e-195	79.8886	49.8968
1532	RAPGEF2	4	0.77135	0.550131	120437717	0.678214	0	0	52.6695	22.9069
1533	ENSMMUG00000016453	4	0.768934	0.532736	1.21974e+08	0.686864	0	0	55.1916	24.3372
1534	EIF2AK1	4	0.673812	0.529039	120607855	0.679172	0	0	47.9856	16.8277
1535	ADIPOR1	4	0.793244	0.507239	1.1946e+08	0.672708	0	0	55.5192	26.4502
1536	CHD9	4	0.941682	0.506948	1.15332e+08	0.649465	3.31057e-231	6.6477e-230	57.9103	34.8434
1537	UIMC1	4	0.681042	0.504105	117986643	0.664411	0	0	47.265	19.1641
1538	LGALS3BP	4	0.890605	0.497817	1.17357e+08	0.660867	0	0	58.074	24.9269
1539	TSPAN14	4	0.760016	0.49762	118224791	0.665752	0	0	53.1281	25.0954
1540	TXNDC16	4	0.629121	0.489824	117386730	0.661033	0	0	43.662	14.4294
1541	TESPA1	4	0.619058	0.488731	1.18449e+08	0.667017	0	0	45.0377	15.6002
1542	ATP11B	4	0.848812	0.483043	1.15792e+08	0.652052	6.48727e-262	1.59117e-260	55.6829	29.837
1543	CMAS	4	0.590089	0.471299	117210674	0.660041	0	0	43.0396	15.2013
1544	PRNP	4	0.656704	0.470854	1.15619e+08	0.651079	0	0	45.8565	20.4209
1545	GCLC	4	0.602877	0.470584	116869896	0.658122	0	0	43.531	15.803
1546	RNF10	4	0.639885	0.470399	1.17701e+08	0.662801	0	0	46.9047	19.0369
1547	ENSMMUG00000039895	4	0.671986	0.46116	1.14839e+08	0.646685	0	0	45.5945	20.1131
1548	UBR1	4	0.706605	0.460472	114895684	0.647005	6.17789e-287	1.73142e-285	48.4769	23.5137
1549	PPOX	4	0.611277	0.459052	118144484	0.6653	0	0	45.8893	15.8151
1550	OAZ1	4	2.38743	0.457257	110853110	0.62424	2.66905e-119	2.22093e-118	93.1543	84.0285
1551	DDB1	4	0.635366	0.455977	1.1681e+08	0.657784	0	0	46.7737	19.7693
1552	PKN2	4	0.919705	0.455571	1.13704e+08	0.640297	3.21492e-195	5.05126e-194	59.0567	37.7746
1553	PIGQ	4	0.587796	0.454654	117413991	0.661186	0	0	43.4327	13.4804
1554	ENSMMUG00000022094	4	0.894448	0.454573	1.11273e+08	0.626607	1.38788e-182	2.00322e-181	52.5057	29.9075
1555	GADD45A	4	0.867747	0.44794	1.14122e+08	0.642646	2.01518e-222	3.78064e-221	56.6328	31.7247
1556	HERC1	4	0.871638	0.447757	114453446	0.644515	1.50029e-220	2.77758e-219	57.8775	33.6331
1557	TMEM131L	4	0.710365	0.446624	1.15166e+08	0.648529	4.11842e-290	1.16676e-288	49.9836	23.7768
1558	BTRC	4	0.527889	0.437841	1.15051e+08	0.647881	0	0	38.3557	11.2643
1559	ARRDC2	4	0.614093	0.434895	1.1575e+08	0.651818	0	0	45.1687	18.3544
1560	MYL4	4	0.675872	0.43342	1.13884e+08	0.641308	0	0	44.7429	16.3137
1561	MAP2K3	4	0.977151	0.433166	1.14137e+08	0.642733	1.89441e-198	3.05261e-197	64.1336	38.8371
1562	SLC1A5	4	0.513416	0.432339	1.17183e+08	0.659886	0	0	40.321	11.2884
1563	MACO1	4	0.586955	0.430177	113266971	0.637833	0	0	41.3691	17.7647
1564	BCL2L1	4	0.517252	0.424761	116449328	0.655754	0	0	39.9934	10.9463
1565	YPEL3	4	1.10443	0.421614	1.12815e+08	0.635289	6.90579e-165	8.61361e-164	70.5208	45.7157
1566	UROS	4	0.717171	0.416763	113076439	0.636761	4.15754e-258	9.99616e-257	48.8045	22.2003
1567	RAP1A	4	0.699497	0.407509	114475681	0.64464	2.41497e-251	5.57886e-250	51.5231	27.3338
1568	TSPAN32	4	0.690655	0.400488	1.13995e+08	0.641934	4.26451e-278	1.14093e-276	49.3285	22.1418
1569	NFIA	4	0.530151	0.40019	1.14405e+08	0.644242	0	0	40.059	13.5182
1570	METAP2	4	0.778037	0.3982	111222577	0.626321	6.13803e-182	8.8104e-181	51.7524	29.9006
1571	ENSMMUG00000031000	4	0.555638	0.397388	1.13838e+08	0.641046	0	0	42.1225	16.642
1572	E2F4	4	0.628982	0.390581	112901112	0.635773	3.51257e-244	7.74248e-243	46.6426	23.7424
1573	SLC25A38	4	0.496382	0.389548	113687932	0.640204	0	0	38.6833	13.4598
1574	MND1	4	0.579704	0.379529	111417057	0.627416	3.26941e-243	7.12061e-242	42.0897	20.034
1575	CDKN2C	4	0.558697	0.370974	111562657	0.628236	2.26214e-250	5.17997e-249	41.7622	19.5853
1576	NAA80	4	0.44219	0.364742	1.11928e+08	0.630295	0	0	34.6217	10.9531
1577	KIAA0232	4	0.580796	0.359392	1.10047e+08	0.6197	1.37362e-212	2.42748e-211	41.6967	20.371
1578	GPX4	4	0.947548	0.357199	108487117	0.610917	4.84138e-117	3.93184e-116	59.2204	41.5947
1579	ENSMMUG00000017113	4	0.707558	0.356606	109440108	0.616283	1.42776e-159	1.7119e-158	48.3459	28.5167
1580	TMEM14B	4	1.24597	0.35513	106701413	0.600861	5.59313e-89	3.33018e-88	71.2414	50.3782
1581	GRINA	4	0.604705	0.353716	111542093	0.62812	1.27272e-222	2.39018e-221	45.8238	22.9877
1582	NPRL3	4	0.472631	0.352925	110242228	0.6208	3.30873e-273	8.64955e-272	35.9319	14.952
1583	GATA1	4	0.537649	0.348649	1.12394e+08	0.63292	0	0	41.6967	15.3612
1584	APLP2	4	1.13812	0.347118	1.07735e+08	0.606683	4.74268e-100	3.21569e-99	70.7173	49.4413
1585	PIP4K2A	4	0.783765	0.342828	108506286	0.611025	6.29723e-126	5.61861e-125	53.5211	36.4079
1586	XK	4	0.468776	0.342817	107940389	0.607838	4.22239e-240	9.00301e-239	32.7219	13.2913
1587	DCLRE1A	4	0.469536	0.342175	1.08725e+08	0.612258	7.29592e-237	1.52364e-235	34.5889	14.9675
1588	TST	4	0.483014	0.341313	111372617	0.627166	1.26433e-285	3.50047e-284	38.6833	16.0317
1589	RPS6KA1	4	0.800233	0.337529	108952169	0.613536	6.91612e-132	6.5651e-131	55.6174	36.1483
1590	MFSD2B	4	0.430236	0.334944	109420279	0.616172	0	0	32.3944	10.8225
1591	FEM1C	4	0.440378	0.330514	109005437	0.613836	6.28871e-286	1.74376e-284	33.0822	12.1291
1592	FBXO34	4	0.496125	0.327023	108119447	0.608846	7.94648e-192	1.21817e-190	37.1438	18.2581
1593	CLK4	4	0.606108	0.324916	107543994	0.605606	1.43922e-138	1.457e-137	43.8585	26.598
1594	NUP98	4	0.519943	0.321878	1.06229e+08	0.598201	5.5555e-140	5.69354e-139	37.2421	21.4129
1595	2022-03-02	4	0.42435	0.317992	1.10909e+08	0.624553	0	0	35.113	11.8867
1596	TEX2	4	0.496547	0.317373	107741094	0.606716	4.77548e-178	6.62081e-177	37.4386	19.1796
1597	NARF	4	0.48367	0.30622	108217677	0.6094	4.63717e-184	6.77338e-183	38.1919	19.5784
1598	CAT	4	1.39673	0.306071	103482506	0.582735	5.84961e-57	2.30118e-56	77.5303	60.4099
1599	MBNL3	4	0.405239	0.302938	1.06948e+08	0.602249	1.40104e-220	2.59647e-219	31.2152	13.0076
1600	RAB12	4	0.384655	0.302536	1.07368e+08	0.604616	5.53197e-263	1.37158e-261	30.0033	11.0047
1601	ENSMMUG00000004059	4	0.609455	0.301901	107352534	0.604528	6.65728e-131	6.248e-130	45.5945	28.104
1602	PPP2R5B	4	0.422565	0.301517	108443121	0.610669	4.67768e-248	1.05655e-246	33.8356	13.5715
1603	SEMA4D	4	0.662803	0.3012	107054189	0.602848	2.08094e-123	1.80642e-122	47.396	29.2748
1604	GMPR	4	0.376883	0.300878	108419168	0.610534	1.20548e-286	3.36816e-285	31.0514	11.2884
1605	USP9X	4	0.627855	0.300769	105950749	0.596634	1.06045e-107	7.82934e-107	45.0377	30.0674
1606	SLC40A1	4	0.771038	0.291022	1.06976e+08	0.602407	9.22182e-116	7.38756e-115	52.8988	31.8537
1607	PDCD10	4	0.826769	0.290779	106909743	0.602034	5.30413e-99	3.54897e-98	58.5653	41.9352
1608	NEDD4L	4	0.368825	0.290416	1.06949e+08	0.602256	5.23858e-261	1.27633e-259	29.1844	10.5147
1609	ZMYND8	4	0.427223	0.289794	1.061e+08	0.597477	8.22649e-167	1.04681e-165	33.1805	16.5733
1610	SLC22A16	4	0.406836	0.289602	1.06232e+08	0.598217	4.94891e-230	9.77637e-229	29.7085	11.1474
1611	PIP5K1B	4	0.408019	0.28892	106267103	0.598416	1.37386e-205	2.31165e-204	30.8877	12.9337
1612	EP300	4	0.623314	0.286304	1.05823e+08	0.595916	4.64546e-106	3.36584e-105	45.3652	30.0863
1613	KCNN4	4	0.395591	0.283374	1.06237e+08	0.598247	8.94862e-202	1.46917e-200	30.8221	13.2036
1614	SSBP3	4	0.491293	0.282228	106497889	0.599715	2.68738e-140	2.76035e-139	38.716	22.226
1615	SOD1	4	0.757817	0.280691	1.05786e+08	0.595705	2.51434e-94	1.59752e-93	53.8487	36.2084
1616	FXN	4	0.400529	0.271777	106183393	0.597944	3.83371e-180	5.39703e-179	32.3616	15.1601
1617	ENSMMUG00000038530	4	0.408779	0.270548	105498429	0.594087	6.4345e-155	7.48425e-154	32.6564	16.6936
1618	SESN3	4	0.389346	0.270311	106412216	0.599233	5.57295e-213	9.90609e-212	31.0842	12.6019
1619	PPM1A	4	0.618624	0.269942	105685269	0.595139	9.45928e-104	6.67372e-103	46.1513	30.3493
1620	GLIPR2	4	0.885325	0.269051	104756519	0.589909	2.16773e-80	1.16229e-79	58.205	38.703
1621	RFESD	4	0.378827	0.268028	1.05009e+08	0.59133	6.89706e-183	9.97862e-182	29.0206	12.5125
1622	FGFR1OP2	4	0.68965	0.267542	104251503	0.587065	6.18455e-79	3.24929e-78	49.132	35.9901
1623	CCAR1	4	0.613078	0.265398	103156968	0.580902	1.18066e-75	5.94987e-75	42.6466	30.4628
1624	SERINC3	4	0.678698	0.265397	104278009	0.587214	1.80066e-80	9.67749e-80	48.3131	34.9947
1625	STAG2	4	0.682483	0.262856	1.04382e+08	0.587802	2.219e-81	1.20714e-80	48.6407	35.0978
1626	STRN3	4	0.523973	0.262744	103779574	0.584408	1.26661e-92	7.87502e-92	38.7815	25.3516
1627	ZNF217	4	0.579737	0.260215	102356831	0.576396	6.85527e-71	3.23435e-70	40.321	28.3344
1628	MPST	4	0.555976	0.260172	1.05552e+08	0.59439	1.99593e-109	1.50151e-108	43.4982	27.2633
1629	ENSMMUG00000023575	4	0.902926	0.258725	103486445	0.582757	7.52645e-65	3.27766e-64	57.2552	43.3054
1630	C7H14orf119	4	0.3725	0.256636	1.05344e+08	0.593215	1.20699e-161	1.4684e-160	31.379	15.43
1631	PRDX6	4	0.682342	0.25452	1.04379e+08	0.587781	1.27761e-80	6.87448e-80	48.8045	35.6669
1632	CD46	4	0.483981	0.254266	1.03271e+08	0.581543	3.62241e-94	2.29436e-93	35.8664	22.4822
1633	APOBEC3H	4	0.427825	0.253548	104809922	0.59021	4.04725e-141	4.19725e-140	33.1805	16.9033
1634	SYNJ1	4	0.440726	0.253363	1.03243e+08	0.581388	1.7333e-106	1.26538e-105	32.7874	18.889
1635	EDEM3	4	0.346137	0.253113	104281824	0.587236	2.43929e-182	3.51801e-181	27.1864	11.2454
1636	C6H5orf30	4	0.358879	0.25279	103149877	0.580862	1.70848e-128	1.56486e-127	28.169	14.5755
1637	TM2D3	4	0.376235	0.251335	103380990	0.582163	4.56751e-121	3.86577e-120	29.9378	16.3738
1638	BCL2A1	5	4.27849	3.37924	156322063	0.958277	0	0	98.0659	37.4365
1639	SOD2	5	3.57688	3.02657	149591178	0.917016	0	0	89.5415	37.8763
1640	NFKBIA	5	4.05391	2.94837	150641592	0.923455	0	0	93.8037	53.1604
1641	CFD	5	3.45278	2.90659	148362081	0.909482	0	0	89.7206	27.8193
1642	S100A9	5	5.94783	2.89871	1.11412e+08	0.68297	2.82721e-243	1.18762e-241	99.8209	87.564
1643	S100A8	5	5.97196	2.86088	1.11638e+08	0.68436	2.19104e-247	9.57821e-246	99.606	86.5679
1644	FTH1	5	5.03074	2.83837	158135884	0.969396	0	0	99.5702	80.7349
1645	CCL4L1	5	2.99204	2.60084	1.35837e+08	0.832702	0	0	74.4269	21.4011
1646	S100A11	5	3.94477	2.53898	147995683	0.907236	0	0	94.4484	56.5732
1647	SELL	5	3.09833	2.44587	1.45564e+08	0.892328	0	0	87.3926	31.9613
1648	SAT1	5	3.66551	2.44289	1.47555e+08	0.904537	0	0	92.6576	62.9213
1649	RGS2	5	3.08574	2.37824	135402886	0.83004	0	0	78.9756	36.9589
1650	PTGS2	5	2.53351	2.19813	1.27713e+08	0.7829	0	0	64.5057	15.628
1651	HOPX	5	2.44489	2.11497	1.36451e+08	0.836462	0	0	74.1404	16.1757
1652	PLBD1	5	2.9852	1.97732	1.34908e+08	0.827008	0	0	84.1691	40.916
1653	BRI3	5	2.94375	1.94178	1.3778e+08	0.84461	0	0	83.9183	59.1131
1654	LITAF	5	2.51726	1.8992	131893541	0.808527	0	0	74.7493	35.3107
1655	NFKBIZ	5	2.75569	1.84399	1.30174e+08	0.797985	0	0	77.2206	49.2238
1656	LST1	5	2.85236	1.82373	1.33935e+08	0.821038	0	0	83.5602	44.6181
1657	ZFP36	5	2.88447	1.77818	1.28272e+08	0.786327	0	0	78.0802	51.875
1658	FCGR2A	5	2.14327	1.74446	128444131	0.787382	0	0	67.3352	22.4537
1659	NAMPT	5	2.09648	1.73734	125704427	0.770587	0	0	65.2937	26.5305
1660	G0S2	5	1.96515	1.73188	1.22809e+08	0.752838	0	0	57.3782	12.8639
1661	NCF1	5	2.51592	1.7269	129542581	0.794115	0	0	76.3968	43.7058
1662	PGD	5	2.57721	1.67505	130010744	0.796985	0	0	77.7937	49.4703
1663	FTL	5	4.35435	1.67268	1.47831e+08	0.906228	0	0	98.1017	93.6707
1664	MNDA	5	2.90769	1.66272	127494070	0.781558	0	0	82.0559	51.353
1665	CTSS	5	2.86458	1.64394	1.33429e+08	0.81794	0	0	83.3095	59.4092
1666	PNRC1	5	3.18054	1.62525	136510935	0.836832	0	0	88.0372	75.9974
1667	TUT7	5	2.27966	1.60644	1.24993e+08	0.766228	0	0	70.0215	47.2487
1668	GPR65	5	1.87425	1.55047	121534278	0.745023	0	0	59.0974	19.5081
1669	CAMP	5	3.83723	1.54441	1.09077e+08	0.668661	4.42715e-206	1.22944e-204	95.0215	71.6107
1670	VCAN	5	1.98042	1.52566	120479864	0.738559	0	0	60.9241	19.9736
1671	MAMU-A	5	3.53629	1.52463	1.36391e+08	0.836099	0	0	92.765	81.6369
1672	GMFG	5	3.03171	1.50559	134102948	0.822071	0	0	86.139	71.9428
1673	TYROBP	5	2.20492	1.49259	124560087	0.763572	0	0	69.0544	35.9508
1674	FOS	5	3.2006	1.49083	1.18386e+08	0.725725	0	0	79.9785	66.9571
1675	SAMD9L	5	1.89674	1.48618	1.20364e+08	0.73785	0	0	59.8854	23.6363
1676	LCP1	5	3.11908	1.48312	131836145	0.808175	0	0	87.1418	68.0405
1677	SRGN	5	2.13716	1.45578	1.20887e+08	0.741056	0	0	66.4756	38.2203
1678	SORL1	5	1.72585	1.4322	1.19544e+08	0.732823	0	0	56.3037	19.1042
1679	PLEK	5	2.06393	1.40942	1.17977e+08	0.723216	0	0	62.4284	36.1306
1680	ENSMMUG00000014256	5	4.5703	1.38545	1.2944e+08	0.793485	0	0	99.4269	92.014
1681	GCA	5	2.61813	1.37389	111305264	0.682318	8.13799e-274	4.57555e-272	72.851	45.6638
1682	HIF1A	5	2.27752	1.35834	1.17699e+08	0.721511	0	0	68.2665	52.9156
1683	ATP13A3	5	1.78413	1.35117	1.15827e+08	0.710036	0	0	57.6648	31.7097
1684	OAZ1	5	3.18028	1.28596	133624528	0.819138	0	0	88.3954	84.2966
1685	JAML	5	1.50523	1.27001	1.15307e+08	0.70685	0	0	49.7851	14.5224
1686	TREM1	5	1.47775	1.25393	1.14683e+08	0.703024	0	0	48.5315	13.3483
1687	LGALS3	5	1.95559	1.25083	1.13764e+08	0.697389	0	0	59.8854	38.0766
1688	ENSMMUG00000010226	5	1.90893	1.24038	114110903	0.699517	0	0	60.4585	41.6349
1689	TBC1D24	5	2.6973	1.1665	1.24706e+08	0.764467	0	0	80.3367	77.1989
1690	LTB	5	1.60567	1.16303	113877910	0.698089	0	0	53.3668	21.627
1691	ACTR2	5	2.85023	1.15559	1.248e+08	0.765041	0	0	83.0229	77.1715
1692	LRRK2	5	1.40055	1.12464	1.10973e+08	0.68028	0	0	46.6691	17.966
1693	EVI2B	5	1.991	1.11416	1.14825e+08	0.703893	0	0	63.4312	48.0959
1694	GPSM3	5	1.92035	1.10803	114175189	0.699911	0	0	62.6074	48.1267
1695	VIM	5	2.8781	1.0418	107577803	0.659468	9.14638e-186	2.05322e-184	81.5186	65.824
1696	CSF3R	5	1.2041	0.990094	1.07011e+08	0.655992	0	0	40.8668	15.1403
1697	VASP	5	1.70706	0.97715	108140535	0.662918	4.08239e-222	1.35879e-220	56.5186	45.0186
1698	RFLNB	5	1.56527	0.965361	107967459	0.661857	1.27584e-271	7.04333e-270	51.6834	30.313
1699	SAMD9	5	1.16867	0.960925	1.0402e+08	0.63766	2.85295e-296	1.9747e-294	38.5387	16.9716
1700	RNASE6	5	1.58863	0.959048	1.06629e+08	0.653654	1.1836e-235	4.48713e-234	50.6805	32.4199
1701	ENSMMUG00000018623	5	1.19455	0.951403	102747358	0.629857	4.39848e-213	1.31976e-211	40.1146	22.8987
1702	VNN2	5	1.17305	0.936237	1.0542e+08	0.646241	0	0	38.3238	12.0526
1703	PPP1R15A	5	2.22709	0.925025	1.08527e+08	0.665287	8.24946e-201	2.19421e-199	64.649	64.5883
1704	QPCT	5	1.46469	0.923253	107278392	0.657632	3.24503e-278	1.91898e-276	49.1762	26.9019
1705	MMP9	5	1.51517	0.921011	104859468	0.642804	7.06845e-278	4.1398e-276	48.8897	20.0609
1706	ACSL1	5	1.27349	0.905642	1.03346e+08	0.633529	7.68015e-205	2.11354e-203	43.2307	26.243
1707	ENSMMUG00000001884	5	1.89815	0.884828	1.08142e+08	0.662927	2.87464e-197	7.39836e-196	61.8553	62.0655
1708	ARPC2	5	2.26163	0.883734	1.14883e+08	0.704252	3.40871e-299	2.38649e-297	71.3467	71.1418
1709	TSPAN33	5	1.04773	0.879763	1.04056e+08	0.637879	0	0	36.2106	12.5644
1710	MAMU-B	5	1.83949	0.860051	1.05001e+08	0.643669	2.3966e-161	3.97036e-160	57.9155	53.5198
1711	CCNL1	5	2.0496	0.856498	1.08434e+08	0.664714	1.45699e-197	3.76038e-196	64.1117	67.3644
1712	TKT	5	2.29828	0.854911	1.10279e+08	0.676029	2.6199e-225	8.99878e-224	70.2722	67.1128
1713	ENSMMUG00000039892	5	1.01052	0.854501	101734225	0.623646	1.11529e-288	7.17597e-287	33.9183	13.3722
1714	SLC11A1	5	1.06524	0.847741	1.03331e+08	0.633432	0	0	36.6404	14.5053
1715	ENSMMUG00000042343	5	1.13751	0.845333	9.8237e+07	0.602208	9.63883e-174	1.85011e-172	32.7722	15.984
1716	ENSMMUG00000023575	5	1.46313	0.844539	99046734	0.607171	6.9087e-99	5.01959e-98	46.5258	43.8804
1717	SDCBP	5	1.52664	0.8383	1.01904e+08	0.624684	7.6543e-129	8.36526e-128	50.6089	46.9868
1718	PRR13	5	1.84563	0.837918	1.06133e+08	0.650612	9.18831e-170	1.69252e-168	59.8854	60.9787
1719	CD14	5	1.04426	0.831307	1.02385e+08	0.627632	0	0	34.8496	13.273
1720	VCL	5	1.28308	0.828227	1.01573e+08	0.622657	2.04685e-159	3.31873e-158	43.5888	29.9023
1721	SH3BGRL	5	2.06158	0.827311	1.10456e+08	0.677114	1.30194e-228	4.70166e-227	65.3295	66.6096
1722	C1orf162	5	1.11315	0.826919	1.03327e+08	0.633412	4.08497e-278	2.4079e-276	38.3596	17.0041
1723	S100A4	5	2.58274	0.823854	9.95226e+07	0.610089	8.03038e-91	5.20906e-90	69.7708	62.5858
1724	YPEL3	5	1.4894	0.823106	100860509	0.61829	2.15687e-116	1.98352e-115	49.8209	46.8157
1725	DUSP6	5	1.1914	0.821307	1.00311e+08	0.614924	5.37201e-173	1.02359e-171	38.0372	21.9111
1726	SERPINA1	5	1.18895	0.808102	1.03104e+08	0.632043	3.41084e-226	1.19171e-224	40.8668	21.9881
1727	RIPOR2	5	1.25293	0.803683	100982408	0.619037	4.91819e-154	7.50795e-153	42.192	28.7949
1728	ACTR3	5	2.09591	0.8027	108558716	0.665481	1.72135e-197	4.43642e-196	66.6547	70.6026
1729	ICAM3	5	1.29295	0.788746	100848479	0.618216	7.28742e-140	9.19634e-139	43.7679	32.9368
1730	BASP1	5	1.4862	0.786473	101840437	0.624297	4.43114e-136	5.35871e-135	49.2837	41.2908
1731	DHRS7	5	1.20583	0.771892	99686447	0.611093	2.88159e-130	3.21461e-129	41.404	30.3336
1732	SAMSN1	5	0.980424	0.77055	1.01391e+08	0.621543	6.71264e-284	4.21512e-282	33.7751	13.0744
1733	CAP1	5	1.9533	0.769706	1.06496e+08	0.652837	2.71151e-173	5.19911e-172	63.0372	62.7552
1734	LASP1	5	1.23873	0.768877	9.90828e+07	0.607392	2.45814e-115	2.22364e-114	42.4427	33.2141
1735	DDX5	5	3.22972	0.767644	1.19764e+08	0.734169	0	0	87.0344	90.72
1736	ENSMMUG00000000983	5	2.06348	0.764227	108203520	0.663304	1.76616e-194	4.37897e-193	65.6519	66.8903
1737	SMCHD1	5	1.42712	0.757916	97717271	0.599021	5.05434e-82	2.92087e-81	46.7049	47.1152
1738	ITM2B	5	2.06201	0.748617	109857601	0.673443	3.06368e-217	9.66884e-216	65.616	69.7845
1739	C5AR1	5	0.984961	0.740867	100880950	0.618415	9.84802e-272	5.45312e-270	33.4169	12.9546
1740	MID1IP1	5	1.42892	0.740552	9.67049e+07	0.592815	5.07252e-75	2.66658e-74	45.4513	43.4628
1741	ENSMMUG00000021766	5	3.32934	0.732159	116410900	0.713616	0	0	88.3954	92.0054
1742	TRIB1	5	1.15963	0.732009	9.90775e+07	0.60736	2.34632e-134	2.76608e-133	39.1834	26.0701
1743	OGFRL1	5	0.897807	0.726685	9.92496e+07	0.608415	1.01098e-226	3.5458e-225	31.0888	13.172
1744	IRF1	5	1.10779	0.717058	95543883	0.585698	2.63893e-84	1.57175e-83	35.8524	27.2015
1745	SPI1	5	1.30479	0.705177	9.94217e+07	0.60947	7.8627e-114	6.9983e-113	44.3768	36.2367
1746	CEP85L	5	0.832065	0.702797	99034181	0.607094	6.26486e-264	3.23384e-262	29.1547	10.5499
1747	SLC2A3	5	1.04013	0.698127	97439082	0.597316	1.62757e-127	1.73922e-126	34.7063	21.3531
1748	SMAP2	5	0.961481	0.689836	9.53801e+07	0.584694	3.30303e-91	2.15712e-90	33.1304	23.4498
1749	STAC3	5	0.920649	0.68673	97876383	0.599997	5.87824e-159	9.48041e-158	32.0201	17.0418
1750	HBB	5	2.85291	0.676836	9.36537e+07	0.574111	5.0926e-45	1.73938e-44	83.202	88.6097
1751	PTPRC	5	1.59576	0.644054	99988215	0.612943	2.62316e-104	2.05721e-103	53.2235	48.7651
1752	ACTB	5	3.70827	0.642727	111611384	0.684194	5.65975e-238	2.19577e-236	94.9499	93.6742
1753	COTL1	5	1.55287	0.623861	99928700	0.612578	3.54003e-106	2.84964e-105	52.0415	46.1362
1754	UBE2D3	5	2.0433	0.623551	1.07797e+08	0.660813	5.72557e-185	1.27901e-183	65.6519	74.659
1755	FAM49B	5	1.498	0.623417	97889182	0.600075	4.17825e-79	2.32843e-78	50.8954	54.2112
1756	LYN	5	1.07068	0.617051	94605523	0.579946	1.61346e-67	7.58497e-67	36.7479	31.2065
1757	IQGAP1	5	1.64445	0.614076	100227219	0.614408	1.61772e-100	1.20116e-99	54.6562	57.7747
1758	SERPINB1	5	2.03146	0.611999	9.93303e+07	0.608909	1.10243e-90	7.12584e-90	63.7894	58.5688
1759	ENSMMUG00000010392	5	0.979227	0.610829	9.53824e+07	0.584708	1.80519e-87	1.12351e-86	34.3481	24.9046
1760	MARCKS	5	1.36585	0.605931	95021581	0.582496	1.40496e-65	6.44397e-65	42.4785	36.2127
1761	TMEM120A	5	0.784563	0.605682	96186571	0.589638	1.48718e-166	2.64351e-165	27.5072	12.2187
1762	LBR	5	2.03749	0.601252	104725515	0.641983	1.46283e-145	1.97855e-144	65.1146	71.6997
1763	RASSF3	5	0.866837	0.598229	93832987	0.57521	8.47005e-78	4.63254e-77	30.3367	21.2231
1764	PSMB9	5	1.1667	0.597979	9.43388e+07	0.578311	2.98079e-58	1.2298e-57	39.7206	37.5323
1765	YWHAZ	5	1.9175	0.591111	102464925	0.628125	2.46881e-120	2.39324e-119	61.712	67.4962
1766	RNASET2	5	1.0912	0.586594	92902830	0.569508	7.26779e-48	2.58928e-47	37.1777	35.3843
1767	CCPG1	5	1.11975	0.585371	9.18094e+07	0.562805	7.14083e-37	2.15214e-36	38.7894	40.0397
1768	S100A6	5	2.8771	0.580979	1.00616e+08	0.616788	1.45022e-97	1.03515e-96	79.3338	80.5193
1769	NCF2	5	0.894894	0.580746	95323871	0.584349	1.92362e-103	1.49068e-102	31.1605	19.4533
1770	PTPN12	5	0.923785	0.563438	9.11613e+07	0.558832	1.46588e-39	4.61272e-39	31.9842	28.6392
1771	EIF5	5	1.65907	0.557496	97834574	0.59974	3.11861e-74	1.62123e-73	54.3338	65.5947
1772	TEKT2	5	0.734732	0.555927	94516091	0.579398	1.3137e-128	1.43144e-127	25.6447	12.6175
1773	SNX3	5	1.45317	0.553717	94443155	0.578951	8.7045e-49	3.13784e-48	48.8897	58.2368
1774	TALDO1	5	1.4951	0.545018	96282603	0.590227	3.60204e-63	1.59835e-62	50	58.17
1775	LIMK2	5	0.678448	0.53553	9.32626e+07	0.571714	1.7718e-108	1.46234e-107	23.9613	12.2187
1776	TPM3	5	2.1512	0.52889	1.03824e+08	0.636458	2.73324e-133	3.1731e-132	67.765	76.528
1777	YPEL5	5	1.35545	0.528262	9.24999e+07	0.567038	2.17437e-37	6.60225e-37	45.1289	50.9559
1778	LSP1	5	1.37396	0.524932	9.473e+07	0.580709	8.66992e-55	3.38516e-54	46.1676	47.7947
1779	RASSF5	5	0.860411	0.524602	9.24436e+07	0.566693	1.94856e-57	7.93362e-57	30.5874	23.4669
1780	S100A12	5	1.36544	0.524084	93635018	0.573997	1.52962e-59	6.44027e-59	43.6605	29.6438
1781	SRI	5	1.44523	0.519074	9.51994e+07	0.583587	5.33053e-55	2.08889e-54	49.033	56.4876
1782	PLAUR	5	0.899786	0.518463	9.26287e+07	0.567828	1.33689e-63	5.97286e-63	30.1934	21.2402
1783	TNFAIP6	5	0.834587	0.513985	94366285	0.578479	5.1699e-105	4.09314e-104	28.4384	15.8283
1784	SH3BGRL3	5	1.3527	0.513144	9.31962e+07	0.571307	1.11286e-41	3.62418e-41	46.1676	52.1865
1785	IFI30	5	0.937501	0.511812	9.09713e+07	0.557667	1.36805e-38	4.23844e-38	32.414	28.011
1786	MYO1F	5	0.911292	0.511259	92516889	0.567142	2.67739e-55	1.05462e-54	31.8052	25.2623
1787	ENSMMUG00000013256	5	0.634086	0.510496	9.27545e+07	0.568599	1.18649e-112	1.04184e-111	22.063	10.5037
1788	MSL1	5	0.849356	0.509376	88844023	0.544627	1.86562e-23	4.6262e-23	29.8352	28.7727
1789	RHOG	5	1.20639	0.50443	9.05814e+07	0.555278	9.58508e-27	2.50319e-26	41.3324	47.4438
1790	ENSMMUG00000038412	5	0.721775	0.503499	9.50536e+07	0.582693	9.59895e-147	1.32579e-145	26.1103	11.7805
1791	MYH9	5	1.08387	0.502576	8.92164e+07	0.54691	5.40098e-21	1.28908e-20	37.1418	41.3388
1792	ANKRD13A	5	0.858527	0.501339	89228156	0.546982	7.98833e-26	2.05824e-25	30.265	28.7453
1793	ARPC3	5	2.10218	0.497583	104916501	0.643154	3.32002e-146	4.52399e-145	67.2278	77.8099
1794	CSF2RB	5	0.769193	0.495111	9.04306e+07	0.554353	4.10103e-41	1.32306e-40	27.2206	21.6578
1795	SGK1	5	0.715876	0.493708	9.19166e+07	0.563462	4.63609e-74	2.40395e-73	24.4269	14.6781
1796	IFI27L2	5	1.63672	0.491487	9.55779e+07	0.585907	2.85155e-55	1.12226e-54	54.0473	67.0597
1797	ENSMMUG00000049151	5	1.67697	0.483571	9.89219e+07	0.606406	1.23445e-83	7.29296e-83	55.7307	67.6263
1798	HCLS1	5	0.942441	0.477664	89928811	0.551277	2.22182e-28	5.9295e-28	33.0587	32.1872
1799	B2M	5	1.21477	0.470891	90444654	0.554439	9.00154e-26	2.31767e-25	41.6189	48.4057
1800	PPP3R1	5	0.802256	0.458899	8.65067e+07	0.530299	2.45436e-11	4.92896e-11	28.2593	30.1984
1801	PAK2	5	1.07398	0.457514	8.71107e+07	0.534002	3.04824e-11	6.11019e-11	36.9628	45.823
1802	IGF2R	5	0.605545	0.456689	91703549	0.562156	6.76236e-87	4.18168e-86	21.6332	11.4451
1803	NADK	5	0.651727	0.456637	8.84875e+07	0.542442	1.15173e-28	3.08495e-28	23.1734	18.7088
1804	SEMA4A	5	0.642681	0.455139	9.13311e+07	0.559873	1.5967e-69	7.75144e-69	22.9585	13.8121
1805	STX3	5	0.645548	0.454948	91540182	0.561155	2.0326e-73	1.04068e-72	23.0659	13.5708
1806	BCL6	5	0.831871	0.454448	91062048	0.558224	5.05297e-44	1.70576e-43	29.5487	23.6569
1807	ACSL4	5	0.689817	0.449736	86857751	0.532451	2.20191e-15	4.81631e-15	23.8897	22.493
1808	MED13L	5	0.968231	0.446412	8.66716e+07	0.53131	2.42943e-10	4.76421e-10	33.9542	40.0911
1809	RAB6A	5	0.811454	0.439071	8.57719e+07	0.525795	2.57571e-08	4.80657e-08	28.7966	32.2026
1810	MEFV	5	0.614614	0.437502	9.05619e+07	0.555158	4.06187e-61	1.74929e-60	21.7049	13.3329
1811	WDFY3	5	0.677288	0.436189	8.9304e+07	0.547447	8.90964e-36	2.64768e-35	23.9971	18.399
1812	PPP1R18	5	0.861719	0.431514	88693481	0.543704	5.61884e-22	1.36388e-21	30.5874	30.0238
1813	TGFBR3	5	0.651341	0.429427	92097521	0.564571	7.3278e-92	4.84446e-91	22.5645	11.6812
1814	RNF103	5	0.860761	0.419387	8.50615e+07	0.52144	7.75697e-06	1.34087e-05	30.3725	36.0279
1815	AIM2	5	0.797883	0.415364	87692976	0.537571	1.27042e-17	2.87912e-17	27.9728	27.4137
1816	LIMD2	5	1.1481	0.414882	89268100	0.547227	1.1224e-20	2.66152e-20	39.2908	43.7811
1817	FOSL2	5	0.555701	0.414278	8.99699e+07	0.551529	2.77992e-62	1.21963e-61	19.4484	11.0856
1818	WLS	5	0.62547	0.413187	92057646	0.564327	9.64075e-94	6.5174e-93	22.2779	11.2893
1819	ENSMMUG00000018978	5	0.726114	0.413185	8.56718e+07	0.525181	7.8139e-09	1.47855e-08	25.6447	26.9002
1820	SLC16A3	5	0.746254	0.409592	87808694	0.53828	1.53007e-19	3.56301e-19	26.5043	24.6136
1821	NCF4	5	0.714666	0.40833	8.69581e+07	0.533066	3.58534e-15	7.80033e-15	25.1791	24.1635
1822	FBXL5	5	0.832448	0.406337	85588051	0.524667	1.17927e-07	2.16093e-07	29.1189	32.7434
1823	G6PD	5	0.74506	0.405804	86798271	0.532086	1.2408e-13	2.61815e-13	26.5401	26.255
1824	ENSMMUG00000002764	5	0.833169	0.404576	7.91271e+07	0.485061	0.00308998	0.00471864	35.0645	47.4421
1825	JMJD1C	5	1.2287	0.402387	8.81731e+07	0.540514	1.00695e-14	2.16955e-14	41.4398	50.6136
1826	FCAR	5	0.848328	0.401388	8.95397e+07	0.548892	3.82872e-30	1.04734e-29	29.4054	25.3667
1827	LYST	5	1.07482	0.398851	8.79592e+07	0.539203	7.46296e-15	1.61214e-14	37.1777	43.0469
1828	RTN3	5	1.30134	0.397476	88374801	0.541751	7.70063e-15	1.66328e-14	44.1261	58.0245
1829	TGIF2	5	1.0093	0.394994	8.50498e+07	0.521368	2.75099e-05	4.65927e-05	34.9928	45.1024
1830	HSD17B11	5	0.755437	0.394042	8.45805e+07	0.518491	4.80907e-05	8.06056e-05	26.6476	30.4979
1831	GLIPR2	5	1.00003	0.388032	8.74666e+07	0.536183	2.41009e-13	5.05447e-13	34.7421	39.9113
1832	SMIM29	5	0.517001	0.385851	89763131	0.550261	1.77802e-64	8.04598e-64	18.4814	10.0279
1833	ENSMMUG00000008604	5	0.690409	0.385738	88178998	0.54055	3.15995e-24	7.95232e-24	24.4986	20.9971
1834	GPCPD1	5	0.597987	0.380822	8.77571e+07	0.537964	7.101e-25	1.80569e-24	21.3825	17.1085
1835	CORO1A	5	1.26205	0.380524	91242093	0.559328	2.75452e-30	7.55641e-30	43.553	48.3595
1836	ENSMMUG00000004571	5	0.597883	0.379226	8.7008e+07	0.533372	7.07422e-19	1.63361e-18	21.2034	18.0345
1837	JAK1	5	1.12133	0.378317	8.61077e+07	0.527853	9.2396e-08	1.70008e-07	38.6103	49.7972
1838	APAF1	5	0.740347	0.376321	8.61393e+07	0.528046	9.59543e-11	1.90191e-10	25.788	26.3611
1839	FMNL1	5	0.691195	0.376158	86467089	0.530056	7.21769e-13	1.49976e-12	24.6418	23.9718
1840	RNF130	5	0.721591	0.375238	84972498	0.520894	2.25194e-06	3.96319e-06	25.394	27.946
1841	ENSMMUG00000020196	5	0.619404	0.370919	84848455	0.520134	9.54467e-07	1.70156e-06	22.1347	22.8182
1842	PGLYRP1	5	1.45446	0.370628	88748576	0.544042	1.7985e-20	4.24763e-20	46.4542	34.1092
1843	ANXA11	5	0.942536	0.364394	8.63019e+07	0.529043	2.6365e-09	5.05474e-09	33.3095	38.1776
1844	PADI4	5	0.825519	0.364176	90697572	0.55599	2.96557e-44	1.00296e-43	29.0473	21.0553
1845	AGK	5	0.483182	0.359131	8.78628e+07	0.538612	1.54759e-35	4.58183e-35	17.192	11.2773
1846	CDA	5	1.10782	0.357475	8.97135e+07	0.549957	1.3438e-26	3.5044e-26	37.1777	32.8906
1847	ZYX	5	0.699576	0.350842	86482339	0.53015	9.57341e-13	1.98519e-12	25	24.5417
1848	GSN	5	0.823281	0.350792	8.82006e+07	0.540683	9.48249e-21	2.25118e-20	29.0473	26.6059
1849	TXN	5	1.55166	0.349223	93549090	0.57347	9.75862e-42	3.18314e-41	51.3968	61.8088
1850	ENSMMUG00000037684	5	0.546532	0.341547	89011451	0.545653	1.01414e-44	3.45028e-44	19.6275	12.5473
1851	NCOA1	5	0.528925	0.34146	8.40171e+07	0.515037	9.79476e-05	0.000161578	18.9112	19.426
1852	CENPE	5	0.842842	0.339624	8.64756e+07	0.530108	3.47969e-11	6.96587e-11	29.0831	30.2925
1853	DMXL2	5	0.618488	0.33769	8.68925e+07	0.532664	1.77276e-17	4.01011e-17	21.8481	19.0118
1854	DDX3X	5	1.17197	0.337212	8.51284e+07	0.521849	4.05595e-05	6.81888e-05	40.2937	55.2467
1855	CREBRF	5	0.555641	0.33639	8.56125e+07	0.524818	5.04981e-11	1.00682e-10	19.914	18.31
1856	PLAC8	5	0.921204	0.334891	8.54903e+07	0.524068	3.06491e-07	5.55056e-07	30.6948	33.7002
1857	PLXNC1	5	0.537976	0.334233	85741840	0.52561	3.64095e-12	7.45029e-12	19.2693	17.1924
1858	IFNGR1	5	0.623329	0.333443	83697883	0.51308	0.00190018	0.00293632	22.063	24.475
1859	ENSMMUG00000002374	5	0.551291	0.328507	84083901	0.515447	0.000100215	0.000165273	20.0931	20.8876
1860	BTG1	5	0.966911	0.327824	84713140	0.519304	0.000105068	0.00017309	33.596	41.1009
1861	CYB5R4	5	0.581385	0.327106	8.49319e+07	0.520645	1.86142e-07	3.38951e-07	20.9169	20.7028
1862	AGO4	5	0.603032	0.325748	8.55125e+07	0.524204	1.07724e-09	2.08565e-09	21.6332	20.7952
1863	PYGL	5	0.76191	0.325281	88014693	0.539543	3.89982e-21	9.34209e-21	27.2564	23.8811
1864	DOCK8	5	0.835349	0.319988	84703871	0.519247	5.36554e-05	8.97186e-05	29.7636	35.309
1865	RGS19	5	0.752759	0.319676	84630924	0.5188	3.52644e-05	5.94233e-05	26.8625	30.4003
1866	UBC	5	2.38436	0.319226	9.89976e+07	0.60687	8.9085e-82	5.12709e-81	73.2808	83.8653
1867	PREX1	5	0.599212	0.319101	8.43775e+07	0.517247	2.51805e-05	4.27306e-05	21.6332	22.6163
1868	AGTPBP1	5	0.572438	0.318004	84865465	0.520238	2.59407e-07	4.70579e-07	20.5946	20.28
1869	MXD1	5	0.438642	0.316834	87445394	0.536053	2.08812e-34	6.06522e-34	15.7951	10.0159
1870	OSTM1	5	0.589435	0.31529	8.36736e+07	0.512932	0.00161266	0.00250302	20.9885	22.7549
1871	FGR	5	0.765872	0.313933	8.72665e+07	0.534957	7.09505e-16	1.5658e-15	27.543	26.2704
1872	ENSMMUG00000013136	5	1.96069	0.312485	9.85395e+07	0.604062	1.02824e-78	5.69537e-78	63.467	73.9863
1873	PACSIN2	5	0.489955	0.310043	8.3388e+07	0.511181	0.00300213	0.0045887	17.4785	18.2998
1874	ZFAND3	5	0.520607	0.308632	83579974	0.512358	0.00143292	0.00222898	18.6963	19.6536
1875	FYB1	5	0.796938	0.303136	8.59553e+07	0.526919	2.66946e-09	5.1174e-09	28.1519	29.8971
1876	GABARAPL1	5	0.479715	0.291504	8.37484e+07	0.51339	0.000286316	0.000462178	17.2278	17.3704
1877	C19orf38	5	0.564467	0.290889	8.64527e+07	0.529968	4.36053e-16	9.65232e-16	20.3438	17.1684
1878	HK2	5	0.42435	0.284003	86058786	0.527553	4.69846e-19	1.08691e-18	15.1862	11.2482
1879	SLCO4C1	5	0.50307	0.277627	8.7051e+07	0.533635	1.4246e-23	3.53837e-23	18.4097	13.6632
1880	CFP	5	0.720675	0.277421	86423016	0.529786	2.74181e-12	5.62491e-12	25.9312	25.1065
1881	MYL6	5	2.16123	0.277205	9.58798e+07	0.587757	1.05633e-55	4.19434e-55	68.6963	85.0874
1882	UBE2R2	5	0.608236	0.276431	7.93849e+07	0.486641	0.0032428	0.00494291	21.5616	30.5099
1883	AIF1	5	0.783305	0.276316	85760689	0.525726	5.55297e-09	1.05532e-08	27.3997	27.756
1884	PDE4B	5	0.487284	0.272546	83923067	0.514461	6.67337e-05	0.000110998	16.9054	16.6156
1885	RNF7	5	0.595613	0.272384	7.91017e+07	0.484905	0.000847158	0.00133599	21.096	30.2326
1886	BEND7	5	0.381491	0.271155	8.54033e+07	0.523535	1.87896e-15	4.11483e-15	13.6461	10.2281
1887	RGS18	5	0.659616	0.27009	84248196	0.516454	0.000105102	0.000173131	23.1375	24.9251
1888	PLCB2	5	0.483077	0.263718	83819843	0.513828	0.000198003	0.000322125	17.6934	17.6442
1889	ENSMMUG00000022610	5	0.393508	0.262496	85611496	0.524811	4.78258e-17	1.0744e-16	13.861	10.1836
1890	LYZ	6	6.08828	5.37899	1.60454e+08	0.984276	0	0	99.9283	47.194
1891	AZU1	6	3.18946	2.64924	1.47345e+08	0.903862	0	0	96.2366	35.5423
1892	LGALS1	6	3.10749	2.6393	1.53953e+08	0.9444	0	0	96.4875	23.5431
1893	SERPINB10	6	2.61814	2.3682	156758180	0.961607	0	0	97.3118	14.2669
1894	ENSMMUG00000014402	6	2.75147	2.13262	142476407	0.873998	0	0	90.7527	27.4881
1895	S100A4	6	3.81614	2.11612	1.34174e+08	0.823071	0	0	98.9247	61.1939
1896	CST3	6	2.40914	1.92491	146593524	0.899253	0	0	97.0251	29.1191
1897	VIM	6	3.70448	1.9076	133037450	0.816096	0	0	99.7133	64.9558
1898	ANXA2	6	1.9822	1.68419	1.46339e+08	0.897694	0	0	93.0824	17.3476
1899	S100A10	6	2.25159	1.64575	1.38565e+08	0.850007	0	0	92.7957	35.2719
1900	VCAN	6	2.05599	1.60479	140151113	0.859734	0	0	94.8746	18.3539
1901	MPO	6	1.9403	1.56975	1.25925e+08	0.772464	0	0	71.9355	23.9676
1902	MNDA	6	2.77877	1.52759	125519845	0.769981	0	0	99.0323	50.5434
1903	PYCARD	6	1.92409	1.50921	1.44495e+08	0.886382	0	0	93.9427	28.2377
1904	SERPINB1	6	2.88185	1.50298	127824232	0.784116	0	0	99.1039	56.8827
1905	RNASE6	6	2.102	1.49691	1.37468e+08	0.843273	0	0	95.6631	30.2726
1906	RPLP0	6	3.62444	1.45711	1.29154e+08	0.792271	0	0	99.3548	76.6383
1907	FOS	6	3.16318	1.45158	122848133	0.753591	0	0	95.914	66.1966
1908	RPL28	6	4.00374	1.44621	137087215	0.840939	0	0	99.5341	84.1654
1909	RPLP1	6	4.60518	1.4288	139138655	0.853523	0	0	99.9283	91.5094
1910	CD63	6	2.08339	1.38777	1.37297e+08	0.842226	0	0	93.1183	42.0476
1911	MT-ND2	6	3.8772	1.38076	1.33959e+08	0.821751	0	0	98.7097	82.7397
1912	GAPDH	6	2.73208	1.37309	1.35523e+08	0.831344	0	0	97.7778	64.2986
1913	ENSMMUG00000015270	6	4.04724	1.36392	124159331	0.761635	0	0	99.3907	83.0752
1914	ENSMMUG00000012140	6	3.63607	1.36004	118806679	0.7288	0	0	99.2473	73.1418
1915	COTL1	6	2.25394	1.35839	131073199	0.804047	0	0	96.6308	44.0073
1916	ANXA1	6	2.39262	1.32944	125612757	0.77055	0	0	96.8459	47.1598
1917	ENSMMUG00000013429	6	3.69275	1.31782	1.17727e+08	0.722177	0	0	99.2473	77.9596
1918	RPL10A	6	3.12068	1.29696	118385256	0.726215	0	0	98.7814	68.0159
1919	AIF1	6	1.74207	1.28085	1.36073e+08	0.834719	0	0	92.6523	24.6402
1920	RPL27A	6	3.56066	1.27958	1.26251e+08	0.774465	0	0	98.7814	79.2278
1921	PSAP	6	2.03272	1.27356	131398689	0.806043	0	0	94.1935	45.4072
1922	GSTP1	6	2.60514	1.24271	131246175	0.805108	0	0	97.4194	64.2814
1923	MT-ND3	6	2.5548	1.23885	1.30165e+08	0.798474	0	0	96.0573	63.1878
1924	RPL3	6	3.29377	1.23596	1.16314e+08	0.713508	0	0	99.0323	74.1293
1925	EIF4A1	6	2.12038	1.23518	1.34005e+08	0.82203	0	0	96.1649	50.2216
1926	ENSMMUG00000037666	6	1.4628	1.21604	139893346	0.858152	0	0	86.2007	13.9691
1927	NME1	6	2.34747	1.21555	1.24428e+08	0.763285	0	0	96.3082	52.284
1928	RPL35	6	3.47324	1.21202	123372662	0.756809	0	0	99.3548	78.9608
1929	MT-CO3	6	4.94299	1.20278	120623733	0.739946	0	0	99.5699	94.3076
1930	EEF1B2	6	2.70173	1.19898	125612889	0.770551	0	0	97.5627	65.5873
1931	RPSA	6	3.37421	1.19636	1.28658e+08	0.789229	0	0	99.1756	79.0994
1932	RPS6	6	3.73858	1.18545	1.3159e+08	0.80722	0	0	99.6057	86.5221
1933	ANXA5	6	1.90697	1.18039	132475001	0.812646	0	0	95.7706	43.8909
1934	RPS24	6	3.58289	1.17411	128592093	0.788827	0	0	99.6416	82.7329
1935	MT-ND1	6	3.7073	1.1638	1.22817e+08	0.753398	0	0	98.2079	83.26
1936	ENSMMUG00000041188	6	2.99746	1.16364	119996597	0.736099	0	0	98.3154	70.9031
1937	HSPA5	6	2.67651	1.15144	120847848	0.741321	0	0	95.7348	68.3034
1938	HNRNPH2	6	2.57361	1.14628	125589135	0.770406	0	0	97.9211	63.9152
1939	RPS18	6	4.25994	1.14544	116860064	0.716859	0	0	99.9283	90.7683
1940	MT-CO1	6	4.26568	1.14109	116942593	0.717365	0	0	99.2832	87.5747
1941	RPS4X	6	3.4969	1.13638	1.17966e+08	0.723641	0	0	98.9606	80.7989
1942	TAGLN2	6	1.80465	1.13244	131737984	0.808125	0	0	92.6523	41.9809
1943	CSTA	6	1.43046	1.13075	1.38838e+08	0.85168	0	0	90.3943	17.2226
1944	RPS20	6	3.67004	1.12239	1.26729e+08	0.777399	0	0	98.853	85.093
1945	CAPG	6	1.79076	1.1167	127685127	0.783263	0	0	91.1828	35.9274
1946	KLF4	6	1.301	1.11098	1.38068e+08	0.846957	0	0	81.4337	11.5936
1947	HSPD1	6	2.49187	1.11085	117690804	0.721955	0	0	94.4086	57.5878
1948	RPS14	6	3.77738	1.107	124446626	0.763397	0	0	99.2832	87.2649
1949	RPL12	6	3.23299	1.10558	120137940	0.736966	0	0	98.7814	78.129
1950	RPS2.1	6	2.49975	1.09834	1.16997e+08	0.717698	0	0	96.2724	59.7049
1951	RPS12	6	4.01497	1.09747	1.14894e+08	0.7048	7.73732e-294	1.77618e-292	99.4982	88.8035
1952	MS4A6A	6	1.26316	1.09676	1.39055e+08	0.853013	0	0	81.4695	10.7498
1953	H2AFZ	6	2.37292	1.09137	1.21902e+08	0.747789	0	0	94.6953	61.0245
1954	RPS3	6	3.48335	1.08386	125110906	0.767472	0	0	99.1756	84.3999
1955	ENSMMUG00000028844	6	3.27368	1.08377	1.15702e+08	0.709757	0	0	98.9247	78.1478
1956	RPL7	6	2.63621	1.08375	1.25094e+08	0.767368	0	0	97.4194	68.8425
1957	EEF1G	6	2.57097	1.07347	1.22526e+08	0.751613	0	0	97.5627	66.2342
1958	STMN1	6	1.76228	1.07148	1.23973e+08	0.760491	0	0	82.8315	37.5909
1959	MT1M	6	1.46474	1.06965	127329212	0.78108	0	0	77.0968	25.8433
1960	CYBA	6	2.60459	1.05888	1.16546e+08	0.714932	0	0	97.276	65.933
1961	RPS15	6	3.77145	1.05804	1.1758e+08	0.721276	0	0	99.6774	86.2928
1962	RPL26	6	3.07324	1.04895	117971830	0.723678	0	0	98.4229	75.8836
1963	ANP32B	6	2.10053	1.04096	122316433	0.75033	0	0	95.448	53.8637
1964	RPL7A	6	3.28027	1.04012	113469633	0.696061	3.61049e-271	7.36322e-270	98.853	79.4332
1965	RPL22	6	2.93645	1.03855	116838127	0.716724	0	0	98.8889	73.4806
1966	RPS16	6	3.27022	1.03731	113199971	0.694406	5.4691e-267	1.08157e-265	98.7814	78.3583
1967	ENSMMUG00000010691	6	3.09459	1.03533	1.24492e+08	0.763675	0	0	98.3513	79.0275
1968	RPS5	6	3.04788	1.02629	108529058	0.665753	4.54027e-196	5.88818e-195	98.3871	73.6672
1969	RPL27	6	3.09735	1.02426	1.20254e+08	0.737676	0	0	98.6738	78.4747
1970	RPS13	6	3.642	1.01856	1.18941e+08	0.729622	0	0	99.4982	86.5598
1971	TUBA1B	6	2.21304	1.01808	117715929	0.722109	0	0	93.5842	56.1844
1972	RPLP2	6	3.58149	1.00986	127490127	0.782067	0	0	99.319	86.4228
1973	RACK1	6	2.89297	1.00774	110677358	0.678932	9.94328e-229	1.57583e-227	98.3871	72.2894
1974	RPL10	6	3.82663	1.00173	107119363	0.657106	6.12176e-174	6.80018e-173	99.3548	86.5426
1975	RPL8	6	3.54155	1.00015	123311887	0.756436	0	0	99.4982	85.7673
1976	ENSMMUG00000005072	6	3.03937	0.996623	113656593	0.697207	1.37871e-275	2.88581e-274	98.7455	75.9007
1977	MT-ND5	6	2.80879	0.996214	1.20074e+08	0.736576	0	0	97.3118	73.7716
1978	RPL11	6	3.37978	0.995971	116215032	0.712902	0	0	99.2115	82.9639
1979	ENSMMUG00000017928	6	3.67256	0.995432	1.11301e+08	0.68276	1.30827e-234	2.14789e-233	99.5341	86.8541
1980	ENSMMUG00000019544	6	3.22203	0.993423	1.12917e+08	0.692673	3.55315e-262	6.84881e-261	98.853	78.6476
1981	PRTN3	6	1.1746	0.989351	123208969	0.755805	0	0	63.0108	14.4877
1982	C18H18orf32	6	3.10581	0.98903	1.19507e+08	0.733098	0	0	98.3154	79.0532
1983	ENSMMUG00000018391	6	3.57346	0.987972	1.17586e+08	0.721311	0	0	99.2115	85.8615
1984	ENSMMUG00000014256	6	4.17896	0.97538	102914074	0.631309	6.0165e-122	4.47455e-121	100	91.9869
1985	EMP3	6	1.77238	0.975309	122860634	0.753668	0	0	91.7204	44.1373
1986	ENSMMUG00000042008	6	3.7489	0.971565	1.16137e+08	0.712422	0	0	99.6416	87.7732
1987	RPL6	6	2.90584	0.962936	110463483	0.67762	6.88605e-225	1.06635e-223	98.1362	73.4926
1988	ENSMMUG00000023207	6	1.49669	0.955405	128806683	0.790143	0	0	91.0036	34.4007
1989	RPL24	6	2.96184	0.953042	113185953	0.69432	1.41109e-267	2.80881e-266	98.3871	76.0633
1990	RPL9	6	2.35534	0.952893	1.21003e+08	0.742271	0	0	97.2401	66.3866
1991	IRF8	6	1.12619	0.945935	138344661	0.848652	0	0	81.7563	11.7305
1992	ENSMMUG00000020582	6	3.06204	0.945579	121355013	0.744432	0	0	98.9606	80.828
1993	DHDDS	6	2.44646	0.942958	1.18169e+08	0.72489	0	0	95.8423	68.2658
1994	CFL1	6	2.76763	0.940597	1.23901e+08	0.760048	0	0	98.638	78.6219
1995	MT-ND4	6	3.8051	0.937825	1.12984e+08	0.693084	1.09141e-261	2.08613e-260	95.5556	86.1627
1996	RPL4	6	2.3733	0.937215	114309507	0.701213	8.06849e-295	1.85687e-293	96.7384	64.5262
1997	RPL19	6	3.1657	0.933197	112913023	0.692646	1.0188e-261	1.95141e-260	98.3871	79.9723
1998	PLD3	6	1.11481	0.931233	135401050	0.830595	0	0	78.8172	18.2615
1999	CTSB	6	1.6053	0.930786	127301759	0.780911	0	0	93.1541	43.7985
[truncated: 19,276 more rows]

## Sheet: Protein
	feature	group	avgExpr	logFC	statistic	auc	pval	padj	pct_in	pct_out
1	CD177-TotalA	0	7.16702	5.14096	253987725	0.91121	0	0	100	100
2	CD32-TotalA	0	6.98916	4.3292	2.35118e+08	0.843513	0	0	100	100
3	CD64-TotalA	0	7.20984	4.03038	2.21635e+08	0.795142	0	0	100	100
4	CD90-TotalA	0	6.70849	3.91775	232419082	0.83383	0	0	100	100
5	CD126-TotalA	0	6.68635	3.74814	2.18784e+08	0.784914	0	0	100	99.9982
6	CD44-BJ18-TotalA	0	5.76328	3.56373	238256378	0.854772	0	0	100	100
7	CD44-IM7-TotalA	0	5.91265	3.53757	233202769	0.836641	0	0	100	100
8	CD205-TotalA	0	6.46548	3.52166	216139879	0.775426	0	0	100	100
9	CD11b-TotalA	0	5.71512	3.49269	236237755	0.84753	0	0	100	100
10	CD95-TotalA	0	6.25772	3.02827	222142585	0.796962	0	0	100	100
11	Ig-Lambda-TotalA	0	5.21529	2.53633	214983210	0.771277	0	0	100	100
12	CD119-TotalA	0	3.25473	1.69099	210840054	0.756413	0	0	100	100
13	CD162-TotalA	0	4.77886	1.67281	1.97924e+08	0.710075	0	0	100	100
14	CD35-TotalA	0	4.11628	1.49472	1.95247e+08	0.70047	0	0	100	100
15	IgM-TotalA	0	3.02937	1.36107	2.11518e+08	0.758844	0	0	100	100
16	CD59-TotalA	0	4.42657	1.35058	188808970	0.677374	0	0	100	100
17	CD49f-TotalA	0	4.80423	1.31987	182410150	0.654417	2.80303e-285	1.45991e-284	100	100
18	CD31-TotalA	0	4.07238	1.04711	176872198	0.634549	4.18486e-217	1.93743e-216	100	100
19	C5L2-TotalA	0	1.82624	0.995523	193057407	0.692615	0	0	100	100
20	CD184-TotalA	0	1.80726	0.803762	1.85392e+08	0.665116	0	0	100	100
21	CD73-TotalA	0	1.833	0.783946	1.84981e+08	0.663641	0	0	100	100
22	CD10-TotalA	0	1.54091	0.744603	163905725	0.58803	4.44677e-94	1.54402e-93	100	100
23	CD11c-TotalA	0	1.1185	0.53791	1.62711e+08	0.583743	2.55038e-85	8.1743e-85	100	100
24	CD58-TotalA	0	2.86811	0.505599	1.65628e+08	0.59421	1.80705e-107	6.64356e-107	100	100
25	CD39-TotalA	0	2.67835	0.429301	1.80438e+08	0.647342	6.30316e-260	3.03037e-259	100	100
26	TCR-GD-TotalA	0	0.94078	0.366644	1.60975e+08	0.577516	2.25768e-73	6.71927e-73	100	100
27	HLA-ABC-TotalA	0	4.4782	0.350193	151039263	0.541871	1.28039e-22	2.46229e-22	100	100
28	CD274-TotalA	0	0.805044	0.337035	149671642	0.536964	5.61472e-18	9.88508e-18	100	100
29	CD235ab-TotalA	0	0.737021	0.253031	1.50204e+08	0.538872	1.02563e-19	1.85802e-19	100	100
30	CD205-TotalA	1	8.13583	5.32338	228716825	0.846499	0	0	100	100
31	CD64-TotalA	1	8.03679	4.91563	225751579	0.835524	0	0	100	100
32	CD90-TotalA	1	6.63374	3.82513	222574257	0.823764	0	0	100	100
33	CD32-TotalA	1	6.41124	3.68952	2.18629e+08	0.809163	0	0	100	100
34	Ig-Lambda-TotalA	1	5.59633	2.94224	217962932	0.806698	0	0	100	100
35	CD177-TotalA	1	4.72541	2.47706	2.09254e+08	0.774466	0	0	100	100
36	CD31-TotalA	1	5.33371	2.41239	211519254	0.782849	0	0	100	100
37	CD95-TotalA	1	5.67305	2.38509	2.0528e+08	0.759756	0	0	100	100
38	CD11b-TotalA	1	4.11436	1.74584	1.93168e+08	0.714928	0	0	100	100
39	CD49f-TotalA	1	5.0653	1.5992	183414220	0.67883	0	0	100	100
40	CD73-TotalA	1	2.53207	1.54002	205991830	0.762392	0	0	100	100
41	CD126-TotalA	1	4.57591	1.44762	1.80959e+08	0.669743	0	0	100	99.9982
42	CD63-TotalA	1	3.6892	1.28566	188972219	0.699401	0	0	100	100
43	CD59-TotalA	1	3.98595	0.8686	170297238	0.630283	1.65826e-197	9.42191e-197	100	100
44	CD119-TotalA	1	2.43554	0.797331	177720160	0.657756	1.35205e-288	8.89505e-288	100	100
45	CD29-TotalA	1	4.46948	0.637819	1.67901e+08	0.621413	8.41221e-172	4.38136e-171	100	100
46	CD164-TotalA	1	3.18753	0.637407	174895616	0.647302	6.85451e-252	4.28407e-251	100	100
47	IgM-TotalA	1	2.04248	0.286442	1.69945e+08	0.628978	1.30309e-193	7.08201e-193	100	100
48	CD163-TotalA	2	13.3284	12.2396	2.03682e+08	0.964627	0	0	100	100
49	CD192-TotalA	2	11.7423	10.9056	205330078	0.972433	0	0	100	100
50	CD56-TotalA	2	9.06888	7.25442	184605523	0.874282	0	0	100	100
51	CD86-TotalA	2	7.73901	6.68208	2.004e+08	0.949083	0	0	100	100
52	CD39-TotalA	2	7.35368	5.39312	198455099	0.939873	0	0	100	100
53	CD162-TotalA	2	7.27581	4.2916	1.92803e+08	0.913104	0	0	100	100
54	HLA-DR-TotalA	2	7.55961	3.98877	161650375	0.765568	0	0	100	100
55	CD11b-TotalA	2	5.92472	3.63767	178082922	0.843392	0	0	100	100
56	CD14-TotalA	2	3.86579	3.48254	157524153	0.746026	0	0	100	100
57	CD44-IM7-TotalA	2	5.63149	3.1595	1.7237e+08	0.816335	0	0	100	100
58	CD230-TotalA	2	5.27672	3.10182	166974415	0.790782	0	0	100	100
59	CD44-BJ18-TotalA	2	5.36806	3.06374	1.73214e+08	0.82033	0	0	100	100
60	CD93-TotalA	2	3.48374	2.83039	1.743e+08	0.825476	0	0	100	100
61	Integrin-beta7-TotalA	2	3.90727	2.51014	164997218	0.781418	0	0	100	100
62	CD64-TotalA	2	5.70269	2.33715	150857853	0.714455	0	0	100	100
63	CD126-TotalA	2	5.22035	2.10499	1.45321e+08	0.688233	0	0	100	99.9983
64	Ig-Lambda-TotalA	2	4.85363	2.09498	1.54178e+08	0.730181	0	0	100	100
65	CD31-TotalA	2	4.90813	1.91277	1.54209e+08	0.730324	0	0	100	100
66	CD58-TotalA	2	4.08151	1.78507	155886839	0.738272	0	0	100	100
67	CD9-TotalA	2	4.61928	1.59929	1.54536e+08	0.731876	0	0	100	100
68	CD1c-TotalA	2	2.77753	1.52065	138937160	0.657999	1.08287e-226	5.01329e-226	100	100
69	CD41-TotalA	2	1.79284	1.30267	1.45815e+08	0.690571	0	0	100	100
70	CD63-TotalA	2	3.5131	1.07333	145314608	0.688202	0	0	100	100
71	CD154-TotalA	2	2.22565	1.05168	1.19054e+08	0.563833	1.46373e-38	3.51858e-38	100	100
72	LTBR-TotalA	2	1.79745	1.04207	1.50646e+08	0.713451	0	0	100	100
73	CD29-TotalA	2	4.796	0.972753	141162525	0.668538	1.19346e-257	5.96732e-257	100	100
74	CD119-TotalA	2	2.5492	0.902732	1.37269e+08	0.650098	8.5966e-205	3.70543e-204	100	100
75	HLA-ABC-TotalA	2	4.99143	0.888324	131772951	0.62407	1.42129e-140	5.55193e-140	100	100
76	CD47-TotalA	2	4.52443	0.739566	143740994	0.68075	5.15365e-296	2.68419e-295	100	100
77	CD84-TotalA	2	1.39336	0.671067	1.37909e+08	0.65313	4.60173e-213	2.05434e-212	100	100
78	CD36-TotalA	2	1.5949	0.611663	108996341	0.516201	0.00098082	0.00130428	100	100
79	CD61-TotalA	2	0.980091	0.570999	1.32104e+08	0.625639	4.23455e-144	1.70748e-143	100	100
80	CD218a-TotalA	2	3.14708	0.562076	122379339	0.579582	5.89796e-59	1.75535e-58	100	100
81	CD270-TotalA	2	2.35709	0.500139	1.24683e+08	0.590491	1.1003e-75	3.52661e-75	100	100
82	CD184-TotalA	2	1.46464	0.42136	125400148	0.593889	2.48249e-81	8.3868e-81	100	100
83	CD52-TotalA	2	1.68956	0.393434	121686698	0.576302	2.42408e-54	6.58718e-54	100	100
84	TCR-GD-TotalA	2	0.906404	0.321889	1.21519e+08	0.575507	2.97795e-53	7.92008e-53	100	100
85	CD140b-TotalA	2	0.875293	0.25259	1.14773e+08	0.54356	7.86652e-19	1.58599e-18	100	100
86	CD205-TotalA	3	8.00111	5.02885	150840750	0.831382	0	0	100	100
87	CD64-TotalA	3	8.17333	4.91863	1.51034e+08	0.832449	0	0	100	100
88	CD90-TotalA	3	6.68513	3.76966	1.48785e+08	0.820052	0	0	100	100
89	CD32-TotalA	3	6.56315	3.74384	1.47038e+08	0.81042	0	0	100	100
90	Ig-Lambda-TotalA	3	5.81908	3.09264	148130079	0.816441	0	0	100	100
91	CD177-TotalA	3	5.22251	2.9299	144159802	0.794559	0	0	100	100
92	CD95-TotalA	3	5.96081	2.61995	139491565	0.768829	0	0	100	100
93	CD31-TotalA	3	5.40406	2.41737	141310862	0.778856	0	0	100	100
94	CD126-TotalA	3	5.20387	2.06785	1.26757e+08	0.698641	4.08576e-307	3.648e-306	100	99.9983
95	CD11b-TotalA	3	4.37902	1.97469	132456346	0.730053	0	0	100	100
96	CD49f-TotalA	3	5.39005	1.89558	1.26882e+08	0.699327	0	0	100	100
97	CD73-TotalA	3	2.46731	1.42764	1.34697e+08	0.742402	0	0	100	100
98	CD59-TotalA	3	4.40059	1.28063	121087077	0.66739	1.05091e-218	7.29798e-218	100	100
99	CD63-TotalA	3	3.57173	1.12503	122735628	0.676476	7.41248e-243	5.791e-242	100	100
100	CD119-TotalA	3	2.73443	1.08944	124474714	0.686061	1.02598e-269	8.54984e-269	100	100
101	CD164-TotalA	3	3.25436	0.689557	118196941	0.65146	1.94303e-179	1.21439e-178	100	100
102	CD29-TotalA	3	4.48083	0.631507	111826202	0.616347	1.05296e-106	5.98272e-106	100	100
103	IgM-TotalA	3	2.28469	0.533469	1.20036e+08	0.661599	5.62663e-204	3.70173e-203	100	100
104	C5L2-TotalA	3	1.30202	0.411754	1.06343e+08	0.586127	2.54339e-59	1.05974e-58	100	100
105	CD184-TotalA	3	1.45144	0.403491	107541470	0.592731	1.7829e-68	8.25418e-68	100	100
106	CD35-TotalA	3	2.99968	0.270988	1.02017e+08	0.562281	7.47428e-32	2.59524e-31	100	100
107	CD270-TotalA	3	2.12877	0.254845	1.02166e+08	0.563103	1.18198e-32	4.22134e-32	100	100
108	CD230-TotalA	4	5.71565	3.53094	1.31207e+08	0.738861	0	0	100	100
109	CD35-TotalA	4	5.79142	3.20894	1.55827e+08	0.877498	0	0	100	100
110	CD49d-TotalA	4	3.02649	0.554748	111541666	0.628118	2.85375e-126	8.91796e-126	100	100
111	CD58-TotalA	4	2.72542	0.338892	1.00137e+08	0.563895	9.21366e-33	1.77186e-32	100	100
112	CD10-TotalA	5	7.87335	7.35209	148582564	0.910833	0	0	100	100
113	CD177-TotalA	5	7.07547	4.8548	144500689	0.885811	0	0	100	100
114	CD32-TotalA	5	6.92685	4.10372	1.33999e+08	0.821437	0	0	100	100
115	CD11b-TotalA	5	6.33441	4.01233	1.43057e+08	0.876962	0	0	100	100
116	CD44-IM7-TotalA	5	6.33487	3.84907	137768556	0.844542	0	0	100	100
117	CD44-BJ18-TotalA	5	6.13976	3.82632	1.39743e+08	0.856642	0	0	100	100
118	CD126-TotalA	5	6.62706	3.54733	1.22132e+08	0.748686	0	0	100	99.9983
119	CD90-TotalA	5	6.19871	3.23864	128358585	0.786857	0	0	100	100
120	CD162-TotalA	5	5.74374	2.6219	128537973	0.787957	0	0	100	100
121	CD64-TotalA	5	5.49736	2.08692	112502562	0.689657	4.15036e-252	3.05173e-251	100	100
122	CD205-TotalA	5	5.09218	1.95243	111541269	0.683765	8.14465e-237	5.35832e-236	100	100
123	CD95-TotalA	5	5.33041	1.94458	114917484	0.704461	1.18729e-292	1.06008e-291	100	100
124	CD35-TotalA	5	4.51237	1.85443	120085765	0.736144	0	0	100	100
125	IgM-TotalA	5	3.47381	1.77638	1.25477e+08	0.769195	0	0	100	100
126	CD59-TotalA	5	4.66447	1.54987	111745289	0.685015	5.07557e-240	3.5247e-239	100	100
127	Ig-Lambda-TotalA	5	4.25954	1.44106	1.08661e+08	0.666109	7.00314e-194	4.16854e-193	100	100
128	CD119-TotalA	5	2.97019	1.33028	114591600	0.702464	5.2873e-287	4.40608e-286	100	100
129	CD14-TotalA	5	1.3054	0.747537	97758793	0.599276	1.65709e-70	5.59826e-70	100	100
130	C5L2-TotalA	5	1.6095	0.731594	1.04281e+08	0.639261	7.05019e-137	3.52509e-136	100	100
131	CD218a-TotalA	5	3.29038	0.703794	1.00317e+08	0.61496	6.69549e-94	2.61543e-93	100	100
132	CD73-TotalA	5	1.68048	0.595124	1.00717e+08	0.617407	7.38082e-98	3.07534e-97	100	100
133	CD58-TotalA	5	2.95794	0.581014	97676146	0.598769	8.28388e-70	2.72496e-69	100	100
134	CD11c-TotalA	5	1.15483	0.556062	9.37584e+07	0.574753	9.42154e-41	2.40345e-40	100	100
135	CD39-TotalA	5	2.80932	0.550651	1.05909e+08	0.649238	6.79575e-157	3.53945e-156	100	100
136	TCR-GD-TotalA	5	1.06972	0.488179	9.75475e+07	0.59798	9.98691e-69	3.20093e-68	100	100
137	HLA-ABC-TotalA	5	4.56627	0.429516	9.14858e+07	0.560822	1.50094e-27	3.41124e-27	100	100
138	CD93-TotalA	5	1.18396	0.378235	9.81391e+07	0.601607	9.06879e-74	3.14888e-73	100	100
139	CD235ab-TotalA	5	0.842446	0.354131	8.91922e+07	0.546762	6.17829e-17	1.2067e-16	100	100
140	CD16-TotalA	5	1.20943	0.313471	8.82162e+07	0.540778	3.05808e-13	5.79181e-13	100	100
141	CD164-TotalA	5	2.89814	0.312412	103920743	0.63705	1.25079e-132	6.01342e-132	100	100
142	CD184-TotalA	5	1.31313	0.25628	9.4658e+07	0.580268	1.01753e-46	2.82648e-46	100	100
143	CD196-TotalA	5	1.04735	0.251611	9.39241e+07	0.575769	8.06209e-42	2.0995e-41	100	100
144	CD86-TotalA	6	6.50198	5.28546	1.40946e+08	0.86461	0	0	100	100
145	CD192-TotalA	6	6.46349	5.21072	141423404	0.867538	0	0	100	100
146	CD56-TotalA	6	6.96981	4.94599	1.26267e+08	0.774563	0	0	100	100
147	CD39-TotalA	6	6.90255	4.83932	1.47329e+08	0.903767	0	0	100	100
148	CD126-TotalA	6	7.36113	4.31633	125456897	0.769594	0	0	100	99.9983
149	CD162-TotalA	6	7.1001	4.04294	1.44583e+08	0.886918	0	0	100	100
150	CD163-TotalA	6	4.8986	3.22312	116362335	0.713805	0	0	100	100
151	HLA-DR-TotalA	6	6.70921	3.03776	1.14693e+08	0.703566	6.45991e-290	4.03744e-289	100	100
152	CD230-TotalA	6	5.24014	3.01683	123302224	0.756377	0	0	100	100
153	CD63-TotalA	6	4.87102	2.47995	129346290	0.793453	0	0	100	100
154	CD64-TotalA	6	5.81515	2.41981	115554141	0.708848	4.83471e-305	3.35744e-304	100	100
155	CD49f-TotalA	6	5.88707	2.40553	119683698	0.73418	0	0	100	100
156	CD31-TotalA	6	5.34847	2.34536	124756601	0.765299	0	0	100	100
157	Ig-Lambda-TotalA	6	4.77517	1.98126	1.16892e+08	0.717052	0	0	100	100
158	CD29-TotalA	6	5.37891	1.56887	121785881	0.747075	0	0	100	100
159	CD184-TotalA	6	2.56015	1.56284	1.20155e+08	0.737069	0	0	100	100
160	CD44-IM7-TotalA	6	4.00893	1.41193	1.11427e+08	0.68353	4.65821e-236	2.53164e-235	100	100
161	Integrin-beta7-TotalA	6	2.87965	1.39568	110490047	0.677783	1.23475e-221	6.431e-221	100	100
162	CD84-TotalA	6	2.07824	1.37855	120581817	0.739689	0	0	100	100
163	CD49d-TotalA	6	3.72883	1.28812	115439287	0.708143	5.30096e-303	3.48747e-302	100	100
164	LTBR-TotalA	6	1.91819	1.15291	1.17242e+08	0.7192	0	0	100	100
165	CD49b-TotalA	6	1.82169	1.12748	1.13542e+08	0.696504	2.68669e-270	1.52653e-269	100	100
166	CD44-BJ18-TotalA	6	3.50762	1.06837	107731592	0.660861	7.85987e-182	3.63883e-181	100	100
167	CD81-TotalA	6	2.89261	1.06702	110326315	0.676778	3.67284e-219	1.83642e-218	100	100
168	CD58-TotalA	6	3.30587	0.945534	102769994	0.630425	3.175e-120	1.36853e-119	100	100
169	CD135-TotalA	6	1.31318	0.919954	1.05993e+08	0.650197	8.75124e-159	3.9068e-158	100	100
170	CD93-TotalA	6	1.68384	0.901964	109694321	0.672901	9.57334e-210	4.60257e-209	100	100
171	CD11b-TotalA	6	3.36126	0.897082	1.00427e+08	0.616055	1.34649e-95	4.95032e-95	100	100
172	HLA-ABC-TotalA	6	4.99139	0.874926	101455557	0.622362	4.70136e-106	1.89571e-105	100	100
173	CD95-TotalA	6	4.30726	0.872514	1.00434e+08	0.616096	1.15378e-95	4.37036e-95	100	100
174	CD47-TotalA	6	4.6134	0.821652	1.13832e+08	0.698281	3.59983e-275	2.14276e-274	100	100
175	CD119-TotalA	6	2.35048	0.680947	1.01124e+08	0.620328	1.27324e-102	4.9736e-102	100	100
176	CD41-TotalA	6	1.10767	0.565196	98403203	0.603638	1.27649e-76	4.43224e-76	100	100
177	CD59-TotalA	6	3.62602	0.461786	91720811	0.562646	4.15456e-29	1.10494e-28	100	100
178	CD52-TotalA	6	1.70851	0.407366	9.44676e+07	0.579496	7.90044e-46	2.40867e-45	100	100
179	CD61-TotalA	6	0.770944	0.343275	96702330	0.593204	2.52572e-62	8.53282e-62	100	100
180	HLA-DR-TotalA	7	13.5506	10.1861	143919132	0.918338	0	0	100	100
181	CD9-TotalA	7	9.96385	7.16115	149868541	0.956301	0	0	100	100
182	CD38-TotalA	7	10.8017	6.20548	137121956	0.874966	0	0	100	100
183	CD150-TotalA	7	7.09708	5.60335	136590498	0.871575	0	0	100	100
184	CD22-TotalA	7	4.55752	3.3561	1.34455e+08	0.857948	0	0	100	100
185	CD49f-TotalA	7	6.25671	2.78743	119419206	0.762006	0	0	100	100
186	CD268-TotalA	7	3.82679	2.60713	118660220	0.757163	0	0	100	100
187	CD8-TotalA	7	4.94432	2.44294	119742585	0.764069	0	0	100	100
188	CD271-TotalA	7	3.85828	2.37811	1.10188e+08	0.703102	1.54537e-277	7.72683e-277	100	100
189	CD69-TotalA	7	3.25098	2.10623	118033080	0.753161	0	0	100	100
190	CD1c-TotalA	7	3.1835	1.91942	1.09872e+08	0.701085	4.28565e-272	1.9841e-271	100	100
191	CD8a-TotalA	7	3.74453	1.32041	1.14738e+08	0.732134	0	0	100	100
192	CD40-TotalA	7	2.34834	1.10115	103846755	0.662639	1.00504e-178	3.58944e-178	100	100
193	CD20-TotalA	7	3.0952	1.05253	9.61522e+07	0.613541	4.06969e-88	1.15616e-87	100	100
194	CD123-TotalA	7	1.9531	1.03832	102171627	0.65195	2.8965e-156	9.28365e-156	100	100
195	CD81-TotalA	7	2.85199	1.02248	103893557	0.662938	2.25328e-179	8.28411e-179	100	100
196	IgM-TotalA	7	2.72471	0.989539	88512589	0.564793	6.91816e-30	1.39479e-29	100	100
197	HLA-ABC-TotalA	7	5.08678	0.97299	96377104	0.614976	2.60949e-90	7.58574e-90	100	100
198	CD279-TotalA	7	1.97631	0.793451	1.06166e+08	0.677439	2.46278e-212	1.02616e-211	100	100
199	CD218a-TotalA	7	3.15173	0.557415	9.86637e+07	0.629567	3.66383e-114	1.11702e-113	100	100
200	CD267-TotalA	7	1.07146	0.448477	8.9375e+07	0.570296	7.01862e-35	1.53917e-34	100	100
201	C5L2-TotalA	7	1.19223	0.293802	81700610	0.521326	0.00018567	0.000227537	100	100
202	CD102-TotalA	7	1.36938	0.268766	96831389	0.617874	8.00502e-95	2.38245e-94	100	100
203	CD230-TotalA	8	5.0085	2.76509	1.06579e+08	0.699552	1.35796e-260	7.07271e-260	100	100
204	CD117-TotalA	8	4.98154	2.62772	1.08492e+08	0.712108	3.88906e-294	2.5586e-293	100	100
205	CD35-TotalA	8	5.14976	2.51398	1.23932e+08	0.813452	0	0	100	100
206	CD49d-TotalA	8	4.15213	1.72599	113355661	0.744031	0	0	100	100
207	CD38-TotalA	8	6.29674	1.49251	9.98438e+07	0.655343	9.65886e-159	3.8947e-158	100	100
208	CD58-TotalA	8	3.52971	1.17622	1.01079e+08	0.663449	1.60893e-175	6.70388e-175	100	100
209	CD36-TotalA	8	1.69652	0.706623	9.49041e+07	0.622921	3.9039e-100	1.31889e-99	100	100
210	CD150-TotalA	9	12.9365	11.653	1.21723e+08	0.865039	0	0	100	100
211	CD102-TotalA	9	11.2001	10.4979	127271256	0.904466	0	0	100	100
212	CD28-TotalA	9	10.5446	9.53953	113094330	0.803717	0	0	100	100
213	CD56-TotalA	9	9.35434	7.39402	1.09394e+08	0.777419	0	0	100	100
214	CD154-TotalA	9	7.73226	6.75937	1.16751e+08	0.829702	0	0	100	100
215	CD38-TotalA	9	10.777	6.14974	119209740	0.847176	0	0	100	100
216	CD218a-TotalA	9	7.01134	4.57126	1.14839e+08	0.816117	0	0	100	100
217	CD273-TotalA	9	5.10251	4.53164	114387714	0.812908	0	0	100	100
218	CD267-TotalA	9	4.36573	3.87452	104561264	0.743076	0	0	100	100
219	CD49d-TotalA	9	5.99149	3.63407	111981449	0.795808	0	0	100	100
220	CD40-TotalA	9	4.46376	3.29725	103899155	0.73837	0	0	100	100
221	Integrin-beta7-TotalA	9	4.6462	3.22463	98451437	0.699655	4.28173e-241	2.67608e-240	100	100
222	CD63-TotalA	9	5.38267	2.99562	1.10939e+08	0.788399	0	0	100	100
223	CD81-TotalA	9	4.71045	2.95156	109302609	0.77677	0	0	100	100
224	CD279-TotalA	9	3.93269	2.82554	106637316	0.757829	0	0	100	100
225	CD31-TotalA	9	5.55076	2.54	105448813	0.749383	0	0	100	100
226	CD169-TotalA	9	3.62282	2.48716	9.34271e+07	0.663949	2.99243e-163	1.38538e-162	100	100
227	CD69-TotalA	9	3.42998	2.2823	9.81845e+07	0.697758	1.41593e-236	8.42813e-236	100	100
228	CD268-TotalA	9	3.38063	2.1302	101910898	0.72424	1.45639e-303	1.13781e-302	100	100
229	CD140b-TotalA	9	2.49341	1.93102	97318608	0.691605	3.2744e-222	1.77956e-221	100	100
230	CD138-MI15-TotalA	9	2.15496	1.87938	9.36573e+07	0.665586	1.74749e-166	8.73745e-166	100	100
231	CD16-TotalA	9	2.63991	1.79999	9.0863e+07	0.645727	2.11103e-129	7.99633e-129	100	100
232	CD44-IM7-TotalA	9	3.94251	1.33326	8.61479e+07	0.612219	1.60584e-77	5.14691e-77	100	100
233	HLA-DR-TotalA	9	5.0467	1.2871	90705554	0.644608	1.87772e-127	6.90337e-127	100	100
234	CD270-TotalA	9	3.09717	1.25945	8.97671e+07	0.637939	3.8014e-116	1.31993e-115	100	100
235	CD36-TotalA	9	2.18222	1.20958	8.51415e+07	0.605067	3.48316e-68	1.08849e-67	100	100
236	CD162-TotalA	9	4.39533	1.20083	90955369	0.646384	1.49346e-130	5.83382e-130	100	100
237	CD183-TotalA	9	2.55593	1.17345	8.35284e+07	0.593603	1.70859e-54	4.96684e-54	100	100
238	CD9-TotalA	9	4.22725	1.15661	91635088	0.651214	3.54949e-139	1.47896e-138	100	100
239	HLA-ABC-TotalA	9	5.08937	0.970967	87038722	0.61855	2.70375e-86	8.89392e-86	100	100
240	CD278-TotalA	9	1.65144	0.760822	87186299	0.619599	8.55541e-88	2.89034e-87	100	100
241	CD138-DL101-TotalA	9	1.04453	0.599363	8.20494e+07	0.583093	2.5524e-43	7.25114e-43	100	100
242	CD52-TotalA	9	1.85893	0.561146	80130498	0.569456	8.77966e-31	2.15188e-30	100	100
243	CD29-TotalA	9	4.33246	0.469257	80926513	0.575113	1.02737e-35	2.67543e-35	100	100
244	CD184-TotalA	9	1.50515	0.454366	75142412	0.534007	1.62432e-08	2.57013e-08	100	100
245	CD163-TotalA	9	2.24881	0.443777	8.05031e+07	0.572104	4.811e-33	1.2273e-32	100	100
246	CD44-BJ18-TotalA	9	2.88168	0.409747	78464397	0.557615	1.08291e-21	2.21908e-21	100	100
247	CD95-TotalA	9	3.86278	0.404062	77310187	0.549413	2.27902e-16	4.25191e-16	100	100
248	CD49a-TotalA	9	1.12675	0.330887	8.03193e+07	0.570797	6.43016e-32	1.60754e-31	100	100
249	CD64-TotalA	10	8.32469	5.02211	121441595	0.835274	0	0	100	100
250	CD205-TotalA	10	7.8886	4.85613	1.19642e+08	0.822897	0	0	100	100
251	CD177-TotalA	10	6.68953	4.42641	1.2679e+08	0.872057	0	0	100	100
252	CD32-TotalA	10	6.94336	4.09878	120212180	0.826818	0	0	100	100
253	CD90-TotalA	10	7.0118	4.06851	121731932	0.837271	0	0	100	100
254	CD95-TotalA	10	6.68625	3.34705	1.18652e+08	0.816085	0	0	100	100
255	Ig-Lambda-TotalA	10	5.90287	3.14585	119259826	0.820267	0	0	100	100
256	CD126-TotalA	10	6.19172	3.0745	109368155	0.752233	0	0	100	99.9983
257	CD11b-TotalA	10	5.15492	2.7615	1.14716e+08	0.789017	0	0	100	100
258	CD49f-TotalA	10	5.83647	2.3399	107379206	0.738553	0	0	100	100
259	CD31-TotalA	10	5.18716	2.16467	1.09686e+08	0.754419	0	0	100	100
260	CD44-BJ18-TotalA	10	4.27252	1.85977	106252488	0.730803	0	0	100	100
261	CD119-TotalA	10	3.38308	1.7534	1.12167e+08	0.771483	0	0	100	100
262	CD59-TotalA	10	4.8525	1.73746	1.03564e+08	0.71231	2.511e-281	1.96172e-280	100	100
263	CD44-IM7-TotalA	10	4.21216	1.61615	101649732	0.699145	8.87951e-248	5.54969e-247	100	100
264	CD73-TotalA	10	2.41225	1.35451	1.05767e+08	0.727467	0	0	100	100
265	C5L2-TotalA	10	2.03782	1.17401	9.88635e+07	0.679982	9.00083e-203	5.35764e-202	100	100
266	CD35-TotalA	10	3.84144	1.14522	97003476	0.667189	2.96176e-175	1.60965e-174	100	100
267	IgM-TotalA	10	2.74773	1.01013	1.04244e+08	0.716987	9.22087e-294	7.68405e-293	100	100
268	CD184-TotalA	10	1.94272	0.911016	9.82595e+07	0.675828	1.29226e-193	7.3424e-193	100	100
269	CD235ab-TotalA	10	1.05372	0.572396	8.45747e+07	0.581704	2.81297e-43	1.00463e-42	100	100
270	CD107a-TotalA	10	1.03257	0.540733	83664309	0.575442	3.74006e-37	1.26353e-36	100	100
271	CD11c-TotalA	10	1.13164	0.528894	8.50688e+07	0.585102	8.38785e-47	3.17722e-46	100	100
272	CD274-TotalA	10	0.990964	0.516565	8.05247e+07	0.553848	9.86741e-20	2.74095e-19	100	100
273	CD29-TotalA	10	4.35149	0.489744	86157499	0.59259	4.50022e-55	1.93975e-54	100	100
274	CD164-TotalA	10	3.03025	0.448396	93371348	0.642207	2.36308e-127	1.23077e-126	100	100
275	CD273-TotalA	10	1.17441	0.44444	88400297	0.608016	2.73172e-74	1.31333e-73	100	100
276	CD270-TotalA	10	2.30064	0.431138	85833448	0.590361	1.53872e-52	6.41132e-52	100	100
277	CD58-TotalA	10	2.7969	0.410049	83599833	0.574998	9.73352e-37	3.20182e-36	100	100
278	HLA-ABC-TotalA	10	4.53119	0.390638	7.90716e+07	0.543854	1.32954e-13	2.96772e-13	100	100
279	FCeR1a-TotalA	10	0.852028	0.386897	82278472	0.56591	9.30328e-29	2.90728e-28	100	100
280	TCR-GD-TotalA	10	0.952205	0.363078	83765082	0.576135	8.29459e-38	2.88006e-37	100	100
281	LTBR-TotalA	10	1.15952	0.356087	76547869	0.526495	7.72005e-06	1.20626e-05	100	100
282	CD138-DL101-TotalA	10	0.80555	0.351164	8.04576e+07	0.553386	2.01602e-19	5.47831e-19	100	100
283	CD39-TotalA	10	2.61242	0.34248	91776093	0.631235	9.44074e-109	4.72037e-108	100	100
284	CD337-TotalA	10	0.63233	0.336574	7.67074e+07	0.527593	3.19212e-06	5.11557e-06	100	100
285	CD83-TotalA	10	0.719406	0.330128	78047352	0.536809	5.16941e-10	9.79054e-10	100	100
286	CD197-TotalA	10	0.75023	0.30982	79399991	0.546112	7.00222e-15	1.68323e-14	100	100
287	CD137-TotalA	10	0.563137	0.283581	76486701	0.526074	1.07366e-05	1.63667e-05	100	100
288	CD14-63D3-TotalA	10	0.609688	0.269678	79639882	0.547762	7.44558e-16	1.86139e-15	100	100
289	CD45RB-TotalA	11	17.8469	15.7836	127837566	0.950106	0	0	100	100
290	CD4-TotalA	11	10.6843	9.23335	8.69956e+07	0.646563	3.19786e-125	1.17569e-124	100	100
291	CD8a-TotalA	11	10.9451	8.79113	9.76574e+07	0.725803	2.15537e-294	1.49678e-293	100	100
292	CD8-TotalA	11	10.6306	8.33317	99812412	0.741819	0	0	100	100
293	CD28-TotalA	11	7.6109	6.4745	118028617	0.877204	0	0	100	100
294	CD27-TotalA	11	7.12132	6.06956	123077905	0.914731	0	0	100	100
295	CD127-TotalA	11	5.44991	4.97151	116400044	0.865101	0	0	100	100
296	CD183-TotalA	11	5.47386	4.20224	9.07236e+07	0.67427	3.31564e-176	1.42916e-175	100	100
297	CD226-TotalA	11	4.30327	3.73629	1.12627e+08	0.837061	0	0	100	100
298	CD278-TotalA	11	4.49989	3.71821	110309420	0.819834	0	0	100	100
299	Integrin-beta7-TotalA	11	5.12042	3.71125	1.07108e+08	0.796042	0	0	100	100
300	CD314-TotalA	11	3.54115	2.47743	91646502	0.681129	3.48771e-190	1.67678e-189	100	100
301	CD49a-TotalA	11	2.75284	2.01936	92903469	0.690471	4.36108e-210	2.27139e-209	100	100
302	CD230-TotalA	11	4.06232	1.76743	9.46275e+07	0.703284	5.21595e-239	2.96361e-238	100	100
303	CD38-TotalA	11	6.33569	1.52497	85409969	0.634778	3.37735e-106	1.17269e-105	100	100
304	CD196-TotalA	11	2.14145	1.38592	69677330	0.517851	0.00374317	0.00467896	100	100
305	CD69-TotalA	11	2.56483	1.37942	7.43605e+07	0.552657	1.21528e-17	2.26732e-17	100	100
306	CD279-TotalA	11	2.4423	1.27219	73427744	0.545725	1.12174e-13	1.94747e-13	100	100
307	CD150-TotalA	11	2.81551	1.11847	8.29429e+07	0.616443	9.36697e-80	3.00224e-79	100	100
308	CD195-TotalA	11	1.9543	0.970035	71151107	0.528804	2.89893e-06	3.89642e-06	100	100
309	CD25-TotalA	11	0.95527	0.6686	7.60059e+07	0.564886	5.80317e-26	1.29535e-25	100	100
310	HLA-ABC-TotalA	11	4.60202	0.462938	7.43778e+07	0.552786	1.01306e-17	1.91866e-17	100	100
311	CD164-TotalA	12	8.25206	5.86615	112008354	0.850013	0	0	100	100
312	CD205-TotalA	12	8.00993	4.96221	1.04363e+08	0.791992	0	0	100	100
313	CD63-TotalA	12	6.40989	4.05372	114096547	0.86586	0	0	100	100
314	CD32-TotalA	12	6.12247	3.23005	1.00825e+08	0.765143	0	0	100	100
315	CD90-TotalA	12	5.97101	2.97168	1.00291e+08	0.761095	0	0	100	100
316	CD126-TotalA	12	5.81839	2.67448	93233045	0.70753	6.53682e-244	8.17103e-243	100	99.9983
317	CD31-TotalA	12	4.94506	1.90456	94475211	0.716957	2.25324e-266	3.12951e-265	100	100
318	CD73-TotalA	12	2.74423	1.69353	99866141	0.757868	0	0	100	100
319	CD95-TotalA	12	4.91609	1.49618	8.77063e+07	0.665589	4.84537e-156	4.03781e-155	100	100
320	CD64-TotalA	12	4.91497	1.46273	84394282	0.640454	7.95927e-113	5.23636e-112	100	100
321	CD59-TotalA	12	4.28377	1.14009	83209661	0.631465	4.36751e-99	2.72969e-98	100	100
322	CD29-TotalA	12	4.75385	0.905345	87763077	0.66602	7.64471e-157	6.82564e-156	100	100
323	Ig-Lambda-TotalA	12	3.4217	0.557855	7.70312e+07	0.584577	4.41457e-42	1.67219e-41	100	100
324	CD47-TotalA	12	4.36555	0.556671	86544060	0.656769	4.5338e-140	3.54203e-139	100	100
325	CD138-DL101-TotalA	12	0.874469	0.421258	7.833e+07	0.594434	5.02746e-52	2.2444e-51	100	100
326	CD270-TotalA	12	2.16686	0.290538	7.40118e+07	0.561663	3.75924e-23	1.11882e-22	100	100
327	CD49f-TotalA	12	3.85225	0.27096	7.05437e+07	0.535344	1.34392e-08	2.30124e-08	100	100
328	CD20-TotalA	13	33.033	31.9964	117599280	0.986723	0	0	100	100
329	CD40-TotalA	13	13.2992	12.412	115198638	0.96658	0	0	100	100
330	CD22-TotalA	13	13.2696	12.3268	1.15703e+08	0.970809	0	0	100	100
331	CD268-TotalA	13	12.7542	11.8088	113137637	0.949287	0	0	100	100
332	HLA-DR-TotalA	13	13.3058	9.81875	108431820	0.909803	0	0	100	100
333	CD1c-TotalA	13	10.3273	9.28457	111908359	0.938973	0	0	100	100
334	IgM-TotalA	13	9.10364	7.57426	1.10656e+08	0.928465	0	0	100	100
335	CD38-TotalA	13	9.97617	5.28228	100099542	0.83989	0	0	100	100
336	CD267-TotalA	13	5.00334	4.50901	9.55832e+07	0.801995	0	0	100	100
337	CD9-TotalA	13	7.07999	4.09894	94526689	0.793131	0	0	100	100
338	CD150-TotalA	13	4.9415	3.31164	91631856	0.768842	0	0	100	100
339	CD196-TotalA	13	3.29586	2.57326	75728699	0.635406	3.76814e-95	1.34576e-94	100	100
340	CD271-TotalA	13	4.01183	2.51021	8.57582e+07	0.719558	6.83547e-247	5.02608e-246	100	100
341	CD8-TotalA	13	4.7245	2.18824	83227752	0.698327	7.71022e-202	4.38081e-201	100	100
342	HLA-ABC-TotalA	13	6.24401	2.15865	92805992	0.778693	0	0	100	100
343	CD8a-TotalA	13	4.11572	1.68941	81185786	0.681194	8.16415e-169	4.08207e-168	100	100
344	CD123-TotalA	13	1.82991	0.8993	7.41751e+07	0.62237	4.63033e-78	1.5643e-77	100	100
345	CD45RB-TotalA	13	3.35847	0.730492	7.07964e+07	0.594021	7.92156e-47	2.41511e-46	100	100
346	CD279-TotalA	13	1.8069	0.60938	7.37786e+07	0.619043	5.6445e-74	1.85674e-73	100	100
347	CD47-TotalA	13	4.4178	0.60862	76207603	0.639424	9.1484e-101	3.4653e-100	100	100
348	CD270-TotalA	13	2.39716	0.527585	6.85196e+07	0.574917	2.33401e-30	5.50473e-30	100	100
349	CD49f-TotalA	13	3.94598	0.366874	6.23184e+07	0.522886	0.000468751	0.00057445	100	100
350	CD52-TotalA	13	1.60088	0.290735	64304863	0.539553	1.48964e-09	2.41824e-09	100	100
351	CD274-TotalA	13	0.770263	0.284329	62170410	0.521644	0.000939109	0.00111799	100	100
352	Ig-Lambda-TotalA	13	3.14224	0.266802	6.28273e+07	0.527156	3.31571e-05	4.27282e-05	100	100
353	CD35-TotalA	13	2.99385	0.259879	66667952	0.559381	1.12621e-19	2.38603e-19	100	100
354	CD117-TotalA	14	11.9373	9.7854	102321030	0.880522	0	0	100	100
355	CD38-TotalA	14	8.86786	4.13265	9.21568e+07	0.793054	0	0	100	100
356	CD49d-TotalA	14	5.42124	3.01852	94758746	0.815445	0	0	100	100
357	CD230-TotalA	14	4.97768	2.70348	8.19809e+07	0.705485	3.65406e-211	2.28379e-210	100	100
358	CD35-TotalA	14	4.60855	1.92779	87657556	0.754336	0	0	100	100
359	CD58-TotalA	14	3.9524	1.60023	8.16993e+07	0.703062	2.91777e-206	1.65782e-205	100	100
360	CD36-TotalA	14	2.30069	1.32318	79128138	0.680936	3.45796e-164	1.54373e-163	100	100
361	CD81-TotalA	14	3.03682	1.20107	80494396	0.692693	6.07755e-186	3.03877e-185	100	100
362	CD164-TotalA	15	11.1549	8.81766	98934217	0.913212	0	0	100	100
363	CD63-TotalA	15	5.65101	3.24356	90480513	0.83518	0	0	100	100
364	CD126-TotalA	15	6.36324	3.21759	7.99521e+07	0.737998	1.4694e-263	3.67349e-262	100	99.9983
365	CD59-TotalA	15	5.49486	2.38051	80443228	0.742531	1.30027e-273	4.06334e-272	100	100
366	CD205-TotalA	15	5.28654	2.12093	7.28967e+07	0.672873	4.92437e-140	4.39676e-139	100	100
367	CD270-TotalA	15	3.26521	1.42061	77456856	0.714966	2.08751e-215	2.60938e-214	100	100
368	CD81-TotalA	15	3.19305	1.35934	7.43309e+07	0.686111	5.58355e-162	5.8162e-161	100	100
369	CD29-TotalA	15	5.12215	1.27871	7.84635e+07	0.724257	3.03486e-234	4.21509e-233	100	100
370	CD32-TotalA	15	4.16399	1.18913	69398308	0.640581	2.86679e-93	1.88605e-92	100	100
371	CD162-TotalA	15	4.38469	1.17839	7.03656e+07	0.64951	3.0718e-105	2.1332e-104	100	100
372	CD95-TotalA	15	4.52601	1.08379	69051920	0.637384	3.67755e-89	2.18902e-88	100	100
373	CD47-TotalA	15	4.70125	0.898846	7.87955e+07	0.727322	1.24384e-240	1.9435e-239	100	100
374	CD31-TotalA	15	3.86367	0.776813	65259757	0.60238	2.46966e-50	9.9583e-50	100	100
375	LTBR-TotalA	15	1.53184	0.735934	7.26596e+07	0.670684	1.46605e-136	1.22171e-135	100	100
376	CD119-TotalA	15	2.21575	0.530999	66450036	0.613367	2.62003e-61	1.16966e-60	100	100
377	CD49d-TotalA	15	2.97446	0.489638	67748122	0.625349	1.53277e-74	7.66386e-74	100	100
378	CD138-DL101-TotalA	15	0.83282	0.375422	6.33414e+07	0.584673	5.59477e-35	1.89013e-34	100	100
379	CD73-TotalA	15	1.46907	0.367527	6.47818e+07	0.597968	3.07249e-46	1.20019e-45	100	100
380	CD49b-TotalA	15	1.08361	0.348396	6.62746e+07	0.611748	1.27428e-59	5.30951e-59	100	100
381	IgM-TotalA	15	2.06051	0.29073	68708671	0.634215	3.49718e-85	1.90064e-84	100	100
382	CD117-TotalA	16	22.5973	20.7453	104388794	0.970785	0	0	100	100
383	CD38-TotalA	16	9.80377	5.08658	8.92619e+07	0.83011	0	0	100	100
384	CD49d-TotalA	16	5.61864	3.21426	9.28947e+07	0.863894	0	0	100	100
385	CD230-TotalA	16	4.41712	2.11897	77221563	0.718138	4.09682e-220	6.40129e-219	100	100
386	CD36-TotalA	16	2.1559	1.17061	7.12157e+07	0.662285	9.75448e-123	6.09655e-122	100	100
387	CD59-TotalA	16	4.19278	1.03819	6.77458e+07	0.630016	1.80429e-79	7.7771e-79	100	100
388	CD29-TotalA	16	4.86912	1.01766	72288404	0.672261	4.88242e-138	4.06868e-137	100	100
389	CD58-TotalA	16	3.38554	1.01204	69393369	0.645338	7.90709e-99	4.29733e-98	100	100
390	CD81-TotalA	16	2.78191	0.935342	7.16997e+07	0.666786	1.57717e-129	1.15969e-128	100	100
391	Integrin-beta7-TotalA	16	2.37096	0.848478	64557788	0.600368	4.25988e-48	1.47912e-47	100	100
392	CD47-TotalA	16	4.47291	0.663334	7.1329e+07	0.663338	2.61083e-124	1.71765e-123	100	100
393	CD134-TotalA	16	0.939747	0.648517	6.75028e+07	0.627756	8.49939e-77	3.42717e-76	100	100
394	CD169-TotalA	16	1.82511	0.610315	64772793	0.602368	5.82872e-50	2.08169e-49	100	100
395	CD52-TotalA	16	1.68506	0.376485	62318229	0.579541	7.56872e-31	2.1502e-30	100	100
396	CD35-TotalA	16	3.05841	0.325525	6.12562e+07	0.569664	4.79367e-24	1.19842e-23	100	100
397	CD45RB-TotalA	17	18.8187	16.6439	98545085	0.944286	0	0	100	100
398	CD8a-TotalA	17	17.4039	15.3624	97098883	0.930428	0	0	100	100
399	CD8-TotalA	17	14.0588	11.7885	95883245	0.91878	0	0	100	100
400	CD183-TotalA	17	12.7719	11.6784	97492562	0.934201	0	0	100	100
401	CD314-TotalA	17	10.2778	9.39087	96654497	0.92617	0	0	100	100
402	CD27-TotalA	17	9.25971	8.21717	98336856	0.942291	0	0	100	100
403	CD69-TotalA	17	8.8331	7.82044	86051728	0.824572	0	0	100	100
404	CD279-TotalA	17	7.58337	6.55369	8.27014e+07	0.792468	0	0	100	100
405	CD195-TotalA	17	6.64941	5.79511	85635942	0.820587	0	0	100	100
406	CD28-TotalA	17	5.35481	4.09433	7.65e+07	0.733045	1.37269e-243	9.03087e-243	100	100
407	CD49a-TotalA	17	3.89045	3.17261	77832366	0.745811	9.09431e-271	7.57859e-270	100	100
408	CD278-TotalA	17	3.31578	2.46614	7.64814e+07	0.732866	3.20955e-243	2.00597e-242	100	100
409	CD127-TotalA	17	2.76213	2.16027	7.22922e+07	0.692724	2.99519e-167	1.38666e-166	100	100
410	NKp80-TotalA	17	1.70963	1.31948	6.39391e+07	0.612683	1.95911e-58	5.97289e-58	100	100
411	CD161-TotalA	17	1.50743	1.17394	65889039	0.631367	9.3488e-79	3.24611e-78	100	100
412	Integrin-beta7-TotalA	17	2.62756	1.11187	58602614	0.561547	1.3363e-18	2.69416e-18	100	100
413	CD196-TotalA	17	1.81128	1.03369	5.54784e+07	0.53161	6.15547e-06	8.74357e-06	100	100
414	CD150-TotalA	17	2.68121	0.970266	65654828	0.629123	3.75844e-76	1.26974e-75	100	100
415	CD226-TotalA	17	1.62892	0.949833	59286240	0.568097	2.04455e-22	4.48366e-22	100	100
416	HLA-ABC-TotalA	17	4.99193	0.860246	6.48434e+07	0.621347	1.78852e-67	5.88329e-67	100	100
417	CD84-TotalA	17	1.45023	0.708019	67201269	0.643941	3.58314e-94	1.35725e-93	100	100
418	CD38-TotalA	17	5.43787	0.587118	6.10775e+07	0.585262	3.32594e-34	7.69893e-34	100	100
419	CD9-TotalA	17	3.58787	0.48596	63160451	0.605221	3.49703e-51	9.5028e-51	100	100
420	CD4-TotalA	17	2.04874	0.260897	4.70074e+07	0.450438	1.35564e-12	2.32131e-12	100	100
421	CD117-TotalA	18	4.78205	2.37264	6.15173e+07	0.712706	1.72867e-168	3.6014e-167	100	100
422	CD35-TotalA	18	4.97926	2.29078	6.80285e+07	0.788141	1.99527e-307	1.24705e-305	100	100
423	CD230-TotalA	18	4.07146	1.75199	56804064	0.658101	5.68558e-94	3.94832e-93	100	100
424	CD49d-TotalA	18	3.7685	1.29974	58712849	0.680215	1.62732e-121	1.69513e-120	100	100
425	CD38-TotalA	18	6.01579	1.17594	5.45285e+07	0.631738	8.05289e-66	3.72819e-65	100	100
426	CD58-TotalA	18	3.47535	1.09782	55791726	0.646373	8.08341e-81	4.39316e-80	100	100
427	CD36-TotalA	18	1.49399	0.485552	50823477	0.588813	7.1943e-31	2.36654e-30	100	100
428	CD81-TotalA	18	2.24159	0.37625	4.92643e+07	0.570749	3.49473e-20	9.70759e-20	100	100
429	CD45RB-TotalA	19	18.6693	16.3575	72309620	0.947562	0	0	100	100
430	CD4-TotalA	19	16.94	15.4663	58731799	0.769635	1.72263e-238	1.26664e-237	100	100
431	CD8a-TotalA	19	12.7724	10.5091	66414408	0.870309	0	0	100	100
432	CD8-TotalA	19	10.8249	8.39113	64889342	0.850325	0	0	100	100
433	CD279-TotalA	19	9.18061	8.13215	71247405	0.933642	0	0	100	100
434	CD226-TotalA	19	7.74202	7.18511	71408310	0.935751	0	0	100	100
435	CD314-TotalA	19	7.5572	6.53703	7.12769e+07	0.934029	0	0	100	100
436	CD271-TotalA	19	7.89748	6.44739	69134248	0.905951	0	0	100	100
437	CD27-TotalA	19	5.45127	4.26178	6.67847e+07	0.875162	0	0	100	100
438	CD278-TotalA	19	3.58627	2.72254	6.16499e+07	0.807874	0	0	100	100
439	CD183-TotalA	19	3.78855	2.41035	56520821	0.740662	2.03445e-190	1.10568e-189	100	100
440	NKp80-TotalA	19	2.61348	2.23192	60742790	0.795987	6.03812e-287	5.03176e-286	100	100
441	CD195-TotalA	19	3.13435	2.15881	5.76508e+07	0.755469	2.63039e-214	1.82666e-213	100	100
442	CD44-BJ18-TotalA	19	3.92246	1.46499	5.30927e+07	0.695739	1.18799e-126	4.36761e-126	100	100
443	CD84-TotalA	19	1.9749	1.23814	54928107	0.71979	3.65444e-159	1.52268e-158	100	100
444	CD162-TotalA	19	4.32969	1.11138	5.01307e+07	0.656924	4.29044e-82	1.30806e-81	100	100
445	CD150-TotalA	19	2.81842	1.10259	49941716	0.654448	1.39293e-79	4.14564e-79	100	100
446	CD44-IM7-TotalA	19	3.72976	1.0911	50715940	0.664593	4.00644e-90	1.28411e-89	100	100
447	CD69-TotalA	19	2.22648	1.01064	43722962	0.572956	4.55012e-19	8.75023e-19	100	100
448	Integrin-beta7-TotalA	19	2.50645	0.97924	45254229	0.593022	5.45292e-30	1.13603e-29	100	100
449	CD127-TotalA	19	1.42863	0.781085	48348680	0.633572	5.44547e-60	1.47975e-59	100	100
450	CD49d-TotalA	19	3.06683	0.579468	48574584	0.636532	1.34719e-62	3.7422e-62	100	100
451	HLA-ABC-TotalA	19	4.6742	0.528855	43299276	0.567404	1.67003e-16	3.11573e-16	100	100
452	CD117-TotalA	20	6.51421	4.13247	59191244	0.796489	1.94566e-280	6.0802e-279	100	100
453	CD49b-TotalA	20	4.40016	3.73006	6.60913e+07	0.889337	0	0	100	100
454	CD59-TotalA	20	5.97924	2.85167	57114371	0.768542	1.90857e-230	2.98215e-229	100	100
455	CD162-TotalA	20	6.03302	2.84927	5.96067e+07	0.80208	4.96142e-291	2.06726e-289	100	100
456	HLA-ABC-TotalA	20	6.86149	2.76103	6.20661e+07	0.835174	0	0	100	100
457	CD81-TotalA	20	4.50502	2.68514	5.91806e+07	0.796346	3.61452e-280	9.0363e-279	100	100
458	CD164-TotalA	20	4.81301	2.25875	51592052	0.694233	1.57428e-121	1.63988e-120	100	100
459	HLA-DR-TotalA	20	5.96956	2.20427	4.92428e+07	0.66262	9.06343e-86	7.08081e-85	100	100
460	CD49d-TotalA	20	4.5238	2.0662	5.75239e+07	0.774053	6.50837e-240	1.16221e-238	100	100
461	CD84-TotalA	20	2.67333	1.95029	5.82336e+07	0.783602	9.00337e-257	1.8757e-255	100	100
462	CD29-TotalA	20	5.02027	1.16225	51724540	0.696015	9.82732e-124	1.11674e-122	100	100
463	CD135-TotalA	20	1.32588	0.909126	4.81654e+07	0.648123	1.76872e-71	1.30053e-70	100	100
464	CD47-TotalA	20	4.70369	0.89256	5.35741e+07	0.720904	1.31386e-156	1.64233e-155	100	100
465	CD49f-TotalA	20	4.38971	0.815031	44062806	0.592918	3.46022e-29	1.73011e-28	100	100
466	LTBR-TotalA	20	1.60886	0.807373	4.95563e+07	0.666839	3.54501e-90	3.16519e-89	100	100
467	CD270-TotalA	20	2.4754	0.600625	4.31938e+07	0.581225	1.09014e-22	4.69886e-22	100	100
468	CD126-TotalA	20	3.65989	0.427018	41839915	0.563006	2.86237e-14	9.17427e-14	100	99.9983
469	CD52-TotalA	20	1.72595	0.414628	43071763	0.579582	7.61542e-22	3.07074e-21	100	100
470	CD63-TotalA	20	2.87352	0.377058	4.42797e+07	0.595837	6.06856e-31	3.16071e-30	100	100
471	CD169-TotalA	20	1.5558	0.329626	4.38572e+07	0.590151	1.42684e-27	6.85983e-27	100	100
472	HLA-DR-TotalA	21	12.4841	8.84588	63554442	0.891156	0	0	100	100
473	CD9-TotalA	21	10.838	7.87495	68181917	0.956042	0	0	100	100
474	CD49f-TotalA	21	7.74962	4.24074	60406245	0.847013	0	0	100	100
475	CD38-TotalA	21	8.25564	3.45511	5.34189e+07	0.749036	1.48468e-190	2.65122e-189	100	100
476	CD218a-TotalA	21	5.29895	2.7333	5.76174e+07	0.807908	3.5478e-290	1.10869e-288	100	100
477	HLA-ABC-TotalA	21	6.4768	2.36638	5.62475e+07	0.788698	2.32789e-255	5.81973e-254	100	100
478	CD81-TotalA	21	3.7754	1.93881	5.30804e+07	0.74429	1.94126e-183	3.03322e-182	100	100
479	CD127-TotalA	21	2.23753	1.60489	47466107	0.665567	2.50143e-85	1.7371e-84	100	100
480	CD22-TotalA	21	2.57566	1.25177	4.64477e+07	0.651286	1.48659e-71	8.44655e-71	100	100
481	CD123-TotalA	21	2.16716	1.23086	4.64425e+07	0.651214	1.73202e-71	9.41315e-71	100	100
482	CD102-TotalA	21	2.00206	0.907297	5.10923e+07	0.716413	2.11661e-144	1.88983e-143	100	100
483	CD29-TotalA	21	4.67758	0.811795	4.54233e+07	0.636922	6.05139e-59	3.15176e-58	100	100
484	CD69-TotalA	21	1.99946	0.777696	4.51451e+07	0.633022	9.78593e-56	4.70477e-55	100	100
485	CD169-TotalA	21	1.9837	0.765716	4.50301e+07	0.631409	1.95274e-54	9.04048e-54	100	100
486	CD268-TotalA	21	2.05526	0.735873	4.16233e+07	0.58364	4.64517e-23	1.48884e-22	100	100
487	CD150-TotalA	21	2.43647	0.711527	3.9129e+07	0.548664	8.7285e-09	1.91415e-08	100	100
488	CD154-TotalA	21	1.91092	0.687253	43206770	0.605843	6.24971e-36	2.44129e-35	100	100
489	CD59-TotalA	21	3.81746	0.644684	41212880	0.577884	3.30627e-20	1.00801e-19	100	100
490	CD135-TotalA	21	0.991487	0.567343	41684254	0.584494	1.68581e-23	5.54542e-23	100	100
491	CD47-TotalA	21	4.28911	0.469023	42997019	0.602901	4.69435e-34	1.77816e-33	100	100
492	CD140b-TotalA	21	1.09625	0.46748	42524368	0.596274	5.09421e-30	1.81936e-29	100	100
493	CD8-TotalA	21	3.04086	0.441212	41026176	0.575266	5.63526e-19	1.63816e-18	100	100
494	CD20-TotalA	21	2.51652	0.4363	3.85032e+07	0.53989	2.40187e-06	4.48109e-06	100	100
495	CD52-TotalA	21	1.68352	0.371009	3.88629e+07	0.544932	1.08122e-07	2.11176e-07	100	100
496	CD1c-TotalA	21	1.69361	0.352429	3.76154e+07	0.527441	0.0011767	0.00175104	100	100
497	CD271-TotalA	21	1.9286	0.351254	4.05339e+07	0.568363	6.32815e-16	1.71961e-15	100	100
498	CD184-TotalA	21	1.35033	0.28737	39105440	0.548334	1.09906e-08	2.36867e-08	100	100
499	CD117-TotalA	22	13.0231	10.7484	58919851	0.902233	0	0	100	100
500	CD38-TotalA	22	9.20412	4.41485	52375782	0.802025	6.51674e-256	4.07296e-254	100	100
501	Integrin-beta7-TotalA	22	4.95511	3.46908	4.73812e+07	0.725544	1.24639e-143	1.7311e-142	100	100
502	HLA-DR-TotalA	22	6.45839	2.69633	4.88642e+07	0.748252	1.40346e-173	4.38583e-172	100	100
503	CD49b-TotalA	22	2.8541	2.14659	5.14075e+07	0.787198	1.31846e-231	5.49359e-230	100	100
504	CD162-TotalA	22	5.29697	2.09268	4.87656e+07	0.746743	1.68733e-171	4.21833e-170	100	100
505	HLA-ABC-TotalA	22	5.91618	1.79162	48207108	0.73819	5.89122e-160	1.052e-158	100	100
506	CD84-TotalA	22	2.0234	1.28366	4.23132e+07	0.647937	6.97835e-63	3.79258e-62	100	100
507	CD135-TotalA	22	1.09779	0.674607	39977960	0.612178	6.56366e-37	2.56393e-36	100	100
508	CD59-TotalA	22	3.83136	0.657745	3.87743e+07	0.593747	2.77812e-26	8.68162e-26	100	100
509	CD47-TotalA	22	4.438	0.619807	42906506	0.657023	1.3071e-70	7.78037e-70	100	100
510	CD164-TotalA	22	3.18368	0.594244	38879471	0.595357	3.89267e-27	1.28048e-26	100	100
511	CD49d-TotalA	22	3.06799	0.578852	4.19456e+07	0.642309	2.51965e-58	1.31232e-57	100	100
512	CD52-TotalA	22	1.78204	0.470684	38401827	0.588043	2.25371e-23	6.87105e-23	100	100
513	CD230-TotalA	22	2.66413	0.308814	37517281	0.574498	3.49506e-17	9.29537e-17	100	100
514	HLA-DR-TotalA	23	15.5529	11.9491	59212248	0.932005	0	0	100	100
515	CD38-TotalA	23	10.7994	6.03596	5.50848e+07	0.867039	0	0	100	100
516	CD9-TotalA	23	8.8345	5.81903	5.82149e+07	0.916306	0	0	100	100
517	CD150-TotalA	23	7.3263	5.68562	5.3201e+07	0.837388	0	0	100	100
518	HLA-ABC-TotalA	23	7.92811	3.83798	5.82546e+07	0.916932	0	0	100	100
519	CD22-TotalA	23	4.99392	3.70974	54923632	0.864502	0	0	100	100
520	CD49f-TotalA	23	7.12153	3.59232	51610393	0.812351	3.39497e-266	6.06244e-265	100	100
521	CD268-TotalA	23	4.43927	3.16011	50779624	0.799275	1.50306e-244	2.08758e-243	100	100
522	CD127-TotalA	23	3.68541	3.07466	48846328	0.768845	9.40341e-198	1.06857e-196	100	100
523	CD81-TotalA	23	4.16728	2.33331	5.12543e+07	0.806747	8.34063e-257	1.30322e-255	100	100
524	CD218a-TotalA	23	4.68106	2.09857	49757237	0.783182	3.52885e-219	4.41107e-218	100	100
525	CD184-TotalA	23	2.79962	1.76146	45664824	0.718767	1.24089e-131	1.03408e-130	100	100
526	CD279-TotalA	23	2.74418	1.55342	4.72599e+07	0.743874	4.32909e-163	4.16259e-162	100	100
527	CD8-TotalA	23	3.65228	1.06239	4.16776e+07	0.656008	6.98704e-68	3.79731e-67	100	100
528	CD27-TotalA	23	2.29301	1.03272	37948881	0.597318	1.78564e-27	5.87381e-27	100	100
529	CD47-TotalA	23	4.32289	0.502362	3.91254e+07	0.615837	3.18048e-38	1.24238e-37	100	100
530	CD69-TotalA	23	1.70485	0.476209	39267996	0.618081	1.18849e-39	5.12278e-39	100	100
531	CD1c-TotalA	23	1.80542	0.465431	37676132	0.593025	3.0255e-25	9.69712e-25	100	100
532	CD102-TotalA	23	1.46565	0.359484	40357128	0.635224	1.87952e-51	8.70148e-51	100	100
533	CD140b-TotalA	23	0.967137	0.335075	3.67441e+07	0.578355	2.25212e-18	6.39806e-18	100	100
534	CD135-TotalA	23	0.728852	0.298853	35343837	0.556314	3.2924e-10	7.91442e-10	100	100
535	CD29-TotalA	23	4.1615	0.284867	34743038	0.546858	1.7039e-07	3.49159e-07	100	100
536	CD52-TotalA	23	1.59737	0.282535	3.37003e+07	0.530445	0.000680038	0.00110396	100	100
537	CD117-TotalA	24	20.6522	18.445	49431892	0.955571	0	0	100	100
538	CD38-TotalA	24	10.1323	5.33949	4.34416e+07	0.839773	1.49427e-256	6.22611e-255	100	100
539	CD49d-TotalA	24	6.08931	3.64087	4.59784e+07	0.888811	0	0	100	100
540	CD230-TotalA	24	5.46136	3.14458	39121013	0.75625	8.0731e-147	2.01828e-145	100	100
541	CD81-TotalA	24	3.78346	1.93635	3.97549e+07	0.768504	5.35974e-161	1.67492e-159	100	100
542	CD58-TotalA	24	4.17072	1.79239	3.78672e+07	0.732013	1.0171e-120	1.58922e-119	100	100
543	CD36-TotalA	24	2.36091	1.36006	3.52695e+07	0.681797	7.36302e-75	5.11321e-74	100	100
544	CD59-TotalA	24	4.48368	1.31683	33611735	0.64975	2.21295e-51	1.20269e-50	100	100
545	CD29-TotalA	24	5.09306	1.22871	3.63687e+07	0.703046	6.50583e-93	6.77691e-92	100	100
546	CD35-TotalA	24	3.88317	1.15685	34331543	0.663665	5.06181e-61	3.16363e-60	100	100
547	CD47-TotalA	24	4.79825	0.982818	37885906	0.732375	4.33426e-121	7.73974e-120	100	100
548	Integrin-beta7-TotalA	24	2.50966	0.975749	2.91746e+07	0.563976	1.17737e-10	3.19937e-10	100	100
549	CD169-TotalA	24	1.99716	0.77517	31530096	0.60951	2.82146e-28	1.10213e-27	100	100
550	CD52-TotalA	24	2.03967	0.730183	32392996	0.626191	5.40536e-37	2.59873e-36	100	100
551	CD134-TotalA	24	0.71139	0.406679	2.99188e+07	0.578362	3.00323e-15	9.3851e-15	100	100
552	CD117-TotalA	25	5.44688	3.02263	36428863	0.72421	8.38926e-110	8.0666e-109	100	100
553	Rat-IgG1-lambda-TotalA	25	0.577879	0.296054	2.82487e+07	0.561587	9.63169e-10	2.18902e-09	100	100
554	CD271-TotalA	26	36.4052	35.2594	45116626	0.980614	0	0	100	100
555	CD123-TotalA	26	23.6869	23.0128	44847575	0.974766	0	0	100	100
556	CD4-TotalA	26	18.4556	16.87	4.21278e+07	0.915652	0	0	100	100
557	CD195-TotalA	26	13.8888	13.0304	42164943	0.916459	0	0	100	100
558	CD183-TotalA	26	13.1202	11.8391	39938857	0.868075	1.11798e-267	1.74685e-266	100	100
559	CD38-TotalA	26	10.464	5.66686	3.93367e+07	0.854986	3.95946e-249	5.49926e-248	100	100
560	Notch-1-TotalA	26	5.69862	5.45678	29984547	0.651717	7.95699e-55	3.82547e-54	54.7963	47.203
561	CD192-TotalA	26	6.16072	4.72927	37700067	0.819415	4.18811e-202	5.23514e-201	100	100
562	CD39-TotalA	26	6.5845	4.35484	40789095	0.886555	5.21805e-295	1.30451e-293	100	100
563	HLA-DR-TotalA	26	7.72836	3.96778	36622164	0.795986	7.75384e-174	7.45562e-173	100	100
564	CD218a-TotalA	26	6.46348	3.89319	4.01933e+07	0.873605	1.02146e-275	1.82404e-274	100	100
565	CD169-TotalA	26	5.0449	3.86004	3.74202e+07	0.813331	1.47588e-194	1.67714e-193	100	100
566	CD162-TotalA	26	7.02013	3.82627	40273943	0.875358	2.73311e-278	5.69398e-277	100	100
567	CD44-IM7-TotalA	26	6.03879	3.41996	36463430	0.792536	7.42779e-170	6.63196e-169	100	100
568	CD44-BJ18-TotalA	26	5.18691	2.73294	3.49736e+07	0.760155	9.31703e-135	7.76419e-134	100	100
569	CD279-TotalA	26	3.51929	2.3307	31997603	0.695471	6.41662e-77	4.45598e-76	100	100
570	CD49d-TotalA	26	4.77342	2.30263	37148101	0.807418	2.3191e-187	2.41573e-186	100	100
571	CD28-TotalA	26	3.60985	2.2601	31598281	0.686792	2.10925e-70	1.25551e-69	100	100
572	Notch 1-TotalA	26	2.27435	2.04365	25316668	0.55026	4.47756e-07	8.88405e-07	45.2037	52.797
573	CD164-TotalA	26	4.45821	1.88162	2.99827e+07	0.651677	4.88354e-47	2.10497e-46	100	100
574	CD135-TotalA	26	2.06081	1.64612	32991621	0.717076	2.0296e-94	1.49235e-93	100	100
575	Integrin-beta7-TotalA	26	2.94181	1.41179	3.16647e+07	0.688235	1.82265e-71	1.13916e-70	100	100
576	CD206-TotalA	26	1.70485	1.30379	30810019	0.669659	2.11394e-58	1.10101e-57	100	100
577	CD35-TotalA	26	3.93807	1.21061	29963960	0.65127	8.54372e-47	3.55988e-46	100	100
578	HLA-ABC-TotalA	26	5.21883	1.07587	29219527	0.635089	1.13196e-37	4.16161e-37	100	100
579	CD154-TotalA	26	2.29639	1.07272	29549199	0.642255	1.38008e-41	5.39094e-41	100	100
580	CD127-TotalA	26	1.56421	0.911754	30580369	0.664667	4.03585e-55	2.01793e-54	100	100
581	CD47-TotalA	26	4.63279	0.813718	3.18446e+07	0.692146	2.18022e-74	1.43436e-73	100	100
582	CD31-TotalA	26	3.91237	0.812471	27393357	0.595397	1.31181e-19	3.99943e-19	100	100
583	CD140b-TotalA	26	1.32595	0.696766	2.82887e+07	0.614858	1.06213e-27	3.49385e-27	100	100
584	CD29-TotalA	26	4.55192	0.678818	2.83416e+07	0.616007	3.17824e-28	1.07373e-27	100	100
585	CD52-TotalA	26	1.78983	0.476038	27244467	0.592161	2.09473e-18	6.2343e-18	100	100
586	CD16-TotalA	26	1.30588	0.400602	2.56492e+07	0.557488	4.77849e-08	1.06663e-07	100	100
587	CD49b-TotalA	26	1.13011	0.389354	2.71213e+07	0.589484	1.93212e-17	5.48899e-17	100	100
588	CD36-TotalA	26	1.27637	0.259701	24706355	0.536995	0.0004427	0.000718669	100	100
589	CD45RB-TotalA	27	19.6128	17.118	31916219	0.936255	1.59336e-278	4.97926e-277	100	100
590	CD314-TotalA	27	14.4506	13.4176	3.29851e+07	0.967611	0	0	100	100
591	CD8a-TotalA	27	15.0714	12.7062	31952270	0.937313	7.25768e-280	3.02404e-278	100	100
592	CD27-TotalA	27	12.3061	11.1302	32867244	0.964153	0	0	100	100
593	CD69-TotalA	27	10.7087	9.55965	30391201	0.891519	9.56599e-225	1.49469e-223	100	100
594	CD8-TotalA	27	11.7003	9.17636	3.10387e+07	0.910512	7.20729e-247	1.47021e-245	100	100
595	CD16-TotalA	27	8.64796	7.80939	24253313	0.711465	6.00753e-67	3.41337e-66	100	100
596	CD161-TotalA	27	7.21209	6.90838	31036999	0.910463	8.23319e-247	1.47021e-245	100	100
597	NKp80-TotalA	27	7.1302	6.76432	31773918	0.932081	2.92351e-273	7.30877e-272	100	100
598	CD183-TotalA	27	7.10921	5.73352	28524985	0.836774	7.88712e-167	1.09543e-165	100	100
599	CD20-TotalA	27	7.65178	5.61464	23435168	0.687465	5.28197e-53	2.44536e-52	100	100
600	CD38-TotalA	27	9.78316	4.96111	2.77917e+07	0.815262	1.89433e-146	2.36791e-145	100	100
601	CD196-TotalA	27	3.79209	3.01253	26028672	0.763545	6.14851e-103	5.12376e-102	100	100
602	CD337-TotalA	27	3.05632	2.77241	26657489	0.781991	1.4396e-117	1.38424e-116	100	100
603	CD90-TotalA	27	5.2461	2.15814	24273046	0.712044	2.64122e-67	1.57215e-66	100	100
604	CD49a-TotalA	27	2.70581	1.9146	21604841	0.633773	7.83477e-28	2.88043e-27	100	100
605	CD195-TotalA	27	2.5892	1.5833	23662328	0.694129	1.04274e-56	5.01317e-56	100	100
606	Integrin-beta7-TotalA	27	2.47677	0.937813	19134209	0.561298	5.42378e-07	1.14911e-06	100	100
607	HLA-ABC-TotalA	27	4.82296	0.672795	20260148	0.594327	1.25231e-14	3.47864e-14	100	100
608	CD271-TotalA	27	2.2113	0.632954	20807703	0.610389	1.82022e-19	5.83403e-19	100	100
609	CD278-TotalA	27	1.24596	0.328632	18738229	0.549682	4.88314e-05	9.24837e-05	100	100
610	CD84-TotalA	27	1.06644	0.306741	19933054	0.584732	4.32142e-12	1.12537e-11	100	100
611	CD271-TotalA	28	21.4245	19.9919	26751770	0.94897	3.24288e-244	4.0536e-242	100	100
612	CD1c-TotalA	28	11.2406	9.96814	24381717	0.864897	5.04383e-162	9.00684e-161	100	100
613	HLA-DR-TotalA	28	13.3918	9.65503	25397688	0.900936	3.50299e-195	8.75748e-194	100	100
614	CD56-TotalA	28	9.81268	7.62121	24057467	0.853395	4.26616e-152	6.66587e-151	100	100
615	CD192-TotalA	28	8.18866	6.74958	24919402	0.88397	3.48426e-179	7.25888e-178	100	100
616	Integrin-beta7-TotalA	28	7.91797	6.41906	25634067	0.909322	2.417e-203	7.55312e-202	100	100
617	CD39-TotalA	28	8.05054	5.8108	26364532	0.935234	1.25369e-229	7.83555e-228	100	100
618	CD162-TotalA	28	7.69472	4.48731	25857662	0.917253	3.22381e-211	1.34325e-209	100	100
619	CD169-TotalA	28	5.60788	4.40846	22980092	0.815177	2.18022e-121	2.09637e-120	100	100
620	CD38-TotalA	28	8.69789	3.85955	21852777	0.775187	5.30424e-93	3.90018e-92	100	100
621	CD267-TotalA	28	4.4123	3.79849	20108472	0.713311	1.2674e-56	6.33701e-56	100	100
622	CD218a-TotalA	28	6.09004	3.49786	2.38899e+07	0.847449	4.34009e-147	6.0279e-146	100	100
623	CD183-TotalA	28	4.79814	3.39556	20068113	0.71188	6.85845e-56	3.29733e-55	100	100
624	CD63-TotalA	28	5.86691	3.3885	23820470	0.844988	4.84638e-145	6.05797e-144	100	100
625	CD135-TotalA	28	3.66723	3.25676	23386741	0.829602	1.44185e-132	1.63846e-131	100	100
626	CD86-TotalA	28	4.61899	3.18573	23201430	0.823028	2.06684e-127	2.15296e-126	100	100
627	CD44-IM7-TotalA	28	5.71625	3.07824	2.23705e+07	0.793551	1.46101e-105	1.21751e-104	100	100
628	CD44-BJ18-TotalA	28	5.37414	2.90824	2.24422e+07	0.796096	2.29236e-107	2.04675e-106	100	100
629	CD163-TotalA	28	4.69102	2.89056	2.10153e+07	0.745479	2.15876e-74	1.34922e-73	100	100
630	CD22-TotalA	28	4.08342	2.75613	21711510	0.770176	1.02748e-89	7.13528e-89	100	100
631	CD9-TotalA	28	5.53432	2.43696	22215932	0.78807	9.96329e-102	7.78382e-101	100	100
632	CD230-TotalA	28	4.7522	2.40967	2.06723e+07	0.733312	2.21644e-67	1.31931e-66	100	100
633	FCeR1a-TotalA	28	2.48571	2.02025	20315639	0.72066	1.8265e-60	9.51304e-60	100	100
634	CD4-TotalA	28	3.69662	1.91581	18573771	0.658871	3.47982e-32	1.17561e-31	100	100
635	CD195-TotalA	28	2.7705	1.76343	18820556	0.667625	1.22747e-35	4.79482e-35	100	100
636	CD81-TotalA	28	3.32793	1.46482	20537640	0.728535	1.00448e-64	5.70729e-64	100	100
637	Ig-Lambda-TotalA	28	4.33204	1.45889	18721555	0.664113	3.13323e-34	1.08793e-33	100	100
638	CD49d-TotalA	28	3.93291	1.44444	20341424	0.721575	5.94948e-61	3.23341e-60	100	100
639	HLA-ABC-TotalA	28	5.57963	1.43416	19741600	0.700297	3.87919e-50	1.79592e-49	100	100
640	CD49a-TotalA	28	2.21423	1.41617	17626920	0.625283	1.24385e-20	3.53367e-20	100	100
641	Notch-1-TotalA	28	1.69457	1.39547	1.61915e+07	0.574366	2.18781e-09	4.48321e-09	51.0776	47.2685
642	CD84-TotalA	28	2.13919	1.38719	1.9706e+07	0.699033	1.57409e-49	7.02718e-49	100	100
643	CD126-TotalA	28	4.47638	1.2443	17568911	0.623225	5.19267e-20	1.41105e-19	100	99.9984
644	CD58-TotalA	28	3.55274	1.15809	1.8784e+07	0.666329	4.08923e-35	1.46044e-34	100	100
645	CD49f-TotalA	28	4.73103	1.14856	17479432	0.620051	4.49778e-19	1.19622e-18	100	100
646	CD123-TotalA	28	2.0267	1.07466	17040307	0.604474	8.09639e-15	2.0241e-14	100	100
647	CD119-TotalA	28	2.75278	1.06024	18367357	0.651548	1.94549e-29	6.39965e-29	100	100
648	CD29-TotalA	28	4.88461	1.01073	1.88876e+07	0.670003	1.31626e-36	5.3075e-36	100	100
649	CD31-TotalA	28	3.86294	0.758689	16675486	0.591532	1.01708e-11	2.31154e-11	100	100
650	CD41-TotalA	28	1.30842	0.745835	17597056	0.624223	2.60334e-20	7.23149e-20	100	100
651	CD49b-TotalA	28	1.4676	0.727521	18301095	0.649198	1.39293e-28	4.35292e-28	100	100
652	CD59-TotalA	28	3.87348	0.693449	1.65407e+07	0.586751	1.12836e-10	2.43181e-10	100	100
653	CD47-TotalA	28	4.51655	0.692612	18797704	0.666814	2.6085e-35	9.88067e-35	100	100
654	CD226-TotalA	28	1.29073	0.588879	16028772	0.568591	3.41915e-07	6.57529e-07	100	100
655	CD154-TotalA	28	1.78344	0.550614	16669894	0.591334	1.12664e-11	2.51482e-11	100	100
656	CD140b-TotalA	28	1.16379	0.529965	17076605	0.605761	3.78724e-15	9.66132e-15	100	100
657	CD93-TotalA	28	1.23789	0.418082	16506019	0.585521	2.05468e-10	4.35314e-10	100	100
658	CD278-TotalA	28	1.32348	0.406213	17323142	0.614507	1.7115e-17	4.45703e-17	100	100
659	CD52-TotalA	28	1.70783	0.391086	1.66362e+07	0.59014	2.07652e-11	4.55378e-11	100	100
660	LTBR-TotalA	28	1.17339	0.35827	1.69208e+07	0.600236	9.26179e-14	2.22639e-13	100	100
661	CD16-TotalA	28	1.25348	0.345845	15834382	0.561696	4.51481e-06	8.42315e-06	100	100
662	CD61-TotalA	28	0.7267	0.28555	15904956	0.564199	1.82176e-06	3.45031e-06	100	100
663	CD36-TotalA	29	16.0699	15.1405	21185253	0.951197	2.7264e-195	3.408e-193	100	100
664	CD169-TotalA	29	13.7051	12.5473	2.10494e+07	0.945098	4.20778e-190	2.62986e-188	100	100
665	CD163-TotalA	29	14.2581	12.5106	19934946	0.89506	3.38281e-150	6.04074e-149	100	100
666	CD16-TotalA	29	11.2203	10.3721	20408868	0.916338	1.37732e-166	5.73881e-165	100	100
667	CD56-TotalA	29	8.3142	6.10144	18309977	0.8221	1.65994e-100	1.7291e-99	100	100
668	CD273-TotalA	29	6.73952	6.02762	2.00369e+07	0.899636	1.19238e-153	2.98095e-152	100	100
669	CD49a-TotalA	29	6.4608	5.686	19970452	0.896654	2.14307e-151	4.46473e-150	100	100
670	CD218a-TotalA	29	7.78719	5.19959	2.00734e+07	0.901276	6.7515e-155	2.10984e-153	100	100
671	CD39-TotalA	29	7.32056	5.06706	19682345	0.883718	8.22391e-142	1.28499e-140	100	100
672	CD206-TotalA	29	5.37904	4.99162	18696518	0.839455	2.05591e-111	2.33626e-110	100	100
673	CD4-TotalA	29	6.28106	4.51271	18764570	0.842511	2.1566e-113	2.69575e-112	100	100
674	CD9-TotalA	29	7.57937	4.49037	19085507	0.856921	5.7737e-123	8.01903e-122	100	100
675	HLA-DR-TotalA	29	8.07941	4.29519	17274543	0.77561	4.26426e-74	3.55355e-73	100	100
676	CD271-TotalA	29	5.26235	3.70032	17903562	0.803852	1.18422e-89	1.13867e-88	100	100
677	CD154-TotalA	29	4.37747	3.15936	1.68187e+07	0.755143	9.14162e-64	7.14189e-63	100	100
678	CD81-TotalA	29	4.21757	2.35745	1.7565e+07	0.78865	4.31379e-81	3.8516e-80	100	100
679	CD86-TotalA	29	3.70858	2.26472	16336748	0.733504	1.05508e-53	7.32697e-53	100	100
680	CD63-TotalA	29	4.63135	2.14005	16442659	0.738259	7.72495e-56	5.68011e-55	100	100
681	CD73-TotalA	29	2.74941	1.64675	1.54182e+07	0.692264	5.65369e-37	2.97003e-36	100	100
682	CD117-TotalA	29	4.06852	1.61278	13220011	0.593566	6.32221e-10	1.75617e-09	100	100
683	CD230-TotalA	29	3.86561	1.51387	1.49308e+07	0.67038	2.1253e-29	9.16079e-29	100	100
684	CD140b-TotalA	29	2.12017	1.49124	15667568	0.703459	3.37699e-41	2.01011e-40	100	100
685	HLA-ABC-TotalA	29	5.52918	1.38109	1.44748e+07	0.649906	3.96955e-23	1.60063e-22	100	100
686	TCR-GD-TotalA	29	1.58594	0.988038	1.50217e+07	0.674458	9.64139e-31	4.4636e-30	100	100
687	CD107a-TotalA	29	1.46357	0.955589	14335421	0.643646	2.28429e-21	8.65261e-21	100	100
688	CD325-TotalA	29	1.34994	0.866311	14329398	0.643376	2.71103e-21	9.96702e-21	100	100
689	CD84-TotalA	29	1.58783	0.830284	14079578	0.632159	2.49783e-18	8.67303e-18	100	100
690	CD270-TotalA	29	2.52132	0.638211	12980643	0.582818	4.44819e-08	1.09024e-07	100	100
691	CD83-TotalA	29	0.980897	0.581752	13256982	0.595226	3.13685e-10	9.11875e-10	100	100
692	CD58-TotalA	29	2.84754	0.446783	12298835	0.552206	0.000561837	0.000975412	100	100
693	CD31-TotalA	29	3.50901	0.401406	12208223	0.548137	0.00146977	0.00241739	100	100
694	CD194-TotalA	29	0.604829	0.362525	12442220	0.558644	0.000106726	0.000199117	100	100
695	CD10-TotalA	29	1.17699	0.32235	12874919	0.578071	2.49039e-07	5.46138e-07	100	100
696	CD41-TotalA	29	0.888619	0.32231	13474538	0.604994	3.9976e-12	1.24925e-11	100	100
697	CD123-TotalA	30	18.4107	17.5342	16602877	0.933234	2.31751e-144	2.89688e-142	100	100
698	FCeR1a-TotalA	30	10.1204	9.6858	14514989	0.815876	1.18627e-77	2.96567e-76	100	100
699	CD38-TotalA	30	10.4851	5.6444	14987027	0.842409	6.5044e-91	4.06525e-89	100	100
700	Integrin-beta7-TotalA	30	6.45934	4.93531	14881802	0.836494	7.26781e-88	3.02825e-86	100	100
701	CD10-TotalA	30	5.18953	4.35373	1.27666e+07	0.7176	8.61287e-38	1.19623e-36	100	100
702	CD164-TotalA	30	6.56596	3.98499	14447227	0.812067	7.77225e-76	1.61922e-74	100	100
703	CD192-TotalA	30	4.77405	3.29954	1.15158e+07	0.647294	3.37451e-18	2.34341e-17	100	100
704	CD49b-TotalA	30	3.5968	2.86487	14148348	0.795267	4.3714e-68	7.80608e-67	100	100
705	CD84-TotalA	30	3.50135	2.75197	14738445	0.828436	8.49526e-84	2.65477e-82	100	100
706	Ig-Lambda-TotalA	30	4.78742	1.91233	12016219	0.675422	3.80317e-25	3.16931e-24	100	100
707	CD184-TotalA	30	2.83921	1.77916	11444373	0.643279	2.65051e-17	1.74376e-16	100	100
708	CD162-TotalA	30	4.9282	1.69487	12524466	0.70399	2.03146e-33	2.1161e-32	100	100
709	CD117-TotalA	30	3.9377	1.47938	11213776	0.630317	1.40836e-14	8.38308e-14	100	100
710	CD49d-TotalA	30	3.79733	1.30414	12563076	0.70616	4.25827e-34	4.83894e-33	100	100
711	CD169-TotalA	30	2.1899	0.961646	1.02779e+07	0.577712	4.45139e-06	1.54562e-05	100	100
712	CD195-TotalA	30	1.86412	0.847724	10346230	0.581553	1.46506e-06	5.23236e-06	100	100
713	CD270-TotalA	30	2.21265	0.327281	9902164	0.556593	0.000831917	0.00226064	100	100
714	CD41-TotalA	31	9.61523	9.08528	13975832	0.888599	2.9843e-103	1.24346e-101	100	100
715	CD49b-TotalA	31	8.47707	7.7642	1.40027e+07	0.890306	3.82939e-104	2.39337e-102	100	100
716	CD61-TotalA	31	8.11442	7.70357	14598670	0.9282	6.01369e-125	7.51711e-123	100	100
717	CD49f-TotalA	31	7.8133	4.23999	1.20568e+07	0.766585	1.42535e-49	3.56338e-48	100	100
718	CD84-TotalA	31	4.95866	4.21391	11999610	0.762949	2.81124e-48	5.85675e-47	100	100
719	CD226-TotalA	31	4.86003	4.17129	11807452	0.750731	4.68547e-44	8.36691e-43	100	100
720	HLA-DR-TotalA	31	7.65925	3.86564	11116673	0.706811	1.60748e-30	2.00935e-29	100	100
721	CD9-TotalA	31	6.80315	3.70292	12487728	0.793984	6.75895e-60	2.11217e-58	100	100
722	CD40-TotalA	31	3.92045	2.63622	10912121	0.693805	5.27098e-27	5.4906e-26	100	100
723	CD31-TotalA	31	5.55018	2.45051	11737602	0.74629	1.4326e-42	1.98972e-41	100	100
724	CD38-TotalA	31	7.15318	2.29527	10276534	0.653394	1.6373e-17	1.2039e-16	100	100
725	HLA-ABC-TotalA	31	6.40834	2.26153	1.17487e+07	0.746998	8.33727e-43	1.3027e-41	100	100
726	CD69-TotalA	31	2.93076	1.70108	10934171	0.695207	2.25793e-27	2.56583e-26	100	100
727	CD169-TotalA	31	2.59501	1.36793	1.0113e+07	0.642995	2.02775e-15	1.33405e-14	100	100
728	CD63-TotalA	31	3.74149	1.24263	1.05825e+07	0.672849	8.21195e-22	7.8961e-21	100	100
729	CD16-TotalA	31	2.02239	1.11685	9344654	0.594144	1.7208e-07	7.68213e-07	100	100
730	CD29-TotalA	31	4.96063	1.08366	10505706	0.667965	1.09894e-20	9.81196e-20	100	100
731	CD117-TotalA	31	3.49091	1.02988	9.827e+06	0.624812	4.20704e-12	2.50419e-11	100	100
732	CD270-TotalA	31	2.85496	0.972131	9675180	0.615159	1.61534e-10	9.17804e-10	100	100
733	CD59-TotalA	31	4.05084	0.869216	9418301	0.598826	4.08328e-08	2.04164e-07	100	100
734	CD52-TotalA	31	2.09366	0.777224	9241732	0.5876	1.15109e-06	4.96162e-06	100	100
735	CD47-TotalA	31	4.51266	0.686361	1.03789e+07	0.659904	6.77586e-19	5.64655e-18	100	100
736	CD49d-TotalA	31	2.98394	0.486582	8942528	0.568576	0.00014032	0.000449743	100	100
737	CD119-TotalA	31	2.12286	0.424073	9145001	0.581449	6.11457e-06	2.46555e-05	100	100
738	LTBR-TotalA	31	1.13562	0.31913	8958202	0.569573	0.000112032	0.000378485	100	100
739	CD164-TotalA	31	2.87047	0.271631	8976135	0.570713	8.6282e-05	0.00029959	100	100
740	CD230-TotalA	32	9.7271	7.39069	1.06999e+07	0.868116	3.5649e-73	1.48537e-71	100	100
741	CD35-TotalA	32	6.57859	3.84878	1.1236e+07	0.911612	5.14887e-91	6.43609e-89	100	100
742	CD218a-TotalA	32	3.75364	1.13871	7215801	0.58544	2.67413e-05	6.61743e-05	100	100
743	CD58-TotalA	32	2.97986	0.578345	7027264	0.570143	0.000565353	0.00114205	100	100
744	CD164-TotalA	33	8.51501	5.92917	7899942	0.885976	1.41712e-58	8.85701e-57	100	100
745	CD205-TotalA	33	8.64828	5.43243	7.35848e+06	0.825251	4.13568e-42	1.7232e-40	100	100
746	CD63-TotalA	33	6.90291	4.40933	8073839	0.905478	1.87073e-64	2.33842e-62	100	100
747	CD32-TotalA	33	6.46622	3.46419	7010368	0.78621	5.3885e-33	1.34713e-31	100	100
748	CD90-TotalA	33	6.51112	3.41148	7004523	0.785555	7.49373e-33	1.56119e-31	100	100
749	CD126-TotalA	33	6.0173	2.78242	6406165	0.718449	6.68639e-20	8.35798e-19	100	99.9984
750	CD64-TotalA	33	5.81999	2.31991	6150358	0.68976	2.13502e-15	1.90627e-14	100	100
751	CD31-TotalA	33	5.42329	2.31882	6750926	0.757114	5.98679e-27	9.35436e-26	100	100
752	CD73-TotalA	33	2.93757	1.82943	6958717	0.780418	9.68147e-32	1.72883e-30	100	100
753	CD95-TotalA	33	5.29282	1.82265	6253010	0.701273	3.94461e-17	4.10897e-16	100	100
754	CD29-TotalA	33	5.04475	1.16599	6276789	0.70394	1.51464e-17	1.72118e-16	100	100
755	CD59-TotalA	33	4.2703	1.08761	5656383	0.634361	1.94088e-08	1.21305e-07	100	100
756	Ig-Lambda-TotalA	33	3.96357	1.08194	5632337	0.631665	3.70327e-08	2.20433e-07	100	100
757	CD47-TotalA	33	4.63901	0.811758	6233617	0.699098	8.53257e-17	8.2044e-16	100	100
758	CD11b-TotalA	33	3.2075	0.704119	5410948	0.606836	7.95304e-06	3.68196e-05	100	100
759	CD49f-TotalA	33	4.25236	0.662769	5186960	0.581716	0.000634888	0.00214489	100	100
760	CD138-DL101-TotalA	33	0.953784	0.48636	5435212	0.609557	4.64513e-06	2.23324e-05	100	100
761	CD270-TotalA	33	2.29075	0.404784	5238685	0.587517	0.000253426	0.000959948	100	100
762	CD119-TotalA	33	2.02887	0.329082	5231652	0.586728	0.000288071	0.00105908	100	100
763	IgM-TotalA	33	2.06412	0.286364	5459280	0.612256	2.69157e-06	1.34579e-05	100	100
