# Supplementary material for: Single cell multi-omic reference atlases of non-human primate immune tissues reveals CD102 as a biomarker for long-lived plasma cells
Source: Commun Biol. 2022 Dec 21;5:1399. doi: 10.1038/s42003-022-04216-9 (PMC9770566; doi:10.1038/s42003-022-04216-9)
Supplement: Supplementary file 7 — Supplementary Data 5 [file 42003_2022_4216_MOESM7_ESM.xlsx]

## Sheet: RNA
	feature	group	avgExpr	logFC	statistic	auc	pval	padj	pct_in	pct_out
1	IL7R	0	2.35857	1.26049	5.11087e+08	0.757213	0	0	92.346	46.3285
2	LTB	0	2.46183	1.01273	488496330	0.723744	0	0	95.9787	63.1504
3	LEF1	0	1.41476	0.991039	525015282	0.777849	0	0	77.5365	26.3622
4	SELL	0	1.64962	0.870874	490417480	0.72659	0	0	81.8789	42.9017
5	TCF7	0	1.45017	0.847972	4.98166e+08	0.738069	0	0	79.3782	35.5816
6	CD3E	0	1.77267	0.728238	455454708	0.67479	0	0	88.4346	50.8479
7	ENSMMUG00000000050	0	3.20195	0.675425	507525185	0.751936	0	0	98.9102	96.1681
8	ITGA6	0	1.11067	0.674286	473972244	0.702225	0	0	65.5656	28.8841
9	RFLNB	0	0.899453	0.664413	478733898	0.70928	0	0	56.2896	17.2778
10	ENSMMUG00000016894	0	3.48939	0.664258	5.27064e+08	0.780884	0	0	99.51	98.2077
11	RCAN3	0	0.939409	0.647444	478058671	0.70828	0	0	59.5675	21.1676
12	CD3D	0	1.879	0.636339	427203518	0.632934	0	0	90.2931	56.4003
13	GIMAP7	0	1.44014	0.626745	454554507	0.673456	0	0	78.6263	46.3285
14	ENSMMUG00000002676	0	4.58523	0.626112	589476549	0.873353	0	0	99.9662	99.8948
15	ZFP36L2	0	2.66729	0.615725	439671479	0.651406	0	0	97.0939	85.8964
16	CA6	0	0.749501	0.61297	470322299	0.696818	0	0	48.171	10.1121
17	RPS21	0	2.82068	0.608979	4.80201e+08	0.711454	0	0	97.6261	92.8097
18	PECAM1	0	1.25307	0.595354	4.6011e+08	0.681687	0	0	72.1298	43.0455
19	ENSMMUG00000038348	0	4.36335	0.586926	558158272	0.826953	0	0	99.9324	99.8264
20	ENSMMUG00000013257	0	2.84303	0.566309	4.13485e+08	0.612609	0	0	99.2228	83.8253
21	EEF1G	0	2.97148	0.56102	508659887	0.753618	0	0	99.2566	95.8086
22	ENSMMUG00000020073	0	4.7728	0.557454	5.92211e+08	0.877405	0	0	99.9831	99.9421
23	RPL32	0	4.49794	0.552035	5.68106e+08	0.841691	0	0	99.9662	99.9053
24	PCED1B	0	0.972838	0.547234	448321901	0.664222	0	0	58.503	30.4467
25	RPL22L1	0	1.81594	0.540147	438079265	0.649047	0	0	86.7872	67.5418
26	ENSMMUG00000010691	0	3.54136	0.539169	5.44785e+08	0.80714	0	0	99.8226	99.1635
27	RPS24	0	4.0526	0.53772	5.49007e+08	0.813395	0	0	99.924	99.7738
28	RPL10A	0	4.05286	0.531468	5.41825e+08	0.802755	0	0	99.9493	99.7019
29	RPS20	0	4.16919	0.528226	5.30228e+08	0.785573	0	0	99.924	99.7176
30	ENSMMUG00000045571	0	3.54818	0.52818	513937139	0.761436	0	0	99.7043	99.1091
31	RPS16	0	4.36498	0.52291	5.66875e+08	0.839868	0	0	99.9747	99.8913
32	RPS5	0	4.06399	0.518369	547423035	0.811048	0	0	99.9155	99.7755
33	RIPOR2	0	2.07398	0.516974	444567843	0.65866	0	0	92.7684	79.8951
34	TPT1	0	5.01826	0.513837	555491737	0.823002	0	0	99.9831	99.9702
35	ENSMMUG00000013429	0	4.58939	0.511966	536439090	0.794775	0	0	99.9662	99.8878
36	SPOCK2	0	1.04506	0.511342	444258133	0.658202	0	0	65.008	33.0562
37	ENSMMUG00000018240	0	4.5762	0.511002	551174636	0.816606	0	0	99.9662	99.9193
38	RPL22	0	3.73536	0.510058	5.48154e+08	0.812131	0	0	99.8817	99.6019
39	ENSMMUG00000019544	0	4.13341	0.502984	5.34334e+08	0.791656	0	0	99.9324	99.772
40	RGS10	0	0.70464	0.500508	452233591	0.670018	0	0	47.9344	16.273
41	ENSMMUG00000038586	0	1.92311	0.497912	450474911	0.667412	0	0	89.2118	78.5237
42	PLAC8	0	1.1727	0.496753	425813962	0.630875	0	0	61.8822	35.6851
43	RPL27A	0	4.16967	0.496724	547488478	0.811145	0	0	99.924	99.7738
44	BCL2	0	1.05604	0.489043	432106842	0.640199	0	0	59.7618	37.3757
45	RPS13	0	4.37053	0.488897	563412100	0.834737	0	0	99.9409	99.8281
46	ENSMMUG00000020582	0	3.84023	0.480557	5.32966e+08	0.789628	0	0	99.9071	99.6738
47	RPL12	0	3.79066	0.47821	5.17006e+08	0.765982	0	0	99.8479	99.4879
48	RPS28	0	4.12793	0.473189	5.27854e+08	0.782055	0	0	99.924	99.6756
49	RPS29	0	3.49896	0.471002	480726279	0.712232	0	0	99.6536	98.9162
50	ENSMMUG00000042008	0	4.49293	0.466274	562535223	0.833438	0	0	99.9747	99.9193
51	BTG1	0	1.93249	0.455297	439776863	0.651562	0	0	91.1042	79.6742
52	ENSMMUG00000005072	0	3.76422	0.454869	526891770	0.780629	0	0	99.9071	99.6177
53	RPL24	0	3.52469	0.451098	5.13642e+08	0.761	0	0	99.7719	99.2056
54	RPS3	0	4.00033	0.44351	533035271	0.789732	0	0	99.9662	99.8194
55	RPS4Y1	0	1.99022	0.43616	4.07569e+08	0.603844	4.31056e-303	1.54143e-301	64.0956	54.5641
56	TXNIP	0	3.01323	0.431241	4.17709e+08	0.618867	0	0	99.1383	94.8633
57	RPS14	0	4.4151	0.424241	544500653	0.806718	0	0	99.9747	99.9
58	RPS15	0	4.43747	0.424188	536246654	0.794489	0	0	99.9662	99.9334
59	ENSMMUG00000017928	0	4.61267	0.41723	542219161	0.803338	0	0	99.9916	99.9526
60	RPS2.1	0	3.27083	0.417107	474415059	0.702881	0	0	99.6198	98.5356
61	EIF3E	0	1.85931	0.408827	436253568	0.646342	0	0	90.5804	80.7597
62	RPL9	0	2.64124	0.407923	467673178	0.692893	0	0	98.8426	95.7945
63	CAMK4	0	0.8075	0.407779	4.27553e+08	0.633452	0	0	52.9695	27.4653
64	ENSMMUG00000015270	0	4.47006	0.405756	5.25282e+08	0.778245	0	0	99.9662	99.8825
65	RPL8	0	4.04748	0.404398	515689695	0.764033	0	0	99.9831	99.8544
66	ENSMMUG00000046078	0	0.94396	0.400713	401386935	0.594685	0	0	44.5637	25.5327
67	RPL27	0	3.76536	0.40071	5.14529e+08	0.762313	0	0	99.8733	99.7019
68	RPS7	0	4.41976	0.399291	530413983	0.785848	0	0	99.9578	99.9263
69	ENSMMUG00000003073	0	3.51159	0.394937	495906346	0.734722	0	0	99.8902	99.3353
70	CD3G	0	1.02968	0.39403	420844409	0.623512	0	0	64.2984	39.8011
71	RPS23	0	4.53864	0.392949	5.38606e+08	0.797985	0	0	99.9747	99.9334
72	RPS10	0	4.21838	0.390925	508846586	0.753894	0	0	99.9493	99.8334
73	RPL18	0	4.33166	0.389583	541707732	0.80258	0	0	99.9662	99.9053
74	BACH2	0	0.657923	0.389236	425047677	0.62974	0	0	44.023	19.1368
75	ENSMMUG00000023807	0	4.57446	0.38898	517846314	0.767228	0	0	99.9409	99.9351
76	NRIP1	0	0.821292	0.37902	418215137	0.619617	0	0	51.9895	31.4831
77	CHD3	0	0.828206	0.371331	417666870	0.618805	0	0	52.9526	32.816
78	DYRK2	0	1.14996	0.370405	4.17068e+08	0.617917	0	0	68.759	52.4737
79	RPS12	0	4.43636	0.369962	5.04347e+08	0.747228	0	0	99.9324	99.893
80	RPS27A	0	4.91669	0.369744	5.08071e+08	0.752746	0	0	99.9747	99.986
81	RPS4X	0	4.01429	0.369007	4.87048e+08	0.721598	0	0	99.9324	99.8123
82	RPS26	0	4.18196	0.36788	5.02586e+08	0.744619	0	0	99.924	99.8597
83	ADD3	0	1.09622	0.36707	418012248	0.619316	0	0	66.4442	50.3657
84	EIF3K	0	2.56665	0.36612	4.50053e+08	0.666787	0	0	98.4287	95.7226
85	CD69	0	1.63769	0.365576	396483056	0.587419	2.2496e-206	5.2299e-205	80.9918	61.4914
86	ENSMMUG00000018391	0	3.99767	0.363582	5.0359e+08	0.746107	0	0	99.8817	99.7492
87	ENSMMUG00000041188	0	3.59439	0.36182	4.77725e+08	0.707786	0	0	99.831	99.5616
88	RPL7	0	2.66845	0.360493	452670818	0.670666	0	0	98.4202	95.5929
89	RPL11	0	4.20305	0.356214	518915870	0.768813	0	0	99.9747	99.9544
90	RPL19	0	4.09901	0.352593	4.86671e+08	0.721039	0	0	99.9155	99.8334
91	ETS1	0	1.75926	0.349432	3.97759e+08	0.589309	1.68064e-209	3.96775e-208	87.9868	71.621
92	PCDHGC5	0	0.500421	0.348356	4.13018e+08	0.611917	0	0	32.88	11.4326
93	ENSMMUG00000029598	0	1.62105	0.347908	421583288	0.624607	0	0	84.7343	75.4056
94	ENSMMUG00000022489	0	0.898428	0.346437	3.84737e+08	0.570017	1.23422e-186	2.62549e-185	40.4072	29.7084
95	RPL23	0	3.62026	0.346225	4.76221e+08	0.705557	0	0	99.9155	99.5949
96	ENSMMUG00000005593	0	2.365	0.345734	4.20312e+08	0.622724	0	0	80.7806	83.7323
97	EEF1A1	0	4.86078	0.34496	5.25339e+08	0.778329	0	0	100	99.9895
98	RPL23A	0	4.01684	0.34406	4.84732e+08	0.718167	0	0	99.924	99.7773
99	2022-09-06	0	1.10111	0.343876	4.11662e+08	0.609907	0	0	66.8835	50.4498
100	PTGER4	0	1.03642	0.343162	4.07781e+08	0.604158	0	0	62.1272	45.3201
101	MBNL1	0	2.53215	0.34221	429021348	0.635627	0	0	97.9556	94.7686
102	RPL6	0	3.82901	0.340021	4.86175e+08	0.720305	0	0	99.9409	99.7668
103	RSL24D1	0	1.57729	0.336757	4.18901e+08	0.620633	0	0	84.1767	74.7654
104	EVL	0	1.04219	0.335642	4.07813e+08	0.604206	0	0	65.6585	46.2233
105	CXCR4	0	1.47569	0.334919	4.00249e+08	0.592998	2.916e-232	7.65575e-231	79.2684	63.2714
106	RPL3	0	3.90652	0.332567	4.90271e+08	0.726373	0	0	99.9578	99.8176
107	PFDN5	0	1.46449	0.329699	4.06355e+08	0.602045	6.5232e-277	2.10226e-275	76.2186	66.9227
108	NSA2	0	1.54632	0.325353	4.11266e+08	0.609321	0	0	82.1154	72.4154
109	ENSMMUG00000028889	0	3.69849	0.323741	490573323	0.726821	0	0	99.8733	99.7212
110	LDHB	0	0.900796	0.3219	4.10013e+08	0.607465	0	0	58.0468	42.0792
111	RPL13A	0	4.14898	0.321254	4.97128e+08	0.736533	0	0	99.9747	99.9176
112	RPLP2	0	3.99296	0.317657	503131176	0.745426	0	0	99.9324	99.8632
113	RPSA	0	3.74734	0.311923	476121438	0.705409	0	0	99.8733	99.7422
114	RPS6	0	4.0131	0.310778	4.90065e+08	0.726067	0	0	99.9662	99.8316
115	ENSMMUG00000000558	0	2.69194	0.304284	435052142	0.644562	0	0	98.6061	96.5048
116	RPL10	0	4.68998	0.301866	5.01857e+08	0.743538	0	0	99.9662	99.9702
117	RPL4	0	2.83652	0.298747	439384690	0.650981	0	0	99.3326	97.6114
118	EEF1B2	0	2.77598	0.298597	431996217	0.640035	0	0	98.7919	96.8608
119	FYB1	0	1.14926	0.298484	3.978e+08	0.589371	1.04339e-227	2.68155e-226	68.2183	51.5319
120	NOP53	0	1.57409	0.29687	409223902	0.606296	3.42782e-294	1.19308e-292	84.4048	76.3789
121	RACK1	0	3.47213	0.291228	456544459	0.676405	0	0	99.8564	99.5019
122	CYLD	0	0.879708	0.290514	4.01166e+08	0.594358	9.81959e-276	3.13147e-274	56.0953	42.4686
123	RPS18	0	5.0139	0.286667	4.86974e+08	0.721489	0	0	99.9916	99.9772
124	RNMT	0	1.29244	0.285302	404231545	0.598899	1.32575e-261	3.95841e-260	75.7962	65.0339
125	SATB1	0	0.52645	0.285051	402063230	0.595687	0	0	36.3268	18.9211
126	ENSMMUG00000004545	0	2.84185	0.280433	4.23622e+08	0.627627	0	0	98.7835	97.4922
127	RPL35	0	3.974	0.27958	461264982	0.683398	0	0	99.9409	99.8527
128	IL6ST	0	0.406681	0.277902	403069457	0.597177	0	0	29.1543	10.7417
129	RPS17L	0	3.23343	0.277883	4.47216e+08	0.662585	0	0	99.7297	99.3283
130	UBA52	0	4.02909	0.276144	478216643	0.708514	0	0	99.9662	99.886
131	CCND3	0	0.864769	0.273949	3.99268e+08	0.591545	3.43243e-257	1.00514e-255	57.0415	43.356
132	ENSMMUG00000008939	0	1.08525	0.263879	398729013	0.590747	7.24732e-229	1.88111e-227	67.1707	56.6949
133	ITM2A	0	0.7302	0.263098	3.95668e+08	0.586212	4.53988e-274	1.43277e-272	47.5796	29.9276
134	DPP4	0	0.507345	0.257913	3.94662e+08	0.584721	0	0	33.8008	17.2217
135	EIF3G	0	1.42546	0.254582	3.98261e+08	0.590053	1.26636e-213	3.05279e-212	79.0318	71.7192
136	ITK	0	0.655039	0.253092	3.94892e+08	0.585062	2.35166e-281	7.67356e-280	44.3356	27.4741
137	MAMU-DRA	1	4.11055	3.05883	4.91428e+08	0.857801	0	0	99.8967	37.0211
138	MS4A1	1	2.79776	2.47513	5.29739e+08	0.924674	0	0	97.0767	12.6485
139	CD79B	1	2.52995	2.3282	5.47447e+08	0.955584	0	0	96.302	12.3426
140	MAMU-DPA	1	3.08004	2.18628	491231643	0.857459	0	0	99.4835	36.2979
141	IGKC	1	2.41113	2.15614	425717136	0.743101	0	0	58.1965	15.5179
142	CD79A	1	2.23583	1.93901	5.2313e+08	0.913139	0	0	94.1742	15.9234
143	MAMU-DPB	1	2.27317	1.67255	494083511	0.862437	0	0	94.5563	29.5267
144	MEF2C	1	1.98335	1.62805	4.95475e+08	0.864866	0	0	87.6769	18.9381
145	SWAP70	1	1.6461	1.41802	495185463	0.86436	0	0	82.853	15.7054
146	CD37	1	2.64102	1.38406	5.15949e+08	0.900604	0	0	97.8515	74.3059
147	MAMU-DMA	1	1.87374	1.37767	4.7327e+08	0.826106	0	0	89.5775	25.1145
148	BANK1	1	1.52224	1.34367	4.90971e+08	0.857003	0	0	80.3223	10.9789
149	MAMU-DMB	1	1.71966	1.33432	4.81177e+08	0.839908	0	0	86.4477	22.4682
150	CD74	1	1.73507	1.2922	4.7396e+08	0.82731	0	0	86.9228	24.6075
151	KIAA0040	1	1.87535	1.29039	4.66411e+08	0.814134	0	0	84.1132	37.1056
152	TCF4	1	1.3678	1.21115	469053154	0.818745	0	0	71.5835	10.3452
153	IFI30	1	1.85667	1.17693	4.31605e+08	0.753378	0	0	85.9209	28.3066
154	RALGPS2	1	1.33182	1.17547	4.71856e+08	0.823638	0	0	72.2859	11.2425
155	GPR183	1	2.41924	1.15917	429726092	0.750099	0	0	91.034	59.4048
156	SH3BP5	1	1.56824	1.11357	4.6217e+08	0.80673	0	0	81.2519	31.1016
157	HLA-DQA1	1	1.38823	1.05965	445219060	0.777142	0	0	72.3789	18.2622
158	EVI2B	1	1.64209	0.911306	434004934	0.757568	0	0	82.884	46.4488
159	EAF2	1	1.0683	0.899918	438794923	0.765929	0	0	62.7105	12.7769
160	GRB2	1	1.63115	0.856449	434169280	0.757855	0	0	84.3198	51.5285
161	LYN	1	1.28355	0.855379	4.24035e+08	0.740166	0	0	72.8024	24.4064
162	SMC6	1	0.99501	0.755331	4.16995e+08	0.727876	0	0	59.6529	18.0492
163	MTSS1	1	1.01549	0.744583	4.05214e+08	0.707313	0	0	57.0706	18.857
164	CTSH	1	1.19026	0.737339	412630752	0.720259	0	0	68.2368	32.4231
165	2022-03-01	1	0.932504	0.7241	4.14644e+08	0.723772	0	0	57.5457	15.4976
166	BTG2	1	1.56934	0.709308	4.05398e+08	0.707634	0	0	79.155	55.0011
167	CSNK1G3	1	1.27344	0.707764	413652816	0.722043	0	0	73.0813	41.0396
168	SNX2	1	1.03982	0.690127	4.11529e+08	0.718335	0	0	63.7951	27.0832
169	SYK	1	0.968452	0.687495	409031639	0.713976	0	0	60.0558	19.8912
170	SMAP2	1	1.28303	0.670591	402493145	0.702563	0	0	71.9657	43.0421
171	NCF1	1	0.854763	0.662461	403989374	0.705175	0	0	53.92	15.2863
172	DST	1	0.875976	0.647059	3.97542e+08	0.693922	0	0	52.6805	14.8537
173	CCDC50	1	0.836721	0.631647	4.00985e+08	0.699931	0	0	52.8871	15.1512
174	TSPAN3	1	0.92861	0.618487	397401756	0.693676	0	0	57.9589	22.8957
175	DGKD	1	0.899994	0.612323	3.90081e+08	0.680897	0	0	53.6308	21.6537
176	ZNF318	1	0.793297	0.609943	393577411	0.687	0	0	49.0755	14.5851
177	MAMU-DRB1	1	0.858589	0.607336	3.94942e+08	0.689382	0	0	53.4656	16.6348
178	LIMD2	1	1.77508	0.607233	404197145	0.705537	0	0	88.2657	72.0162
179	IFI16	1	1.7091	0.571352	388148908	0.677525	0	0	85.0429	67.5989
180	SYPL1	1	0.885153	0.570806	393556298	0.686964	0	0	57.3288	25.4457
181	WDFY4	1	0.717828	0.57001	395408196	0.690196	0	0	48.0735	10.788
182	CCDC88A	1	0.879894	0.567638	3.83076e+08	0.668669	0	0	52.7631	21.4847
183	RPS27A	1	5.09678	0.565825	4.79279e+08	0.836595	0	0	99.9897	99.9831
184	UBE2J1	1	0.952873	0.561958	387511777	0.676413	0	0	59.0435	30.402
185	EZR	1	1.83873	0.559863	377503508	0.658943	0	0	85.3631	70.132
186	BLOC1S2	1	0.986143	0.558464	3.89049e+08	0.679096	0	0	61.347	32.1223
187	TRIM22	1	1.3207	0.55234	3.82346e+08	0.667395	0	0	72.3892	52.7029
188	PLEKHA2	1	0.859848	0.550755	3.88226e+08	0.67766	0	0	55.5934	25.3173
189	FTH1	1	3.32637	0.545091	408897971	0.713743	0	0	99.8967	98.251
190	FGD2	1	0.809399	0.541521	3.78092e+08	0.65997	0	0	48.7346	17.887
191	RUFY3	1	0.687496	0.535405	3.87335e+08	0.676103	0	0	45.7391	12.9256
192	ISCA1	1	1.30573	0.533528	3.61312e+08	0.630679	0	0	64.6627	49.0664
193	SNX5	1	0.827671	0.532928	3.85182e+08	0.672347	0	0	53.6102	23.3182
194	JMJD1C	1	1.50946	0.529661	3.81903e+08	0.666622	0	0	79.8161	61.5932
195	CHD9	1	0.836449	0.525481	380097680	0.663471	0	0	52.3396	23.1255
196	PTP4A1	1	1.44596	0.513651	378038112	0.659876	0	0	78.0188	60.2988
197	CYBB	1	0.849649	0.503364	3.80127e+08	0.663523	0	0	54.6948	19.2558
198	ENSMMUG00000008227	1	0.712627	0.502466	3.81818e+08	0.666475	0	0	47.2988	14.9163
199	RNASET2	1	1.07989	0.497509	3.75484e+08	0.655418	0	0	65.1895	40.1643
200	SP100	1	1.2345	0.49335	3.78517e+08	0.660713	0	0	71.4079	51.1584
201	EIF4G3	1	0.766445	0.491452	376540031	0.657261	0	0	49.4061	20.5806
202	ABHD17A	1	1.00275	0.49023	375915133	0.65617	0	0	61.7292	37.4825
203	FCHSD2	1	0.669773	0.479505	3.76036e+08	0.656381	0	0	44.3962	15.3827
204	RCSD1	1	1.13072	0.476525	376171588	0.656618	0	0	67.7099	47.4762
205	TXNIP	1	3.05137	0.4599	3.68065e+08	0.642468	0	0	98.3886	95.1417
206	MYLIP	1	1.00374	0.456299	366757102	0.640185	0	0	60.3243	40.3265
207	CTSS	1	1.64641	0.453919	3.66706e+08	0.640095	0	0	84.671	60.488
208	ATP2A3	1	0.861093	0.453345	371199758	0.64794	0	0	56.0066	30.6183
209	TMEM154	1	0.655976	0.447761	373693305	0.652292	0	0	44.9954	16.0333
210	FAM3C	1	0.637861	0.446736	367695565	0.641823	0	0	41.0908	13.5171
211	LRRK2	1	0.669804	0.443688	3.70128e+08	0.646069	0	0	44.4995	16.2259
212	IQSEC1	1	0.683902	0.442596	3.69813e+08	0.64552	0	0	45.987	19.832
213	OSBPL11	1	0.811008	0.43433	3.61335e+08	0.630721	0	0	49.0239	25.1483
214	DBNL	1	0.762872	0.43293	3.6933e+08	0.644675	0	0	51.3893	26.3261
215	ENSMMUG00000013136	1	2.47508	0.422244	389758270	0.680334	0	0	97.1697	93.391
216	CMIP	1	0.88248	0.421549	3.59876e+08	0.628174	0	0	53.951	33.0331
217	SYNE2	1	0.877535	0.417476	351429540	0.61343	0	0	48.2801	26.3616
218	MAP3K8	1	0.678238	0.417417	358831189	0.62635	0	0	42.0308	18.154
219	SNX3	1	0.994607	0.417356	362923223	0.633493	0	0	62.256	39.9784
220	ENSMMUG00000042180	1	0.912395	0.41525	355056990	0.619762	0	0	53.3726	33.4471
221	CDKN1B	1	1.3545	0.411745	3.5781e+08	0.624567	0	0	73.6907	60.4796
222	CSTB	1	1.18137	0.409754	3.56609e+08	0.622471	0	0	67.5343	48.1065
223	MT-ATP6	1	3.94743	0.408872	3.7729e+08	0.658571	0	0	97.0251	95.1738
224	GDI2	1	1.19818	0.403565	3.60261e+08	0.628845	0	0	69.1974	53.3265
225	SNX29	1	0.523121	0.401264	359835383	0.628103	0	0	34.5109	10.6105
226	FAM53B	1	0.768152	0.40099	358271856	0.625374	0	0	49.1272	27.4532
227	TIMM8A	1	0.518304	0.400757	3.66682e+08	0.640053	0	0	36.9487	10.3266
228	PPP3CA	1	1.06988	0.399991	3.58888e+08	0.62645	0	0	64.6111	45.0597
229	TSC22D3	1	1.79981	0.399659	353679900	0.617358	2.09031e-304	8.05828e-303	85.6936	76.2256
230	SNN	1	0.571418	0.398934	362542515	0.632828	0	0	38.8906	13.9108
231	ZBTB18	1	0.522464	0.396328	3.63186e+08	0.633952	0	0	36.2359	10.9215
232	SYNGR2	1	0.728394	0.394703	3.61411e+08	0.630853	0	0	48.9102	24.9776
233	PLEKHO1	1	0.623509	0.39351	3.62784e+08	0.633249	0	0	43.0431	18.4075
234	PRDM2	1	0.954038	0.387194	356445214	0.622185	0	0	58.558	40.8943
235	PTPN6	1	0.89634	0.387085	3.57583e+08	0.624171	0	0	56.9673	37.1631
236	PIK3AP1	1	0.591018	0.384438	360856345	0.629885	0	0	40.7086	15.8085
237	ZEB2	1	0.975681	0.383038	347484096	0.606543	0	0	55.1699	33.3373
238	MEF2A	1	0.893033	0.380582	351874283	0.614206	0	0	54.1576	36.1745
239	NT5C	1	0.678947	0.379845	3.60068e+08	0.628509	0	0	46.5035	23.8978
240	CYTB	1	4.84197	0.375608	431565763	0.75331	0	0	99.9793	99.9578
241	CEP170	1	0.76015	0.374798	3.53375e+08	0.616825	0	0	48.4764	28.7713
242	TBC1D1	1	0.620202	0.374664	356147877	0.621666	0	0	41.5763	20.0044
243	LRMP	1	0.706127	0.373465	355153297	0.61993	0	0	46.3072	24.3321
244	ARPC3	1	2.0835	0.372697	3.58876e+08	0.626428	0	0	93.3891	85.6515
245	CSK	1	0.852504	0.372687	3.57147e+08	0.62341	0	0	55.6967	36.2083
246	EIF2AK3	1	0.514319	0.372375	357686351	0.624352	0	0	35.5025	12.079
247	LSP1	1	1.63638	0.367246	357932993	0.624782	0	0	83.1009	73.8513
248	OXR1	1	0.647252	0.36398	355179094	0.619975	0	0	43.5802	22.5899
249	MT-ND4	1	4.14557	0.363306	379391032	0.662238	0	0	97.6345	95.385
250	PXK	1	0.536388	0.360166	3.57408e+08	0.623866	0	0	37.9713	14.7202
251	CASP1	1	0.966051	0.358155	352018372	0.614458	0	0	59.9938	38.9966
252	NME1	1	2.67875	0.355031	3.83317e+08	0.66909	0	0	98.3369	96.4598
253	SMIM14	1	0.50917	0.350282	3.53807e+08	0.61758	0	0	35.4819	13.7891
254	TRA2B	1	2.04028	0.350032	3.65393e+08	0.637803	0	0	92.5937	87.9801
255	ERO1B	1	0.760687	0.348237	3.52531e+08	0.615352	0	0	50.47	32.1392
256	CD83	1	0.59559	0.347905	3.47963e+08	0.607379	0	0	38.5084	18.372
257	MT-ND1	1	4.14068	0.346928	3.93616e+08	0.687068	0	0	99.907	99.7803
258	TUT7	1	1.06915	0.346824	347470972	0.60652	2.93713e-285	1.05236e-283	63.9707	46.8881
259	MTPN	1	1.0604	0.345234	3.51068e+08	0.612799	0	0	65.0966	48.8889
260	NIN	1	0.830989	0.343619	3.4859e+08	0.608473	0	0	52.7115	35.3178
261	LPGAT1	1	0.595851	0.343548	352696460	0.615642	0	0	41.1011	20.0652
262	TCF3	1	0.513351	0.343414	3.5559e+08	0.620692	0	0	36.835	13.9801
263	HIP1R	1	0.485186	0.340208	354242259	0.61834	0	0	34.5522	11.7241
264	ENSMMUG00000012140	1	3.70895	0.336873	393964621	0.687676	0	0	99.9277	99.8547
265	BACH2	1	0.615497	0.325688	3.42263e+08	0.597429	0	0	38.4671	20.9524
266	ANXA4	1	0.536337	0.325574	344588428	0.601489	0	0	34.5316	15.3168
267	MKNK2	1	0.525172	0.31851	350562870	0.611917	0	0	37.8473	17.2635
268	SLC9A9	1	0.717977	0.318222	3.43999e+08	0.600459	0	0	46.2246	28.7257
269	HIST1H1E	1	1.20623	0.315935	3.3722e+08	0.588626	6.02915e-190	1.44203e-188	65.2825	53.0443
270	MT-CO3	1	5.28431	0.315886	4.09993e+08	0.715654	0	0	99.9897	99.9763
271	CIRBP	1	1.37908	0.315774	348958272	0.609116	1.0551e-267	3.57033e-266	78.0291	68.6145
272	NCKAP1L	1	0.780291	0.314965	347734265	0.60698	0	0	52.5359	35.3955
273	PLEKHF2	1	0.591351	0.312225	345732447	0.603486	0	0	40.5743	22.1218
274	SP110	1	0.813895	0.311888	344740171	0.601754	2.05398e-289	7.50649e-288	53.0834	37.6481
275	SMCHD1	1	1.38192	0.310024	3.46298e+08	0.604472	8.09065e-247	2.47639e-245	76.1492	66.9196
276	MT-ND6	1	1.47745	0.30741	3.4387e+08	0.600235	9.73198e-226	2.73588e-224	78.8865	69.4206
277	MT-ND5	1	3.15479	0.305692	3.61824e+08	0.631574	0	0	99.2873	98.1581
278	KDM4B	1	0.455334	0.304205	3.47119e+08	0.605905	0	0	32.5689	12.1905
279	RERE	1	0.676511	0.302189	340923965	0.595092	2.6952e-290	9.88944e-289	44.5409	29.5588
280	IKZF3	1	0.625002	0.301681	3.44785e+08	0.601831	0	0	42.6092	22.9802
281	TMEM243	1	0.851334	0.298398	3.4397e+08	0.600408	4.58204e-270	1.57087e-268	56.2648	41.0311
282	CD53	1	1.33976	0.297148	3.45109e+08	0.602397	3.72015e-237	1.09466e-235	76.0149	67.0075
283	OGA	1	1.11392	0.296763	3.38234e+08	0.590397	4.7537e-195	1.17384e-193	64.9726	55.405
284	TLN1	1	1.59607	0.295487	3.43409e+08	0.599429	8.85638e-220	2.41181e-218	82.4915	74.5712
285	PLEKHM2	1	0.490014	0.295155	343667214	0.599881	0	0	34.5935	16.2293
286	PEBP1	1	1.72897	0.293625	347431631	0.606452	1.60598e-249	4.99081e-248	86.9435	80.9284
287	AFTPH	1	0.689568	0.29346	3.42433e+08	0.597727	7.12687e-298	2.69069e-296	46.8133	30.8684
288	PTPRCAP	1	1.45602	0.2931	3.37606e+08	0.589301	6.96636e-181	1.5992e-179	79.5889	66.3991
289	MT-ND3	1	2.32135	0.288289	344416421	0.601189	1.96932e-224	5.5277e-223	95.455	91.179
290	CCNG2	1	0.487886	0.287974	3.4024e+08	0.593898	0	0	33.9015	16.7954
291	TRIM38	1	0.583636	0.285748	340963288	0.595161	0	0	40.502	23.7288
292	LBR	1	1.06483	0.284013	340993237	0.595213	2.17835e-217	5.86229e-216	64.952	54.3421
293	SERP1	1	1.17245	0.277656	336748309	0.587804	1.61175e-181	3.71394e-180	69.0011	57.6947
294	PARP1	1	0.556322	0.273384	339811443	0.59315	0	0	38.8906	21.3765
295	EIF1B	1	0.759838	0.272997	337024119	0.588285	1.73498e-220	4.74601e-219	50.3047	37.3101
296	ZNF395	1	0.52217	0.272854	3.38193e+08	0.590325	0	0	35.9467	19.4636
297	MT-ND2	1	3.96443	0.270514	3.73469e+08	0.6519	0	0	99.9174	99.8631
298	CYBA	1	1.65912	0.269509	3.35131e+08	0.584981	1.18539e-161	2.44477e-160	84.6917	72.1564
299	ENSMMUG00000047896	1	0.456527	0.268259	330705547	0.577256	3.79877e-298	1.43716e-296	29.3565	15.5043
300	ADD1	1	0.856038	0.267688	336648412	0.587629	3.33076e-203	8.48857e-202	55.2319	42.6956
301	PNRC1	1	2.33374	0.265622	348906909	0.609027	4.13304e-260	1.35589e-258	95.8062	94.0534
302	RPS11	1	4.14404	0.265114	386809051	0.675186	0	0	99.9897	99.9003
303	TMEM131	1	0.61291	0.264409	337510059	0.589133	8.83844e-268	2.99638e-266	42.475	27.3265
304	ZNF703	1	0.427925	0.263448	336140835	0.586743	0	0	29.2842	12.5894
305	IRF8	1	0.407414	0.261957	340125421	0.593698	0	0	29.7903	11.5805
306	BRD2	1	0.947507	0.261814	336170257	0.586795	8.23997e-188	1.94283e-186	60.6136	49.1035
307	ENSMMUG00000049198	1	1.18205	0.26048	3.36086e+08	0.586648	4.43612e-174	9.79001e-173	69.0528	61.4648
308	CD47	1	0.682967	0.260311	336683881	0.587691	1.27464e-232	3.69707e-231	46.8547	32.9283
309	CAT	1	0.84116	0.259394	336292861	0.587009	4.24408e-202	1.07116e-200	55.5005	41.7612
310	ITPR2	1	0.690388	0.258905	3.33679e+08	0.582445	1.57282e-208	4.09986e-207	45.4602	32.3115
311	ZNF331	1	0.543297	0.2577	3.30469e+08	0.576843	1.39969e-240	4.16557e-239	34.4386	20.7293
312	ISG20	1	1.00722	0.257259	333771109	0.582607	8.23357e-169	1.75352e-167	61.6982	50.2256
313	PHTF2	1	0.410649	0.256347	3.37089e+08	0.588399	0	0	29.4184	12.6215
314	ALDH2	1	0.615936	0.255129	3.37217e+08	0.588622	4.75513e-273	1.65506e-271	42.6299	25.7786
315	BTG1	1	1.77421	0.254542	3.35451e+08	0.58554	7.08772e-162	1.46509e-160	84.7123	81.1363
316	FBXW11	1	0.508835	0.254057	335870108	0.586271	1.32935e-299	5.05013e-298	36.1636	20.8088
317	LSM10	1	0.566275	0.25103	335476108	0.585583	1.31661e-254	4.19137e-253	40.3574	26.1842
318	YWHAZ	1	2.02245	0.25047	337670010	0.589412	6.47653e-176	1.44148e-174	90.7757	87.245
319	UHRF2	1	0.587028	0.250248	3.3454e+08	0.583949	2.13898e-238	6.32454e-237	41.4523	27.362
320	LTB	2	2.72136	1.24562	392721471	0.793661	0	0	98.7609	64.7701
321	IL7R	2	2.39511	1.2254	370777317	0.749313	0	0	94.5283	48.8296
322	ITGB1	2	1.93622	1.20477	370050206	0.747844	0	0	75.2668	41.3511
323	CD69	2	2.1707	0.947948	359155220	0.725826	0	0	90.6637	61.3768
324	CD3D	2	2.1044	0.853364	3.42148e+08	0.691456	0	0	95.9023	57.705
325	SPOCK2	2	1.34845	0.824418	369842008	0.747423	0	0	80.1497	32.9632
326	ZFP36L2	2	2.86785	0.805822	3.52258e+08	0.711888	0	0	98.4051	86.4003
327	LEF1	2	1.30269	0.803745	3.6267e+08	0.732928	0	0	75.6349	29.7247
328	ENSMMUG00000013257	2	3.05996	0.77798	351582344	0.710522	0	0	99.7546	84.6888
329	GIMAP7	2	1.59668	0.766258	352040439	0.711448	0	0	86.1612	47.2779
330	TCF7	2	1.38921	0.727343	3.50158e+08	0.707644	0	0	80.1006	38.1439
331	FOS	2	1.87828	0.714653	3.26998e+08	0.660838	0	0	79.7816	59.8135
332	CD3E	2	1.79011	0.703805	3.29188e+08	0.665265	0	0	92.1727	52.6282
333	RPL22L1	2	1.93387	0.641117	3.3594e+08	0.678909	0	0	89.4491	68.3529
334	TRIB2	2	0.909899	0.629665	348452434	0.704196	0	0	59.3915	19.9845
335	NFKBIZ	2	1.46283	0.597133	3.29713e+08	0.666325	0	0	79.4626	50.5477
336	INPP4B	2	0.75844	0.566481	345350646	0.697928	0	0	53.2941	14.0033
337	ICOS	2	0.70484	0.563485	3.41423e+08	0.689991	0	0	47.9205	10.2459
338	ITGA6	2	1.04666	0.560744	334225984	0.675446	0	0	66.0901	31.0409
339	FGFR1OP2	2	1.22285	0.558794	330613750	0.668146	0	0	71.5372	45.0673
340	PLAAT3	2	1.05174	0.552263	335313107	0.677643	0	0	68.3597	31.0541
341	ITM2A	2	0.997762	0.55061	333048250	0.673066	0	0	63.3787	28.8781
342	ETS1	2	1.95361	0.548656	3.22247e+08	0.651238	0	0	93.51	71.8731
343	KCNA3	2	0.949366	0.532473	3.32343e+08	0.671641	0	0	61.5753	28.8863
344	CD2	2	1.26245	0.531127	323976565	0.654733	0	0	74.8129	41.6987
345	FYB1	2	1.366	0.526195	324851646	0.656501	0	0	78.8124	51.1226
346	PTGER4	2	1.21521	0.525124	3.27249e+08	0.661347	0	0	73.0831	44.8696
347	EVL	2	1.22231	0.519574	3.27882e+08	0.662626	0	0	76.6041	45.9337
348	SYNE2	2	0.975909	0.518536	321676940	0.650085	0	0	56.6802	25.7862
349	STK17A	2	1.55821	0.517106	3.26159e+08	0.659143	0	0	84.5418	63.1855
350	RCAN3	2	0.854854	0.512225	334602584	0.676207	0	0	59.1952	23.5492
351	GPRIN3	2	0.809052	0.508985	3.30972e+08	0.66887	0	0	54.3614	21.8492
352	TPT1	2	5.03764	0.504626	4.00934e+08	0.810259	0	0	99.9877	99.9703
353	LIMS1	2	1.00334	0.482747	323370277	0.653507	0	0	63.5505	36.5609
354	ARID5B	2	1.01101	0.468878	3.20689e+08	0.648088	0	0	64.1394	36.2215
355	CAMK4	2	0.876988	0.461837	324734453	0.656264	0	0	59.9681	28.0742
356	CYB5A	2	0.872081	0.460035	3.26257e+08	0.659341	0	0	60.6306	30.3161
357	FLT3LG	2	0.806356	0.452795	3.2501e+08	0.656821	0	0	57.1709	25.9674
358	PCED1B	2	0.907571	0.439977	317433838	0.64151	0	0	59.5142	32.0144
359	ITK	2	0.82821	0.434147	319821932	0.646336	0	0	56.8274	26.8206
360	MBNL1	2	2.63137	0.433974	3.31591e+08	0.670121	0	0	99.0185	94.8194
361	CDC42SE2	2	1.70366	0.426723	318029800	0.642715	0	0	89.7681	75.4328
362	TAB2	2	0.86641	0.421966	3.18325e+08	0.643311	0	0	59.4283	33.4393
363	ENSMMUG00000038348	2	4.24442	0.416385	362843519	0.73328	0	0	99.8896	99.8386
364	CYLD	2	1.00498	0.414967	315894325	0.638399	0	0	66.2127	41.9375
365	BCL2	2	1.01403	0.411701	3.10125e+08	0.62674	0	0	62.8021	38.3267
366	GPR183	2	1.78591	0.411595	295230410	0.596639	7.80382e-186	3.75261e-184	83.8057	61.1725
367	NCOA7	2	0.808569	0.403157	3.13149e+08	0.632851	0	0	54.2878	28.9341
368	ICAM2	2	0.775816	0.400724	313261793	0.633079	0	0	52.7297	26.5702
369	S100A11	2	2.26488	0.399115	280885201	0.567648	1.07611e-88	2.43666e-87	95.6324	76.0456
370	ABRACL	2	1.35154	0.398436	311031148	0.628571	0	0	80.1987	60.932
371	RIPOR2	2	1.99173	0.392295	301939442	0.610197	4.93355e-231	3.1194e-229	93.8781	80.5278
372	ENSMMUG00000046078	2	0.954644	0.388501	2.87817e+08	0.581658	1.16106e-197	5.97633e-196	41.7004	27.0727
373	ENSMMUG00000013429	2	4.5014	0.381069	350821623	0.708984	0	0	99.9264	99.8979
374	PSIP1	2	1.12858	0.379113	306159497	0.618726	2.06793e-300	1.75755e-298	71.1692	48.8197
375	RPS2.1	2	3.25819	0.377443	337863934	0.682798	0	0	99.5461	98.6114
376	EEF1G	2	2.83732	0.374777	3.26984e+08	0.66081	0	0	99.2148	96.0235
377	SMCO4	2	0.663515	0.372944	3.15211e+08	0.637018	0	0	49.4663	22.6679
378	ENSMMUG00000016894	2	3.26741	0.372141	3.22748e+08	0.65225	0	0	99.4357	98.2967
379	CD3G	2	1.02739	0.367507	305298673	0.616986	0	0	67.8444	40.8124
380	RPS21	2	2.63501	0.361399	3.06256e+08	0.618921	2.99701e-267	2.26299e-265	97.7671	93.0832
381	ENSMMUG00000006165	2	0.94849	0.350619	304614563	0.615603	6.14366e-302	5.27057e-300	63.1211	42.7924
382	ENSMMUG00000041188	2	3.60218	0.348682	346891605	0.701042	0	0	99.865	99.5734
383	SOCS1	2	0.563181	0.346007	307208413	0.620845	0	0	40.0196	15.9504
384	ENSMMUG00000005593	2	2.38344	0.345662	302133293	0.610589	1.97825e-232	1.25516e-230	85.6459	82.8998
385	DPP4	2	0.598394	0.345527	3.04343e+08	0.615055	0	0	40.3877	17.344
386	RPS29	2	3.41224	0.344036	321216395	0.649154	0	0	99.7056	98.954
387	CDC14A	2	0.623415	0.343416	310025001	0.626537	0	0	46.4974	20.9416
388	FYN	2	0.857395	0.340015	304643301	0.615661	0	0	59.4896	35.7241
389	CYTH1	2	0.896112	0.335619	3.04109e+08	0.614582	3.32292e-299	2.79814e-297	62.5935	41.9787
390	HIVEP2	2	0.695199	0.335335	3.05253e+08	0.616894	0	0	49.5154	26.3907
391	NSD3	2	1.15423	0.33467	3.01235e+08	0.608773	5.73434e-243	3.82422e-241	72.6659	54.9442
392	TNFRSF25	2	0.47785	0.333572	3.12151e+08	0.630834	0	0	38.1671	11.9146
393	ENSMMUG00000045571	2	3.40339	0.331873	3.28721e+08	0.664321	0	0	99.7424	99.1401
394	S1PR1	2	0.671096	0.327836	3.0471e+08	0.615797	0	0	48.448	25.0498
395	NABP1	2	0.574825	0.324361	3.05088e+08	0.616561	0	0	42.2402	19.6287
396	RPL12	2	3.67565	0.318718	3.34159e+08	0.67531	0	0	99.8037	99.5157
397	RPS20	2	4.01096	0.316683	3.32088e+08	0.671125	0	0	99.8528	99.7397
398	BICDL1	2	0.463162	0.316639	307596842	0.62163	0	0	35.6766	10.9592
399	GCC2	2	1.08772	0.316597	2.95698e+08	0.597583	6.31471e-204	3.37394e-202	66.728	49.2118
400	ITGA4	2	1.21369	0.315694	291091490	0.588274	2.3477e-162	9.55447e-161	64.9368	54.142
401	RPS16	2	4.20999	0.315365	3.44771e+08	0.696756	0	0	99.9264	99.9028
402	TLK1	2	0.813737	0.312501	3.00812e+08	0.60792	4.07554e-284	3.25207e-282	57.4531	36.63
403	ATP8B2	2	0.532384	0.31199	305720492	0.617838	0	0	40.768	16.8448
404	TXNIP	2	2.93108	0.311875	2.86654e+08	0.579306	5.66767e-120	1.75237e-118	98.9695	95.1455
405	DAAM1	2	0.478171	0.311305	301788583	0.609892	0	0	34.3516	12.6806
406	RPL23A	2	4.00624	0.311137	3.45416e+08	0.698061	0	0	99.865	99.7941
407	GIMAP6	2	0.639836	0.310593	302036785	0.610394	0	0	46.4851	23.7897
408	ENSMMUG00000020073	2	4.58184	0.307	346705969	0.700667	0	0	99.9509	99.9489
409	EEF1A1	2	4.84492	0.30602	3.69397e+08	0.746523	0	0	99.9755	99.9934
410	ENSMMUG00000020582	2	3.71005	0.303721	336126835	0.679287	0	0	99.8896	99.6903
411	HSPA8	2	1.7603	0.302812	2.95668e+08	0.597524	7.60581e-182	3.50962e-180	88.5658	78.6829
412	EIF3E	2	1.78681	0.301767	298361003	0.602965	6.58502e-202	3.43794e-200	91.2526	81.2658
413	ENSMMUG00000018240	2	4.41368	0.295626	335972567	0.678976	0	0	99.9509	99.9242
414	HNRNPH2	2	2.42348	0.295596	305962969	0.618328	1.27116e-264	9.44224e-263	96.982	92.9497
415	PPP1CC	2	0.693693	0.295584	300094463	0.606469	5.60495e-305	4.87711e-303	51.2207	30.7444
416	EPB41	2	0.781074	0.29461	2.98232e+08	0.602704	4.49075e-261	3.25633e-259	55.7232	35.7965
417	RPL10A	2	3.87226	0.294352	3.26301e+08	0.659429	0	0	99.865	99.7282
418	SORL1	2	1.2316	0.293457	291471026	0.589041	4.6094e-161	1.85933e-159	75.4509	57.6556
419	RPS10	2	4.15124	0.291027	3.3878e+08	0.684648	0	0	99.8773	99.8501
420	ENSMMUG00000002676	2	4.32231	0.289869	334103101	0.675198	0	0	99.9387	99.9028
421	MT1M	2	0.600071	0.288798	2.96137e+08	0.598472	0	0	40.2895	20.0982
422	RPS5	2	3.88923	0.288674	3.24907e+08	0.656613	0	0	99.8773	99.7892
423	PLAAT4	2	1.06595	0.287975	2.90652e+08	0.587387	5.46004e-166	2.2727e-164	66.3477	47.5596
424	RPS24	2	3.86098	0.287725	3.30149e+08	0.667206	0	0	99.8896	99.7875
425	TENT5C	2	0.900074	0.285998	292886728	0.591902	1.7635e-200	9.18073e-199	58.8517	38.9774
426	RPS12	2	4.37932	0.282801	339683137	0.686474	0	0	99.9141	99.8979
427	ADD3	2	1.0405	0.281581	292733966	0.591594	2.10775e-177	9.48643e-176	67.9671	51.1374
428	UTRN	2	1.22076	0.280706	2.90777e+08	0.587638	2.67481e-155	1.04886e-153	74.2118	58.9767
429	RPL24	2	3.39611	0.277862	3.26606e+08	0.660047	0	0	99.5829	99.2653
430	SOS1	2	0.538892	0.277686	2.97216e+08	0.600651	0	0	39.9215	19.945
431	RPL32	2	4.28309	0.274823	329180503	0.665249	0	0	99.9019	99.9176
432	RPS3	2	3.87442	0.273758	3.33217e+08	0.673407	0	0	99.9019	99.8369
433	2022-09-09	2	1.00196	0.272941	2.92811e+08	0.591749	1.66472e-178	7.52955e-177	67.2801	50.7899
434	2022-09-06	2	1.05676	0.272692	2.90474e+08	0.587025	3.52224e-160	1.41455e-158	68.5805	51.2198
435	RPS14	2	4.30395	0.272408	3.45324e+08	0.697874	0	0	99.9264	99.911
436	SIRPG	2	0.641185	0.272032	296821104	0.599853	2.00185e-302	1.72546e-300	47.0004	25.124
437	DGKA	2	0.499532	0.271441	298696249	0.603643	0	0	38.6824	17.8217
438	PTPRC	2	2.57252	0.2699	2.99691e+08	0.605653	2.37316e-211	1.33021e-209	98.5891	95.419
439	GIMAP8	2	0.540522	0.267158	2.9638e+08	0.598962	0	0	40.6331	20.0982
440	RPL11	2	4.14356	0.267106	345863227	0.698964	0	0	99.9755	99.9555
441	ENSMMUG00000023207	2	1.59966	0.266415	288309255	0.582652	1.37538e-131	4.57783e-130	88.2836	76.1411
442	EEF1B2	2	2.76345	0.266259	307477556	0.621389	2.64337e-278	2.07306e-276	98.9081	96.9625
443	RPS28	2	3.96861	0.263749	3.23736e+08	0.654247	0	0	99.8282	99.7035
444	ADSL	2	0.43722	0.262702	298323603	0.60289	0	0	34.9282	14.5799
445	ENSMMUG00000000050	2	2.87335	0.261701	293019328	0.59217	2.43377e-161	9.83901e-160	98.6382	96.3711
446	NUCB2	2	0.609878	0.259364	289366596	0.584788	5.21452e-231	3.28568e-229	40.6699	23.6118
447	SENP7	2	0.84333	0.257665	2.90599e+08	0.58728	3.94432e-177	1.77087e-175	58.1769	41.0776
448	RPL27A	2	3.98534	0.257478	3.26433e+08	0.659697	0	0	99.9141	99.7842
449	TOB1	2	0.713482	0.25702	289679076	0.58542	2.50026e-195	1.26558e-193	48.4971	31.6487
450	MALT1	2	0.650763	0.256704	2.92576e+08	0.591274	2.75041e-229	1.69792e-227	47.6874	30.041
451	LCK	2	0.860094	0.256219	2.91e+08	0.588089	7.08586e-186	3.41636e-184	60.238	38.0747
452	RPL3	2	3.85637	0.255489	3.31836e+08	0.670616	0	0	99.9387	99.8287
453	ENSMMUG00000004545	2	2.83261	0.25292	3.0185e+08	0.610016	5.60339e-229	3.43593e-227	98.9449	97.5489
454	ENSMMUG00000019544	2	3.93958	0.252584	3.16462e+08	0.639546	0	0	99.9019	99.7859
455	PBXIP1	2	0.832725	0.251557	2.89821e+08	0.585707	1.81515e-171	7.85975e-170	57.9806	40.7745
456	ENSMMUG00000017928	2	4.48886	0.251465	3.34683e+08	0.676369	0	0	99.9509	99.9605
457	RPS17L	2	3.22433	0.250695	3.18704e+08	0.644077	0	0	99.8528	99.3362
458	GNLY	3	2.15068	1.63521	2.68467e+08	0.792454	0	0	77.9674	19.3766
459	GZMM	3	1.87198	1.62026	293928718	0.867612	0	0	82.7302	14.5738
460	ENSMMUG00000038528	3	1.63446	1.29044	259056965	0.764679	0	0	67.0167	16.3573
461	CD3D	3	2.3167	1.04563	254377731	0.750867	0	0	95.9497	59.3955
462	NKG7	3	1.34692	1.03743	2.60859e+08	0.769999	0	0	70.6357	14.5612
463	CST7	3	1.33856	1.01796	259852513	0.767027	0	0	70.3919	17.0138
464	TGFBR3	3	1.26317	0.979435	253297421	0.747678	0	0	63.8102	15.3262
465	CD3E	3	2.06651	0.972195	252966489	0.746701	0	0	93.2683	54.2904
466	ID2	3	1.67746	0.911631	242334009	0.715316	0	0	76.2048	41.974
467	CD69	3	2.12923	0.860945	238605354	0.70431	0	0	87.718	62.9233
468	IL7R	3	2.07255	0.821405	225991487	0.667077	0	0	80.9488	51.9969
469	CTSW	3	0.974383	0.819913	249145145	0.735421	0	0	55.8222	10.0669
470	S100A4	3	2.56199	0.810755	2.07505e+08	0.612509	5.75747e-174	5.71773e-172	88.8618	59.8363
471	HCST	3	1.67604	0.791576	2.43196e+08	0.717861	0	0	81.1551	52.8327
472	FOS	3	1.92244	0.730818	221599207	0.654112	0	0	74.5922	61.135
473	PLAAT3	3	1.21094	0.700327	238899083	0.705177	0	0	68.648	32.6848
474	PLAAT4	3	1.44033	0.681005	2.344e+08	0.691898	0	0	75.0047	47.6663
475	PIK3R1	3	1.42118	0.678544	2.37224e+08	0.700232	0	0	74.6672	49.2845
476	ZFP36L2	3	2.77697	0.671573	2.27848e+08	0.672555	0	0	97.2248	87.0319
477	CD2	3	1.38661	0.642142	2.29762e+08	0.678207	0	0	73.6734	43.2633
478	IL2RB	3	0.891554	0.625127	2.32675e+08	0.686806	0	0	53.1971	16.7194
479	ENSMMUG00000013257	3	2.94885	0.623033	2.20594e+08	0.651145	5.46078e-296	1.08462e-293	99.3625	85.39
480	CXCR4	3	1.76086	0.609731	226128593	0.667481	0	0	83.1052	64.5872
481	S100A11	3	2.47156	0.60544	2.1166e+08	0.624773	6.1028e-204	7.79835e-202	95.0122	76.9665
482	PTPRC	3	2.8833	0.594798	2.50729e+08	0.740097	0	0	99.1937	95.5089
483	PPP1R12A	3	1.51172	0.587996	2.29001e+08	0.675961	0	0	77.7986	58.2243
484	NKG2D	3	0.758702	0.58179	232162009	0.685291	0	0	48.3968	11.5026
485	ARAP2	3	1.07759	0.580323	227876310	0.67264	0	0	62.5539	33.3365
486	CMC1	3	0.716927	0.574103	2.14925e+08	0.634411	0	0	35.421	10.6415
487	LCK	3	1.15198	0.56124	227433224	0.671332	0	0	67.8605	38.4179
488	TENT5C	3	1.1385	0.531758	2.22765e+08	0.657554	0	0	64.9166	39.3499
489	ITGA4	3	1.39748	0.500913	219007343	0.646461	3.93443e-304	8.16976e-302	73.0921	53.9362
490	ATM	3	1.31182	0.48505	219927548	0.649177	0	0	72.6045	53.6403
491	ETS1	3	1.90268	0.469115	2.14737e+08	0.633856	6.00888e-236	9.00002e-234	88.9743	73.2137
492	SCML4	3	0.957313	0.468743	217375534	0.641644	0	0	56.741	33.1476
493	UTRN	3	1.39012	0.451829	2.17742e+08	0.642727	2.65769e-280	4.85639e-278	75.661	59.5309
494	HOPX	3	0.759028	0.450963	2.12137e+08	0.626181	0	0	41.7964	15.2129
495	ZBTB38	3	0.778382	0.450419	215154432	0.635088	0	0	47.0654	22.5565
496	KCNA3	3	0.886232	0.440419	214348748	0.63271	0	0	53.6284	31.0035
497	SYTL2	3	0.69528	0.433667	2.12213e+08	0.626405	0	0	40.8776	16.3384
498	2022-09-07	3	1.74228	0.433017	2.2038e+08	0.650514	3.05195e-296	6.12839e-294	86.3304	76.584
499	EML4	3	1.10589	0.430413	215280913	0.635462	1.69053e-277	2.99914e-275	64.4853	46.0433
500	FYN	3	0.949295	0.424547	214954739	0.634499	1.9274e-304	4.0482e-302	58.5412	36.8579
501	ENSMMUG00000002260	3	0.914771	0.422784	2.14468e+08	0.633063	0	0	56.141	34.0275
502	CD3G	3	1.09333	0.422686	2.13826e+08	0.631167	6.95532e-270	1.1878e-267	65.1228	42.2401
503	ERN1	3	0.647217	0.422283	2.15127e+08	0.635006	0	0	42.2276	17.6639
504	S100A10	3	2.62277	0.421482	196367853	0.579634	1.31897e-83	5.02116e-82	97.2248	85.8182
505	CALM1	3	2.89057	0.418408	2.26479e+08	0.668515	0	0	99.1374	96.5856
506	TCF7	3	1.12476	0.408423	2.09695e+08	0.618973	9.59676e-225	1.37001e-222	65.0853	41.2656
507	FNBP1	3	1.69525	0.408414	2.16678e+08	0.639586	7.60077e-256	1.24008e-253	84.8678	74.7895
508	SIRPG	3	0.777222	0.407421	2.13464e+08	0.630097	0	0	49.3906	25.8937
509	OPTN	3	0.659102	0.405226	2.13396e+08	0.629899	0	0	42.7714	19.1562
510	B2M	3	2.09555	0.401023	219920969	0.649158	2.99189e-288	5.81604e-286	92.7245	86.4069
511	PTPRCAP	3	1.57321	0.400072	2.1112e+08	0.623178	2.96114e-203	3.75757e-201	82.5052	67.0571
512	ZAP70	3	0.704535	0.399521	214071411	0.631891	0	0	46.8029	22.5974
513	SORL1	3	1.3311	0.388286	2.10306e+08	0.620776	2.40526e-202	3.01037e-200	74.2171	58.5486
514	EZR	3	1.71307	0.38534	208272403	0.614774	7.81291e-175	7.84425e-173	84.8678	71.2161
515	ENSMMUG00000041391	3	1.11328	0.382638	2.07127e+08	0.611392	1.80378e-190	2.07299e-188	62.2726	44.9839
516	LYST	3	1.10269	0.381255	207800824	0.613382	6.05749e-193	7.05022e-191	62.8352	47.4412
517	CD84	3	0.625301	0.380206	211419479	0.624063	0	0	41.2526	18.4305
518	SYNE1	3	0.839683	0.378783	2.07674e+08	0.613007	1.14043e-238	1.72224e-236	50.1219	31.046
519	PTPN22	3	0.819621	0.376227	207788081	0.613344	7.64803e-245	1.18434e-242	49.7469	30.015
520	GIMAP7	3	1.26576	0.373564	204508839	0.603665	2.6907e-157	2.38676e-155	70.6544	50.3046
521	FYB1	3	1.24466	0.371324	2.07022e+08	0.611083	4.8612e-177	4.99038e-175	69.6231	53.1224
522	NR4A2	3	0.985007	0.358424	2.05881e+08	0.607715	7.90437e-187	8.80711e-185	58.2411	40.7603
523	SAMHD1	3	0.752726	0.358157	2.08233e+08	0.614657	2.95227e-254	4.73217e-252	48.2093	29.3711
524	TGFB1	3	1.28055	0.357161	2.09797e+08	0.619273	3.20759e-196	3.78144e-194	72.4358	59.9953
525	KLF6	3	1.33156	0.356503	2.01606e+08	0.595095	1.589e-129	1.06749e-127	69.0981	54.1283
526	WNK1	3	1.29422	0.354772	2.08676e+08	0.615966	2.01294e-184	2.18943e-182	72.1358	61.5144
527	LTB	3	1.9479	0.351966	191407299	0.564992	7.02023e-58	1.78913e-56	84.399	67.4837
528	CD44	3	0.950226	0.340145	206070643	0.608275	3.14166e-187	3.54368e-185	58.3161	41.4782
529	LYAR	3	0.533164	0.336237	205339329	0.606116	0	0	34.8772	15.564
530	STK17A	3	1.41215	0.335843	205752679	0.607336	3.72759e-156	3.24354e-154	77.0111	64.7651
531	SH3KBP1	3	1.07429	0.328294	205431928	0.60639	1.7185e-165	1.61037e-163	63.8665	50.9374
532	PRDM1	3	0.644671	0.328027	201452097	0.594642	6.30028e-218	8.40328e-216	38.4962	21.0421
533	ITGAL	3	0.709767	0.327567	2.0496e+08	0.604997	2.03508e-222	2.88271e-220	46.0154	27.5765
534	APOL2	3	0.533802	0.321673	204234276	0.602854	0	0	34.9897	15.438
535	MAMU-B	3	2.43046	0.317471	2.09635e+08	0.618797	3.01982e-183	3.24595e-181	96.9623	93.9992
536	TSC22D3	3	1.74922	0.317462	2.01262e+08	0.594081	5.84429e-117	3.45607e-115	82.7864	77.1177
537	E2F3	3	0.465969	0.317243	203638113	0.601095	0	0	31.0144	12.266
538	MAMU-A	3	3.62544	0.316377	2.39047e+08	0.705614	0	0	99.9812	99.8993
539	WIPF1	3	1.39054	0.310706	2.04974e+08	0.605039	2.89228e-148	2.33852e-146	76.8986	67.7591
540	RPS4Y1	3	1.91496	0.309925	1.87817e+08	0.554393	2.24332e-43	4.46477e-42	66.0416	55.3766
541	PSMB9	3	1.23284	0.309833	204337616	0.603159	5.48779e-147	4.37897e-145	71.367	60.5714
542	TRAPPC10	3	0.713022	0.309697	203032714	0.599308	1.75056e-185	1.91545e-183	46.3154	31.1578
543	ENSMMUG00000014256	3	4.59861	0.308387	2.28831e+08	0.67546	0	0	100	99.9528
544	DGKZ	3	0.777966	0.304061	203128378	0.59959	3.69024e-173	3.64496e-171	50.6282	35.3247
545	TUBA4A	3	0.64488	0.300206	1.99261e+08	0.588174	5.7237e-163	5.22946e-161	40.8213	26.4699
546	SEMA4D	3	1.02103	0.299942	201321231	0.594256	3.05579e-133	2.14764e-131	60.9788	48.2613
547	TNIK	3	0.767131	0.299935	2.02485e+08	0.59769	5.5853e-175	5.63869e-173	49.3343	32.3747
548	RGS9	3	0.546599	0.29956	2.01425e+08	0.594561	1.45654e-296	2.95725e-294	33.4146	13.645
549	SMARCE1	3	0.823368	0.294428	200048635	0.590499	1.96325e-135	1.41238e-133	50.9844	39.501
550	SRGN	3	0.958753	0.293884	2.0138e+08	0.594428	2.88562e-139	2.18792e-137	59.0287	43.8851
551	CD48	3	1.28642	0.293757	200597239	0.592119	2.53817e-117	1.50584e-115	69.6981	61.294
552	ARHGAP9	3	0.445625	0.29348	202430477	0.59753	0	0	30.4894	12.1606
553	PFN1	3	2.52644	0.290891	2.06138e+08	0.608474	4.00416e-153	3.40316e-151	97.4123	93.9032
554	EVL	3	1.03158	0.289777	1.99725e+08	0.589545	4.05946e-120	2.47262e-118	62.7602	48.4565
555	YPEL5	3	1.10968	0.288893	200968595	0.593215	4.02537e-123	2.5364e-121	65.3666	56.436
556	GZMB	3	0.82354	0.281115	1.95333e+08	0.576579	1.23865e-166	1.17273e-164	35.2147	17.0295
557	CDC42SE2	3	1.58467	0.278817	2.02452e+08	0.597595	8.64635e-126	5.62259e-124	82.9364	76.6423
558	BICDL1	3	0.439333	0.276765	2.00687e+08	0.592384	3.65066e-305	7.75681e-303	30.0581	12.5274
559	RAP1B	3	1.46654	0.27634	200332713	0.591338	7.35106e-112	4.08285e-110	79.5237	70.0732
560	PSME1	3	2.03334	0.275896	204907335	0.604841	2.24277e-143	1.74392e-141	91.8432	87.9323
561	SENP7	3	0.870347	0.27552	1.99274e+08	0.588214	1.73176e-124	1.11033e-122	54.4534	42.1488
562	CBLB	3	0.84797	0.27204	1.98389e+08	0.585601	7.63344e-121	4.68073e-119	52.672	39.7229
563	TGIF2	3	0.73572	0.270976	198680344	0.58646	3.06888e-134	2.18201e-132	47.7967	33.9709
564	ENSMMUG00000010392	3	0.825333	0.270523	199572073	0.589093	5.74621e-129	3.84617e-127	52.597	40.8847
565	ACTG1	3	2.28384	0.267493	1.96468e+08	0.57993	3.90765e-84	1.50961e-82	93.4933	88.4109
566	LRRC8C	3	0.568616	0.266917	1.98485e+08	0.585885	5.12839e-172	4.98463e-170	37.8024	22.5958
567	CLEC2D	3	0.600828	0.265776	199230328	0.588084	2.35225e-171	2.27421e-169	40.1463	24.3857
568	CD52	3	3.10732	0.262617	2.03885e+08	0.601824	3.85078e-135	2.75942e-133	99.0437	98.0338
569	JAK1	3	1.86351	0.261283	2.03241e+08	0.599923	1.38101e-130	9.34634e-129	89.7806	85.4136
570	ORAI1	3	0.600643	0.258046	1.97781e+08	0.583807	1.81692e-146	1.4435e-144	40.465	26.7832
571	ICAM2	3	0.658644	0.255939	197340325	0.582505	4.75607e-136	3.44872e-134	42.9964	28.5478
572	RAPGEF2	3	0.44479	0.255478	196350063	0.579582	1.62007e-199	1.9605e-197	29.5143	15.0917
573	ENSMMUG00000023207	3	1.59624	0.250895	199502264	0.588886	1.31852e-104	6.61904e-103	83.799	77.0563
574	NCOA7	3	0.683851	0.250084	1.96524e+08	0.580096	2.54235e-122	1.58554e-120	44.4403	30.8855
575	PLAC8	4	1.94989	1.28801	2.75061e+08	0.814157	0	0	90.3893	35.9878
576	IL7R	4	2.18939	0.947814	232592020	0.688453	0	0	92.7403	51.0175
577	SELL	4	1.72145	0.859359	245623278	0.727024	0	0	88.4521	46.3512
578	TCF7	4	1.52322	0.840125	2.49327e+08	0.737988	0	0	85.5746	39.5571
579	ENSMMUG00000000050	4	3.36146	0.778977	265107349	0.784695	0	0	99.7555	96.3787
580	RPS21	4	3.01609	0.75825	256756327	0.759977	0	0	98.9092	93.1965
581	RFLNB	4	1.04832	0.757561	252430097	0.747172	0	0	68.1587	20.2877
582	RPL22L1	4	2.06683	0.756615	240806633	0.712767	0	0	94.621	68.8611
583	CD3E	4	1.86686	0.755593	229852824	0.680345	0	0	94.1696	54.2248
584	LEF1	4	1.24207	0.702206	2.40521e+08	0.711922	0	0	76.6974	31.6835
585	ENSMMUG00000016894	4	3.57678	0.690794	2.67086e+08	0.790551	0	0	99.9812	98.3019
586	PECAM1	4	1.38586	0.678168	239424658	0.708677	0	0	81.2864	45.2637
587	CD3D	4	1.96631	0.66566	2.15783e+08	0.6387	2.51548e-262	1.85344e-260	95.1288	59.4734
588	ENSMMUG00000019544	4	4.28753	0.61839	288906238	0.855138	0	0	99.9812	99.7844
589	ENSMMUG00000013429	4	4.73437	0.616534	293184076	0.8678	0	0	100	99.893
590	RPL10A	4	4.16146	0.594619	2.84066e+08	0.84081	0	0	100	99.723
591	RPL32	4	4.58841	0.593433	291373779	0.862442	0	0	100	99.9087
592	CA6	4	0.773895	0.576507	2.36767e+08	0.700812	0	0	54.1471	13.5173
593	ENSMMUG00000045571	4	3.62664	0.559008	260837671	0.772057	0	0	99.9812	99.147
594	ENSMMUG00000002676	4	4.58236	0.558758	282614769	0.836516	0	0	100	99.8993
595	ENSMMUG00000038586	4	2.0171	0.548673	2.29399e+08	0.679002	0	0	93.9063	79.2276
596	RPS5	4	4.13796	0.545341	280609824	0.830581	0	0	100	99.7828
597	RGS10	4	0.787639	0.539095	2.34169e+08	0.693119	0	0	56.9118	18.7706
598	RPS28	4	4.22993	0.535171	276204002	0.81754	0	0	100	99.6947
599	GIMAP7	4	1.41299	0.533016	219066245	0.648418	0	0	82.6782	49.3036
600	ENSMMUG00000038348	4	4.36764	0.531347	2.68973e+08	0.796136	0	0	100	99.8316
601	RPS16	4	4.42129	0.530271	286260280	0.847306	0	0	100	99.8977
602	RPS29	4	3.59156	0.523018	249122123	0.73738	0	0	99.9624	98.966
603	SPOCK2	4	1.09789	0.516121	2.24572e+08	0.664714	0	0	71.9767	35.7517
604	RPS24	4	4.08203	0.514442	2.70633e+08	0.80105	0	0	100	99.7828
605	CXCR4	4	1.67297	0.514338	2.17639e+08	0.644192	4.76241e-279	3.8506e-277	88.9787	64.1003
606	ENSMMUG00000005072	4	3.85938	0.51132	2.76468e+08	0.818321	0	0	99.9812	99.6412
607	ITGA6	4	1.02407	0.511249	224559686	0.664678	0	0	66.9174	32.5349
608	ENSMMUG00000015270	4	4.60432	0.509605	2.87699e+08	0.851564	0	0	100	99.8883
609	RPL27A	4	4.2275	0.508417	276094364	0.817216	0	0	100	99.7828
610	RPS15	4	4.55459	0.507574	290573433	0.860073	0	0	99.9812	99.9355
611	ENSMMUG00000020073	4	4.77258	0.500014	283316664	0.838593	0	0	100	99.9449
612	ENSMMUG00000029598	4	1.79333	0.498904	227776126	0.674198	0	0	91.2357	75.8188
613	RPS2.1	4	3.38373	0.496657	2.5198e+08	0.745839	0	0	99.9624	98.6182
614	RPL12	4	3.84659	0.489754	260666154	0.77155	0	0	100	99.5121
615	LTB	4	2.07348	0.487971	1.95685e+08	0.579212	7.52608e-85	1.647e-83	94.2261	66.6656
616	EEF1G	4	2.95383	0.484324	2.41418e+08	0.714578	0	0	99.8872	96.1096
617	RPS12	4	4.57684	0.484238	2.79451e+08	0.82715	0	0	100	99.8914
618	ENSMMUG00000018391	4	4.1389	0.479319	2.78167e+08	0.823352	0	0	100	99.7529
619	RPL22	4	3.75127	0.474957	2.6768e+08	0.792309	0	0	99.9812	99.6223
620	RPL8	4	4.15022	0.474247	273995925	0.811005	0	0	100	99.8662
621	RPS4X	4	4.14626	0.474162	263301329	0.77935	0	0	100	99.819
622	ENSMMUG00000010691	4	3.53188	0.473575	260261388	0.770352	0	0	100	99.2163
623	ENSMMUG00000017928	4	4.70332	0.472661	2.84981e+08	0.84352	0	0	100	99.9559
624	CTSW	4	0.651532	0.469841	2.28553e+08	0.676497	0	0	47.9406	10.7379
625	RPS13	4	4.39344	0.463562	275933990	0.816741	0	0	100	99.8348
626	ENSMMUG00000020582	4	3.8667	0.459933	262810153	0.777896	0	0	100	99.69
627	ENSMMUG00000023807	4	4.67281	0.455649	2.7421e+08	0.811639	0	0	100	99.9308
628	ENSMMUG00000046078	4	1.03231	0.455334	206562657	0.611408	1.23048e-250	8.5819e-249	50.1411	27.0188
629	RPL28	4	4.26942	0.453368	279706476	0.827907	0	0	100	99.8505
630	RPL24	4	3.56524	0.448747	256041053	0.75786	0	0	99.9812	99.2462
631	EEF1B2	4	2.94055	0.446294	2.41143e+08	0.713764	0	0	99.7179	96.9815
632	PFDN5	4	1.59968	0.442373	214452801	0.634762	5.25486e-242	3.53023e-240	82.6594	67.3376
633	RPS6	4	4.16324	0.441596	277332291	0.82088	0	0	100	99.8426
634	ENSMMUG00000042008	4	4.51062	0.437598	275332179	0.81496	0	0	100	99.9229
635	EIF3K	4	2.66613	0.43635	2.35525e+08	0.697134	0	0	99.5674	95.905
636	RPS7	4	4.48399	0.427924	2.73981e+08	0.810961	0	0	100	99.926
637	RCAN3	4	0.796675	0.426331	2.20021e+08	0.651245	0	0	57.0434	25.3191
638	DYRK2	4	1.23634	0.426009	2.15042e+08	0.636506	5.25504e-264	3.93546e-262	75.9639	53.5418
639	ENSMMUG00000022489	4	0.996136	0.416773	198119545	0.586417	8.60028e-143	3.28772e-141	44.1602	30.4921
640	RPL7	4	2.75354	0.415715	234375321	0.693731	0	0	99.511	95.7917
641	ENSMMUG00000041188	4	3.6782	0.415514	251013166	0.742978	0	0	99.9812	99.5767
642	RPL3	4	4.01242	0.41321	2.66867e+08	0.789904	0	0	100	99.8285
643	RPS20	4	4.11301	0.413141	2.43111e+08	0.719588	0	0	100	99.7325
644	RPS23	4	4.59351	0.412098	274410859	0.812233	0	0	100	99.9355
645	HNRNPH2	4	2.54296	0.411893	2.24157e+08	0.663485	0	0	98.5518	92.9982
646	ID2	4	1.21281	0.407867	2.07299e+08	0.613588	5.35886e-201	3.00375e-199	67.4629	42.7142
647	EIF3E	4	1.89699	0.407704	215649215	0.638303	3.14659e-248	2.16156e-246	94.7339	81.4199
648	ENSMMUG00000000558	4	2.81427	0.40563	2.33986e+08	0.692578	0	0	99.8307	96.6179
649	RPS3	4	4.00649	0.404677	2.58534e+08	0.765238	0	0	100	99.8316
650	RPL27	4	3.80395	0.401413	258098207	0.763949	0	0	100	99.7088
651	ENSMMUG00000028889	4	3.79925	0.399709	263047480	0.778598	0	0	100	99.7262
652	RPL9	4	2.67228	0.399703	2.31918e+08	0.686459	0	0	99.511	96.0514
653	RPS10	4	4.26254	0.398669	2.5845e+08	0.764991	0	0	100	99.841
654	ENSMMUG00000013257	4	2.74146	0.398137	1.83614e+08	0.54348	4.40398e-26	3.4553e-25	99.7179	85.3638
655	RPL18	4	4.37492	0.396487	2.7301e+08	0.808087	0	0	100	99.9087
656	RPS14	4	4.42481	0.391233	264645240	0.783328	0	0	100	99.9056
657	RPL6	4	3.90337	0.385715	253616149	0.750682	0	0	100	99.7797
658	RIPOR2	4	1.99455	0.377848	205657880	0.60873	2.90298e-154	1.19205e-152	93.5678	81.1492
659	ENSMMUG00000021980	4	2.60568	0.374446	222987051	0.660023	0	0	99.0596	95.1134
660	ENSMMUG00000018240	4	4.49782	0.373625	2.46241e+08	0.728853	0	0	100	99.9213
661	RACK1	4	3.57521	0.373048	246857215	0.730676	0	0	100	99.5263
662	NRIP1	4	0.851116	0.372448	2.11336e+08	0.625535	4.27727e-280	3.52066e-278	58.1343	33.0731
663	RPS18	4	5.11897	0.37111	2.72421e+08	0.806342	0	0	100	99.978
664	ENSMMUG00000004545	4	2.95104	0.369978	224364176	0.664099	0	0	99.6803	97.5496
665	NSA2	4	1.61527	0.366691	2.08484e+08	0.617094	1.10946e-180	5.60034e-179	87.8691	72.9293
666	CD3G	4	1.04074	0.365586	2.08321e+08	0.616612	3.53024e-213	2.12198e-211	69.795	41.8549
667	RPL23A	4	4.06928	0.365579	248413293	0.735282	0	0	100	99.786
668	RSL24D1	4	1.63567	0.36547	209936061	0.621393	3.26233e-193	1.74306e-191	89.9944	75.2443
669	EIF3G	4	1.54995	0.363375	2.10374e+08	0.622688	1.28022e-198	7.04625e-197	85.6122	71.9189
670	NPM3	4	0.511386	0.36099	2.15849e+08	0.638895	0	0	39.8345	12.3102
671	RPSA	4	3.82108	0.359831	2.50132e+08	0.740371	0	0	100	99.745
672	RPL19	4	4.13689	0.357462	2.4355e+08	0.720888	0	0	100	99.8348
673	ENSMMUG00000003073	4	3.51343	0.3564	239965959	0.710279	0	0	99.9812	99.3846
674	RPS11	4	4.24484	0.356141	2.56029e+08	0.757825	0	0	100	99.9056
675	RPL11	4	4.23628	0.355676	260629078	0.77144	0	0	100	99.9544
676	NOP53	4	1.65499	0.354076	209953124	0.621443	5.94267e-193	3.1659e-191	90.3705	76.7032
677	ENSMMUG00000015781	4	1.51025	0.352659	207544086	0.614313	1.9169e-173	9.09807e-172	85.725	69.9438
678	2022-09-06	4	1.14172	0.352603	2.0666e+08	0.611697	6.60318e-180	3.31483e-178	72.4657	51.669
679	RPS27A	4	4.93534	0.352019	250076061	0.740204	0	0	100	99.9827
680	RPL15	4	2.10553	0.348241	2.14401e+08	0.63461	2.80502e-234	1.85711e-232	96.4266	88.7616
681	CCND3	4	0.958683	0.347612	2.09555e+08	0.620266	1.77783e-222	1.12022e-220	67.0491	43.9228
682	RPS26	4	4.19754	0.347017	2.46185e+08	0.728686	0	0	100	99.8599
683	BCL2	4	0.970669	0.346347	204204597	0.604428	3.18889e-177	1.56641e-175	59.7141	39.6767
684	TPT1	4	4.91082	0.344681	240964397	0.713234	0	0	100	99.9701
685	ENSMMUG00000028844	4	3.93963	0.342778	255527223	0.756339	0	0	100	99.8552
686	SATB1	4	0.602709	0.338442	210781673	0.623896	0	0	44.8373	19.995
687	RPL4	4	2.9006	0.337536	226715106	0.671058	0	0	99.8495	97.7448
688	BACH2	4	0.645346	0.335666	2.10823e+08	0.624018	0	0	47.5832	21.3925
689	FBL	4	1.02035	0.332712	207209663	0.613323	1.10654e-188	5.79363e-187	69.0051	49.2705
690	ENSMMUG00000015583	4	1.48236	0.33193	205890786	0.609419	7.29176e-159	3.13511e-157	85.6498	70.556
691	RPL35	4	4.04767	0.330724	246107005	0.728456	0	0	100	99.8568
692	ZFP36L2	4	2.46128	0.329295	188816657	0.558881	2.17874e-46	2.70095e-45	97.4234	87.0178
693	RPL23	4	3.63485	0.326501	233770320	0.69194	0	0	99.9812	99.6223
694	EVL	4	1.06436	0.325226	203738929	0.60305	5.29474e-158	2.25526e-156	71.6381	47.7172
695	RPLP2	4	4.02732	0.322301	253118463	0.749209	0	0	100	99.8647
696	BTG1	4	1.85089	0.320154	2.01808e+08	0.597336	4.41252e-124	1.40962e-122	93.0788	80.6818
697	RPL13A	4	4.17763	0.319339	2.49531e+08	0.73859	0	0	100	99.9213
698	PDCD4	4	0.771305	0.318581	2.06555e+08	0.611385	1.80639e-221	1.13041e-219	55.1815	33.177
699	CAMK4	4	0.763105	0.317827	206952498	0.612562	2.39495e-239	1.59719e-237	55.1627	29.8988
700	RPS17L	4	3.29479	0.315871	231369482	0.684834	0	0	100	99.3469
701	ENSMMUG00000041391	4	1.0485	0.31234	200742363	0.59418	2.28068e-136	8.17277e-135	64.8298	44.7742
702	MIF	4	1.30182	0.311437	2.03199e+08	0.601451	1.56199e-139	5.78952e-138	80.5153	64.0594
703	C18H18orf32	4	3.62141	0.307309	235096456	0.695866	0	0	100	99.5515
704	RPL7A	4	3.9326	0.306499	2.48302e+08	0.734953	0	0	99.9812	99.8237
705	ENSMMUG00000008939	4	1.14919	0.30609	2.03656e+08	0.602804	9.22718e-148	3.6182e-146	74.9483	57.119
706	ITK	4	0.725295	0.303256	2.05288e+08	0.607634	6.48305e-226	4.12769e-224	52.1911	28.5469
707	ENSMMUG00000005593	4	2.35762	0.302263	2.06754e+08	0.611974	2.55364e-163	1.14369e-161	79.5373	83.5335
708	RPL10	4	4.71723	0.300426	2.50705e+08	0.742065	0	0	100	99.967
709	ARHGEF1	4	1.18414	0.299488	202058545	0.598076	3.3276e-133	1.15599e-131	76.9231	59.2358
710	EEF1A1	4	4.8493	0.297118	250538306	0.741572	0	0	100	99.9906
711	PCED1B	4	0.790128	0.293084	202345406	0.598925	5.94102e-174	2.82709e-172	54.7489	33.6397
712	LBH	4	0.798661	0.29016	203156663	0.601327	1.34995e-177	6.68498e-176	56.9682	35.2166
713	ENSMMUG00000043473	4	1.13513	0.285663	198732860	0.588232	2.85909e-112	8.03757e-111	66.0147	53.2333
714	ENSMMUG00000001645	4	2.61283	0.285455	2.1404e+08	0.63354	2.48721e-230	1.61739e-228	99.6238	97.3513
715	ENSMMUG00000031840	4	4.62807	0.280691	246128308	0.728519	0	0	100	99.9575
716	ATM	4	1.12167	0.27887	198573773	0.587762	1.94051e-110	5.34019e-109	70.5473	53.8172
717	MMD	4	0.551694	0.27883	2.04382e+08	0.604954	9.21072e-269	7.10158e-267	42.1102	20.508
718	RELL1	4	0.492162	0.277265	204494845	0.605287	5.18613e-307	4.71473e-305	38.0666	17.2235
719	TXNIP	4	2.90727	0.272161	1.89407e+08	0.560629	5.40252e-49	6.96685e-48	99.3982	95.2802
720	ENSMMUG00000020989	4	0.396954	0.267986	204943797	0.606616	0	0	31.7848	10.2454
721	RPS2	4	0.762812	0.2671	1.96698e+08	0.58221	4.62901e-128	1.52958e-126	47.2635	30.8006
722	BTF3	4	2.33746	0.263174	2.02619e+08	0.599737	2.04732e-129	6.82678e-128	98.4578	93.4121
723	CYTIP	4	0.983827	0.262737	198393049	0.587227	3.07933e-112	8.64342e-111	67.256	49.8623
724	UBA52	4	4.04207	0.261875	2.34822e+08	0.695052	0	0	100	99.8914
725	PDE3B	4	0.46771	0.258162	2.02747e+08	0.600115	1.4733e-299	1.31325e-297	36.167	15.5537
726	GZMB	5	3.7226	3.39937	2.96512e+08	0.949533	0	0	98.8322	12.3044
727	S100A4	5	3.94829	2.29709	263260612	0.84305	0	0	99.4468	59.2338
728	GNLY	5	2.59146	2.09807	270734030	0.866982	0	0	91.764	18.738
729	NKG7	5	2.03299	1.76851	2.77126e+08	0.887453	0	0	87.3182	13.6846
730	ENSMMUG00000038528	5	1.84095	1.50356	248351034	0.795304	0	0	71.7681	16.3528
731	CST7	5	1.77384	1.47925	265835530	0.851296	0	0	82.3192	16.4809
732	TGFBR3	5	1.63194	1.36942	2.57648e+08	0.825077	0	0	76.2754	14.7178
733	HOPX	5	1.6081	1.36163	258078225	0.826454	0	0	77.0949	12.7077
734	RGS9	5	1.52478	1.35026	260913558	0.835534	0	0	74.8617	10.6226
735	HCST	5	2.13879	1.28404	2.59478e+08	0.830937	0	0	89.0391	52.4313
736	ID2	5	2.00262	1.25516	2.4669e+08	0.789985	0	0	84.5933	41.5759
737	S100A11	5	3.02295	1.19462	242340430	0.776056	0	0	98.1766	76.8526
738	AHNAK	5	2.73762	1.18135	2.44763e+08	0.783813	0	0	96.8244	70.2127
739	CD3D	5	2.444	1.17526	2.46277e+08	0.788662	0	0	95.4518	59.6918
740	S100A10	5	3.32187	1.17095	2.48191e+08	0.794792	0	0	99.3239	85.7386
741	RAP1B	5	2.16853	1.02994	2.5325e+08	0.810992	0	0	92.3786	69.1592
742	LGALS1	5	1.81399	0.999683	2.25896e+08	0.723395	0	0	76.4597	42.3777
743	ANXA1	5	2.40392	0.999657	2.32896e+08	0.745811	0	0	91.4567	67.7869
744	CD2	5	1.72179	0.998366	2.38523e+08	0.76383	0	0	80.8031	42.9342
745	PPP1R12A	5	1.88788	0.988707	2.44561e+08	0.783168	0	0	84.9006	57.8208
746	GZMM	5	1.27825	0.969785	232324333	0.743981	0	0	64.0647	16.4794
747	SH3BGRL3	5	2.1592	0.956208	2.44032e+08	0.781475	0	0	89.285	70.4597
748	CD3E	5	2.05518	0.953127	2.32269e+08	0.743803	0	0	90.2889	54.7931
749	CD52	5	3.71229	0.911888	266493983	0.853404	0	0	99.7746	97.9852
750	SYTL2	5	1.0675	0.831227	2.26402e+08	0.725016	0	0	57.1399	15.2711
751	TGFB1	5	1.71758	0.825011	236572051	0.757584	0	0	82.9133	59.2838
752	PTPRC	5	3.08929	0.812305	2.56871e+08	0.822588	0	0	99.3239	95.525
753	ITGAL	5	1.15429	0.803687	228930956	0.733115	0	0	63.6345	26.3626
754	ZEB2	5	1.39205	0.802432	220660169	0.706629	0	0	69.5144	33.8809
755	CCL4L1	5	1.23051	0.800813	2.25026e+08	0.720609	0	0	69.3505	31.602
756	LCK	5	1.37031	0.79227	2.28274e+08	0.73101	0	0	72.649	38.2606
757	PRDM1	5	1.07062	0.784153	224107689	0.717669	0	0	58.4306	19.6446
758	ITGA4	5	1.64454	0.763284	223955861	0.717183	0	0	78.8773	53.6302
759	PLAAT3	5	1.26812	0.756925	223012723	0.714162	0	0	67.3632	33.0369
760	ITGB2	5	1.45581	0.754889	223368030	0.7153	0	0	73.4686	45.9446
761	ENSMMUG00000018687	5	1.46906	0.749116	2.24354e+08	0.718458	0	0	74.7388	47.2717
762	SYNE1	5	1.17742	0.739615	221435684	0.709112	0	0	62.9994	30.1984
763	CD3G	5	1.38814	0.737001	2.23379e+08	0.715335	0	0	72.0344	41.8744
764	RUNX3	5	1.03719	0.725445	2.22371e+08	0.712107	0	0	58.5331	23.7023
765	ZBTB38	5	1.03431	0.722686	2.19833e+08	0.703981	0	0	56.7712	21.9892
766	NKG2D	5	0.88695	0.715713	2.21678e+08	0.709888	0	0	51.6288	11.5166
767	CLIC1	5	1.53648	0.715111	220019026	0.704576	0	0	77.1563	50.3087
768	ENSMMUG00000002260	5	1.16498	0.689091	2.2002e+08	0.704579	0	0	64.0852	33.5777
769	GOLIM4	5	0.852332	0.683908	2.16631e+08	0.693725	0	0	48.3507	12.7546
770	EML4	5	1.33445	0.673371	219763843	0.703758	0	0	69.8422	45.7649
771	MSN	5	1.92203	0.657556	2.27729e+08	0.729266	0	0	88.0557	75.0317
772	ACTG1	5	2.6461	0.655494	220666391	0.706649	0	0	94.96	88.3349
773	TESC	5	1.02893	0.649468	2.14514e+08	0.686945	0	0	57.6726	25.3247
774	GLIPR2	5	1.35322	0.648624	216308464	0.692693	0	0	71.6247	45.8352
775	PFN1	5	2.85444	0.641856	2.32717e+08	0.745238	0	0	98.5454	93.8415
776	CALM1	5	3.09598	0.63653	238794095	0.7647	0	0	99.1805	96.6003
777	PREX1	5	1.25023	0.630513	2.15771e+08	0.690971	0	0	67.0764	44.3738
778	B2M	5	2.30909	0.628021	229105952	0.733675	0	0	93.8742	86.3638
779	SH3KBP1	5	1.34263	0.614786	216067164	0.69192	0	0	70.7437	50.5041
780	ENSMMUG00000013257	5	2.94175	0.610996	203721886	0.652387	1.81078e-277	1.31303e-275	99.0371	85.5135
781	MYL6	5	2.23479	0.607931	2.24877e+08	0.720133	0	0	93.0547	84.9774
782	2022-09-07	5	1.89434	0.593615	220098120	0.704829	0	0	87.0928	76.5947
783	LCP1	5	2.49908	0.580319	213198176	0.682733	0	0	95.3698	86.5092
784	ANXA2	5	1.58517	0.578719	2.01412e+08	0.64499	9.44476e-278	6.87586e-276	77.0334	52.15
785	DNAJC1	5	0.789699	0.576837	209793962	0.671831	0	0	46.7527	16.7029
786	IFI27L2	5	2.13984	0.569673	221049210	0.707875	0	0	91.1698	83.6254
787	SORL1	5	1.5008	0.568195	2.10714e+08	0.674779	0	0	75.5788	58.5554
788	DHRS7	5	0.889291	0.565077	2.08081e+08	0.666345	0	0	51.4034	23.6507
789	ENSMMUG00000018854	5	1.96367	0.55986	2.17513e+08	0.696551	0	0	88.4245	79.1581
790	DIAPH1	5	1.08971	0.558817	2.10419e+08	0.673834	0	0	61.0736	39.4189
791	GAPDH	5	1.87557	0.550835	213914254	0.685026	0	0	86.1299	74.6768
792	SEMA4D	5	1.2548	0.54943	208059547	0.666277	0	0	66.9945	47.8922
793	PIK3R1	5	1.30385	0.547471	206491742	0.661257	0	0	67.3632	50.0211
794	EMP3	5	2.08557	0.5437	2.07923e+08	0.66584	0	0	90.2479	78.2422
795	IL2RB	5	0.818125	0.541679	205584281	0.658351	0	0	47.5312	17.4094
796	BHLHE40	5	0.947853	0.538044	202831740	0.649536	0	0	53.1039	27.5193
797	ENSMMUG00000023575	5	1.49237	0.535098	2.06548e+08	0.661435	0	0	73.3661	60.0106
798	APBB1IP	5	1.51321	0.533784	2.11573e+08	0.677529	0	0	76.7875	63.5478
799	MYL12B	5	1.86767	0.524182	2.15604e+08	0.690436	0	0	87.2772	77.6545
800	ENSMMUG00000041391	5	1.23256	0.508317	2.00527e+08	0.642156	7.13539e-285	5.38781e-283	63.1428	45.0396
801	SLC9A3R1	5	0.872986	0.505478	203708700	0.652344	0	0	51.0141	28.5587
802	FLNA	5	1.08961	0.504769	2.04153e+08	0.653768	0	0	59.7009	42.4121
803	PTPRCAP	5	1.67282	0.504453	206183446	0.660269	0	0	81.6021	67.2351
804	ACTB	5	3.71655	0.504151	217044203	0.695049	0	0	99.4673	98.9606
805	PTPN22	5	0.934564	0.497282	2.00463e+08	0.641949	0	0	52.3458	29.9561
806	MYH9	5	1.50892	0.496685	2.07021e+08	0.662951	0	0	75.9885	64.3372
807	ACTR3	5	1.42659	0.489763	2.05795e+08	0.659027	0	0	73.3866	60.0669
808	FNBP1	5	1.77212	0.488263	209356949	0.670432	0	0	84.368	74.8988
809	CORO1A	5	2.03589	0.487466	213062115	0.682297	0	0	88.9367	83.7082
810	CAST	5	1.47734	0.482487	2.02499e+08	0.648469	2.23467e-278	1.63336e-276	73.1612	60.8172
811	ENSMMUG00000046078	5	1.05548	0.477169	1.88737e+08	0.604399	7.87537e-204	4.15915e-202	47.0191	27.4145
812	CAP1	5	1.55444	0.471876	2.0479e+08	0.655808	2.60879e-300	2.07262e-298	77.6275	65.8205
813	BIN2	5	1.50102	0.469921	206557777	0.661468	0	0	77.0744	65.9409
814	ARAP2	5	0.975457	0.466303	198507751	0.635689	2.97495e-299	2.3331e-297	54.8863	34.1279
815	ITM2A	5	0.943827	0.464418	1.9659e+08	0.629546	3.29255e-286	2.50687e-284	51.4444	31.552
816	MYL12A	5	1.76701	0.46057	2.05758e+08	0.658906	6.14393e-305	4.98969e-303	83.2411	75.5225
817	TMEM50A	5	0.964677	0.45696	201209730	0.644342	0	0	56.0746	39.075
818	WNK1	5	1.38976	0.455097	203929266	0.653051	8.05075e-295	6.26006e-293	72.6286	61.5518
819	ENSMMUG00000023207	5	1.7866	0.454004	2.06679e+08	0.661857	0	0	85.2489	76.9933
820	SCML4	5	0.943541	0.450608	1.9718e+08	0.631438	6.0212e-284	4.49083e-282	52.858	33.6105
821	SLCO3A1	5	0.694754	0.448734	199006475	0.637286	0	0	42.2864	19.3773
822	PTPN4	5	0.682963	0.446439	1.9809e+08	0.63435	0	0	40.9957	17.7751
823	ACTN4	5	0.768023	0.439465	198426707	0.63543	0	0	46.5069	25.6842
824	ATP2B4	5	0.613747	0.436903	1.97651e+08	0.632946	0	0	37.6972	13.9472
825	YWHAB	5	1.90893	0.43111	2.0551e+08	0.658114	6.307e-300	4.98908e-298	86.9289	80.332
826	ENSMMUG00000014256	5	4.71453	0.430969	235756762	0.754973	0	0	99.9795	99.9547
827	DBI	5	1.25564	0.430591	1.99284e+08	0.638174	6.93082e-249	4.53931e-247	66.6872	55.2449
828	CD44	5	1.03477	0.42874	197225112	0.631582	4.10046e-254	2.71477e-252	58.3897	41.5915
829	ZAP70	5	0.733718	0.428107	1.97057e+08	0.631044	0	0	44.622	22.9348
830	RABAC1	5	1.13948	0.425304	199821979	0.639898	1.87803e-263	1.28049e-261	63.8804	50.54
831	ARF6	5	1.33443	0.424173	1.9899e+08	0.637233	2.62581e-240	1.63202e-238	70.7232	59.0103
832	SERPINA1	5	0.847899	0.421975	192658702	0.616958	6.60829e-255	4.4232e-253	47.2854	27.4614
833	SRGN	5	1.07784	0.419979	196442085	0.629074	2.3283e-238	1.43733e-236	60.4179	43.8861
834	MAMU-A	5	3.72184	0.4179	238636946	0.764196	0	0	99.9385	99.9031
835	FYB1	5	1.29024	0.417765	195587539	0.626338	1.09599e-210	6.03224e-209	68.3671	53.3348
836	CAPZB	5	1.42892	0.412985	2.01964e+08	0.646759	3.1508e-267	2.18086e-265	74.5134	65.4282
837	YWHAZ	5	2.18804	0.409901	2.03122e+08	0.650466	2.10369e-270	1.47849e-268	92.5425	87.3752
838	MYO1G	5	0.844196	0.408436	194864082	0.624021	1.88807e-254	1.25457e-252	49.6415	33.5136
839	TGIF2	5	0.863244	0.406315	194678014	0.623425	2.40718e-250	1.58796e-248	50.9732	33.8262
840	SERPINB9	5	0.651692	0.403568	1.93717e+08	0.620349	0	0	39.4386	19.0553
841	MYO1F	5	0.666663	0.402034	193330563	0.61911	0	0	40.5859	20.5402
842	ARPC2	5	2.15322	0.399541	2.04e+08	0.653276	1.76904e-280	1.29822e-278	92.1737	87.7378
843	PPP3CA	5	1.09297	0.394826	1.93831e+08	0.620714	4.85076e-203	2.54707e-201	60.254	46.859
844	UCP2	5	1.15804	0.392702	193358764	0.6192	2.11914e-191	1.04094e-189	62.6511	50.9527
845	CD48	5	1.37759	0.389802	1.93829e+08	0.620707	1.66367e-184	7.8757e-183	68.572	61.4393
846	ETS1	5	1.82845	0.385909	1.91437e+08	0.613046	7.89089e-156	3.26962e-154	85.2899	73.6061
847	CAPZA1	5	1.27328	0.385569	1.9713e+08	0.631276	1.08022e-219	6.32655e-218	68.4901	59.5511
848	ANXA6	5	0.927819	0.383739	194113253	0.621616	3.25831e-220	1.92062e-218	54.3946	40.7646
849	PDIA3	5	1.25248	0.380313	1.96713e+08	0.629942	1.34559e-216	7.781e-215	67.4042	58.3819
850	ORAI1	5	0.715062	0.379371	1.93156e+08	0.618552	2.13258e-268	1.48735e-266	44.0893	26.6033
851	TNIK	5	0.841046	0.37737	191984727	0.6148	3.61403e-222	2.15814e-220	49.0678	32.5148
852	RAB27A	5	0.585197	0.377092	191162845	0.612168	0	0	36.0172	16.9967
853	ENSMMUG00000039070	5	0.586736	0.37585	180539486	0.578149	2.34126e-182	1.09417e-180	28.0066	14.7537
854	TPM3	5	2.19857	0.374768	1.97964e+08	0.633947	1.02567e-214	5.83863e-213	92.8498	87.5252
855	2022-09-11	5	0.640137	0.373608	1.90543e+08	0.610183	2.20037e-283	1.63445e-281	38.5782	19.865
856	ANKRD11	5	1.37912	0.372829	1.92092e+08	0.615143	9.21183e-168	4.04634e-166	68.9408	61.8566
857	UBB	5	2.53221	0.371377	2.08097e+08	0.666397	0	0	97.1112	95.6031
858	IQGAP2	5	0.944186	0.368862	190747588	0.610838	1.43578e-184	6.81455e-183	53.698	40.2176
859	PSMB9	5	1.28675	0.365665	1.95912e+08	0.627378	9.76107e-206	5.20012e-204	70.1086	60.7437
860	LRRC8C	5	0.661073	0.364543	189267581	0.606099	3.94993e-241	2.47181e-239	39.5001	22.5737
861	DRAP1	5	0.832589	0.362767	191911887	0.614567	3.01014e-207	1.62254e-205	49.7029	36.66
862	CDC42	5	2.45111	0.359738	207890746	0.665737	0	0	96.2508	94.8231
863	HERC1	5	0.888283	0.359017	190534478	0.610156	5.51084e-185	2.62238e-183	51.5468	39.2047
864	SLFN5	5	0.592348	0.358431	190116875	0.608819	8.6119e-308	7.08852e-306	36.304	17.1171
865	ENSMMUG00000000671	5	0.771632	0.35485	189757600	0.607668	2.05484e-197	1.05769e-195	46.1381	32.2272
866	ENSMMUG00000046487	5	0.756728	0.351945	182002015	0.582832	3.55639e-140	1.32085e-138	37.8611	24.637
867	CFL1	5	2.40429	0.351583	200948153	0.643504	8.7192e-246	5.59039e-244	94.7961	92.8756
868	PTPRJ	5	0.549941	0.349933	1.894e+08	0.606523	0	0	34.5011	16.1324
869	SLC25A4	5	0.754308	0.347851	189546159	0.606991	9.23254e-197	4.72566e-195	45.7078	31.7427
870	APOBEC3G	5	0.512282	0.346595	187865800	0.60161	0	0	31.6533	13.5377
871	GNA13	5	0.924754	0.345403	1.89551e+08	0.607007	5.75718e-169	2.54108e-167	53.6775	41.8447
872	ISCA1	5	1.16739	0.344606	1.90561e+08	0.610242	1.09651e-164	4.71449e-163	64.1672	50.2743
873	MADD	5	0.555256	0.344103	1.8866e+08	0.604152	4.92347e-284	3.68715e-282	34.8494	17.0624
874	TLN1	5	1.6618	0.34406	1.94692e+08	0.62347	4.59191e-185	2.19655e-183	81.4792	75.2427
875	AKNA	5	0.820596	0.340934	189831991	0.607906	4.8221e-185	2.30063e-183	49.3956	36.3209
876	PDE3B	5	0.543072	0.337515	186637962	0.597678	7.92171e-264	5.44186e-262	32.7597	15.9542
877	DGKZ	5	0.811039	0.337508	1.89203e+08	0.605893	2.28425e-180	1.05139e-178	48.5966	35.5878
878	FAR1	5	0.691993	0.336661	187140991	0.599289	3.29279e-182	1.53493e-180	41.7333	28.4133
879	ARHGEF3	5	0.699436	0.336644	1.87519e+08	0.600498	3.04519e-193	1.52035e-191	41.7537	26.8331
880	APOBEC3H	5	0.518065	0.335992	187093460	0.599137	9.09154e-291	6.98024e-289	32.0426	14.5443
881	MAMU-B	5	2.44965	0.335884	1.983e+08	0.635025	8.2831e-218	4.82029e-216	95.2059	94.1541
882	GLCCI1	5	0.524411	0.334082	187550892	0.600602	1.21212e-300	9.67207e-299	32.5343	14.4192
883	NUCB2	5	0.690801	0.333204	1.86095e+08	0.595938	4.76012e-187	2.29503e-185	40.504	24.4963
884	RNF167	5	0.688705	0.331308	187605503	0.600776	5.37116e-187	2.58282e-185	42.3479	28.5306
885	ENSMMUG00000010392	5	0.882694	0.330349	187894987	0.601703	1.657e-154	6.81945e-153	51.0961	41.082
886	SF3B1	5	1.38924	0.328801	192407254	0.616153	3.707e-167	1.62441e-165	72.7925	67.5118
887	IDH2	5	0.67375	0.328765	188229551	0.602775	1.10715e-199	5.73114e-198	42.1225	27.3145
888	ENSMMUG00000031000	5	0.460713	0.328487	187642661	0.600895	0	0	29.0924	10.5897
889	SIRPG	5	0.706551	0.32848	1.86523e+08	0.59731	4.18483e-182	1.94578e-180	41.8562	26.6346
890	GMFG	5	2.25388	0.327666	198298715	0.63502	6.93216e-218	4.04701e-216	93.9357	91.2828
891	FMNL1	5	0.992162	0.323898	1.89282e+08	0.606144	1.85169e-154	7.58652e-153	57.8775	49.3568
892	ANKRD44	5	1.09726	0.323708	1.89479e+08	0.606777	7.59328e-151	3.04281e-149	61.4423	54.1148
893	MAP4	5	0.684321	0.322115	185898299	0.595309	3.71793e-170	1.65298e-168	41.303	27.8694
894	HSPA8	5	1.78855	0.317745	1.91436e+08	0.613043	1.67972e-154	6.89741e-153	83.6099	79.5661
895	MGST3	5	0.938904	0.317685	1.88875e+08	0.604842	6.09525e-158	2.5371e-156	55.6034	44.2706
896	RPS4Y1	5	1.92331	0.316723	168692679	0.540211	1.11275e-22	9.24657e-22	69.6169	55.1792
897	JAK1	5	1.91448	0.314292	1.95769e+08	0.62692	3.31005e-193	1.64808e-191	87.9738	85.5823
898	PARP8	5	0.443518	0.313819	1.85867e+08	0.595211	0	0	27.8836	10.3631
899	CD84	5	0.564102	0.311652	184708542	0.591499	1.77496e-203	9.34693e-202	34.2348	19.1272
900	ENSMMUG00000003187	5	1.12166	0.310406	1.86773e+08	0.598109	4.70359e-127	1.61862e-125	61.5653	54.8885
901	ENSMMUG00000002194	5	0.895584	0.308095	187060541	0.599031	9.0741e-144	3.47612e-142	52.8375	42.695
902	FOXN2	5	0.726208	0.307733	1.84899e+08	0.592109	1.08662e-145	4.21568e-144	43.6591	32.1569
903	NR3C1	5	0.792432	0.307405	1.86279e+08	0.596527	2.29163e-148	9.00537e-147	47.4493	36.5241
904	RAPGEF2	5	0.494033	0.306673	183171541	0.586577	1.81115e-217	1.05064e-215	29.9939	15.157
905	TTC3	5	0.585181	0.306631	181953364	0.582676	1.56833e-155	6.48372e-154	34.0094	21.1732
906	DYNLL1	5	0.74965	0.305331	183631217	0.588049	5.26101e-133	1.88499e-131	44.0893	32.2522
907	ENSMMUG00000044639	5	0.466006	0.304414	184666312	0.591364	1.89915e-274	1.35031e-272	29.2358	12.7702
908	ZNF292	5	1.1298	0.300283	185620686	0.59442	4.67522e-118	1.47548e-116	60.8687	54.6165
909	SIGIRR	5	0.867281	0.298904	185930221	0.595412	3.51391e-135	1.28163e-133	52.4688	41.6509
910	CTSA	5	0.709673	0.297311	1.84454e+08	0.590684	5.9998e-142	2.2466e-140	43.3518	31.9146
911	TPR	5	0.941453	0.295828	1.8261e+08	0.584781	8.80799e-105	2.50698e-103	51.8951	43.7798
912	BST2	5	0.68801	0.295566	1.83094e+08	0.586328	1.15648e-135	4.23493e-134	40.8933	29.3856
913	PPP1R18	5	0.68636	0.294375	184003515	0.589242	7.62401e-140	2.82011e-138	42.2864	31.083
914	HMGB1	5	1.85843	0.293374	1.93986e+08	0.62121	1.46624e-176	6.68144e-175	86.0275	84.2209
915	ETFB	5	0.802225	0.292103	1.84952e+08	0.592277	5.67919e-131	2.00727e-129	48.0434	39.1359
916	EED	5	0.447499	0.29151	1.83131e+08	0.586446	4.29778e-244	2.71742e-242	28.2524	12.9781
917	SLC4A7	5	0.856471	0.291272	1.83031e+08	0.586126	1.01634e-112	3.09527e-111	49.2112	40.2035
918	RPS6KA1	5	0.566341	0.288573	1.83408e+08	0.587335	4.02102e-164	1.71273e-162	35.9148	22.8332
919	FBXW7	5	0.692089	0.286456	182559537	0.584618	9.51618e-127	3.25635e-125	41.7128	30.7814
920	CLEC2B	5	0.720487	0.284078	182428050	0.584196	4.46191e-121	1.45076e-119	43.3313	32.6477
921	UBC	5	2.76885	0.279623	191203310	0.612298	2.86803e-151	1.15435e-149	98.3405	97.1458
922	CLEC2D	5	0.615178	0.279342	1.82709e+08	0.585096	1.06781e-147	4.17817e-146	37.5743	24.6932
923	TRAPPC10	5	0.685499	0.277886	1.82318e+08	0.583843	1.46072e-122	4.84422e-121	41.7333	31.6145
924	HP1BP3	5	1.2404	0.277621	1.85831e+08	0.595095	7.04724e-115	2.19004e-113	66.0316	62.4818
925	CAPN2	5	0.597815	0.277556	181659251	0.581735	2.34958e-133	8.46821e-132	37.1645	25.6233
926	SLK	5	0.750444	0.276384	180680318	0.5786	1.34142e-102	3.75947e-101	43.6386	34.4655
927	RDH5	5	1.20918	0.27518	1.87745e+08	0.601223	5.97398e-130	2.09928e-128	67.5067	62.2661
928	PTPRA	5	0.787683	0.273968	182747601	0.58522	6.34137e-113	1.93449e-111	46.8552	38.5857
929	GPX4	5	1.19353	0.273435	1.86612e+08	0.597595	9.54127e-122	3.14707e-120	64.7613	60.9016
930	PBXIP1	5	0.862275	0.270505	1.81245e+08	0.580407	4.02639e-96	1.08039e-94	49.621	42.2918
931	PSMB8	5	1.23915	0.269146	186663703	0.59776	8.4814e-121	2.74788e-119	66.8511	63.4728
932	ELOB	5	1.33066	0.268468	1.89723e+08	0.607557	4.28362e-143	1.62395e-141	72.4442	68.8419
933	MOB2	5	0.627607	0.265601	1.81764e+08	0.582071	9.3009e-124	3.12993e-122	39.4796	29.1152
934	COX8A	5	1.42864	0.264137	1.88597e+08	0.603953	1.62046e-132	5.78332e-131	75.5378	72.6558
935	GIMAP7	5	1.1654	0.262907	1.79272e+08	0.574089	4.35514e-75	9.52002e-74	63.0813	51.0262
936	KLF6	5	1.2457	0.261574	1.78873e+08	0.572812	7.08232e-71	1.49268e-69	64.6999	54.5696
937	MTPN	5	1.00587	0.260644	182714268	0.585113	4.88322e-99	1.33579e-97	57.4677	50.687
938	ABCA1	5	0.450927	0.259735	1.79155e+08	0.573715	1.38552e-173	6.23584e-172	27.1051	13.5314
939	APOL2	5	0.477637	0.258951	1.80124e+08	0.576818	1.74294e-165	7.54711e-164	29.6865	15.9807
940	ANP32E	5	0.773583	0.257882	180360571	0.577576	2.89123e-95	7.69018e-94	45.8513	37.5869
941	UTRN	5	1.21235	0.257307	182645393	0.584892	9.14091e-93	2.39644e-91	65.0686	60.453
942	ISG20	5	1.02488	0.256962	181492297	0.5812	7.66222e-90	1.96095e-88	57.9594	51.3716
943	RASGRP1	5	0.924312	0.256037	1.80573e+08	0.578255	7.2288e-89	1.81445e-87	52.6327	44.4957
944	PLP2	5	0.878506	0.255904	180021400	0.57649	3.10381e-88	7.74808e-87	50.9117	41.1085
945	LAMP1	5	0.90898	0.255725	1.82164e+08	0.583351	1.79346e-99	4.92071e-98	53.7595	45.5351
946	HTATSF1	5	0.550045	0.254289	178934260	0.573008	5.54508e-113	1.69724e-111	33.948	23.7054
947	CCDC12	5	0.545117	0.254083	1.79988e+08	0.576382	2.31768e-123	7.72829e-122	34.7265	23.6804
948	PICALM	5	0.70303	0.25385	1.80463e+08	0.577905	7.72938e-100	2.12709e-98	43.5157	35.1064
949	KAT6B	5	0.66691	0.253311	178931032	0.572998	7.70062e-96	2.06023e-94	39.623	30.3844
950	CD69	5	1.57005	0.253023	1.75858e+08	0.563156	2.79695e-51	4.35338e-50	74.452	64.1105
951	PSIP1	5	1.02882	0.252364	1.80636e+08	0.578456	3.04474e-84	7.33023e-83	57.1604	51.0308
952	IQGAP1	5	1.53057	0.251255	1.83108e+08	0.586375	3.89566e-92	1.01693e-90	77.0129	72.3291
953	MAMU-DRA	6	4.32195	3.02504	2.40429e+08	0.883777	0	0	100	42.3372
954	MS4A1	6	3.13316	2.62282	252867870	0.9295	0	0	99.4297	19.6427
955	MAMU-DPA	6	3.40966	2.35227	2.43519e+08	0.895135	0	0	99.8812	41.621
956	IFI30	6	2.73368	2.0114	240502677	0.884048	0	0	98.2177	32.3836
957	CD79A	6	2.41611	1.96688	246778862	0.907118	0	0	96.9344	22.3681
958	MEF2C	6	2.43067	1.96666	2.47926e+08	0.911336	0	0	96.4354	24.1872
959	GPR183	6	3.24449	1.94	2.44649e+08	0.899288	0	0	99.1207	61.5561
960	IGKC	6	2.22942	1.78007	193206637	0.710195	0	0	57.5808	19.1709
961	MAMU-DPB	6	2.335	1.59682	2.29653e+08	0.844167	0	0	96.0551	34.9343
962	KIAA0040	6	2.20206	1.52913	235872417	0.867028	0	0	93.7262	40.4594
963	HLA-DQA1	6	1.88059	1.49435	232954557	0.856302	0	0	86.7633	21.9072
964	OSBPL11	6	1.80487	1.45611	2.34317e+08	0.861309	0	0	84.4106	24.8662
965	CD74	6	1.94541	1.40684	230091600	0.845778	0	0	91.5875	29.5793
966	ISCA1	6	2.14626	1.3836	224265588	0.824363	0	0	88.0466	48.8647
967	LGALS1	6	2.13631	1.33257	2.13352e+08	0.784247	0	0	83.3413	42.2846
968	S100A10	6	3.47143	1.31805	2.26903e+08	0.834058	0	0	99.8574	85.8453
969	BANK1	6	1.54459	1.25372	2.28341e+08	0.839343	0	0	83.3175	16.6543
970	MAMU-DMA	6	1.82672	1.21096	2.15514e+08	0.792193	0	0	90.3755	30.5197
971	ZEB2	6	1.77606	1.20309	220349089	0.809966	0	0	87.5713	33.0766
972	SWAP70	6	1.554	1.19989	224101488	0.82376	0	0	83.1749	21.3689
973	FAM3C	6	1.37182	1.19065	229271936	0.842765	0	0	77.7804	13.4633
974	ANXA4	6	1.3463	1.16069	2.251e+08	0.827431	0	0	74.4297	14.3465
975	TSPAN3	6	1.47956	1.15294	2.27034e+08	0.834539	0	0	81.8203	24.3109
976	GRB2	6	1.97017	1.14503	2.26414e+08	0.832261	0	0	92.3241	53.7834
977	CD79B	6	1.59789	1.13838	214118573	0.787064	0	0	83.0798	20.3109
978	EZR	6	2.42382	1.13564	221866532	0.815544	0	0	96.2215	70.7146
979	MTSS1	6	1.43801	1.13157	2.22888e+08	0.819298	0	0	79.7529	20.6156
980	DST	6	1.34851	1.09557	218376148	0.802714	0	0	73.4791	16.7022
981	AHNAK	6	2.66054	1.08695	206297813	0.758316	0	0	96.4354	70.5151
982	FGD2	6	1.3142	1.03334	215828286	0.793349	0	0	73.8593	18.8631
983	MAMU-DMB	6	1.54095	1.03102	2.11484e+08	0.777379	0	0	84.5532	28.0077
984	ANXA2	6	2.00936	1.02449	2.04487e+08	0.751659	0	0	89.5913	51.5916
985	WDFY4	6	1.16037	0.993098	2.19375e+08	0.806386	0	0	70.9125	12.4578
986	ZFP36	6	2.62561	0.991919	2.08447e+08	0.766216	0	0	96.5779	79.8097
987	LYN	6	1.44561	0.955571	2.08106e+08	0.764962	0	0	80.2044	28.0217
988	RGS2	6	1.20363	0.954515	2.00313e+08	0.736316	0	0	60.1473	16.8291
989	ALDH2	6	1.28422	0.945314	2.13462e+08	0.78465	0	0	74.3346	25.1415
990	TCF4	6	1.20457	0.934764	210733228	0.77462	0	0	70.8888	15.5746
991	MEF2A	6	1.43871	0.929561	2.11112e+08	0.776011	0	0	79.23	36.065
992	S100A4	6	2.67122	0.91299	1.71079e+08	0.628857	3.90459e-183	1.07291e-181	92.0865	60.1315
993	LRMP	6	1.23635	0.906588	2.10327e+08	0.773126	0	0	72.3622	24.4965
994	SNX3	6	1.48447	0.903777	210920463	0.775308	0	0	82.0105	40.5785
995	PEBP1	6	2.31298	0.890783	219557031	0.807055	0	0	97.1008	80.7765
996	NR4A2	6	1.4856	0.88536	2.0045e+08	0.736822	0	0	75.1188	39.966
997	CSTB	6	1.6585	0.883247	203745584	0.748935	0	0	83.9116	48.6852
998	SYNGR2	6	1.2074	0.871479	210217206	0.772723	0	0	73.1702	25.4246
999	CCDC50	6	1.106	0.864985	207373201	0.762269	0	0	66.2548	17.4756
1000	EMP3	6	2.38916	0.861393	204512832	0.751755	0	0	95.4848	78.0263
1001	PTPN6	6	1.36563	0.854152	206524117	0.759148	0	0	77.8042	37.4834
1002	CMIP	6	1.32057	0.852467	2.05882e+08	0.756787	0	0	75.4278	33.406
1003	CAPZA2	6	1.47471	0.852196	207438407	0.762509	0	0	82.0342	43.0998
1004	MAP3K8	6	1.11735	0.849778	2.03698e+08	0.74876	0	0	65.0665	18.6759
1005	SYK	6	1.15946	0.832731	206109055	0.757622	0	0	71.0551	22.5754
1006	ABHD17A	6	1.35731	0.826362	2.05633e+08	0.755871	0	0	77.8042	38.4888
1007	FTH1	6	3.63346	0.826026	218070542	0.801591	0	0	99.9762	98.3852
1008	ARF6	6	1.69552	0.804343	204528528	0.751813	0	0	87.6663	58.0294
1009	LSP1	6	2.07522	0.803551	2.08183e+08	0.765247	0	0	94.3203	73.9041
1010	SLC9A9	6	1.19659	0.801047	204542312	0.751863	0	0	72.5048	28.4965
1011	SMAP2	6	1.4434	0.784633	2.00348e+08	0.736445	0	0	79.6578	44.9899
1012	HVCN1	6	0.959192	0.779748	2.02866e+08	0.745701	0	0	60.5989	12.6651
1013	RHOA	6	2.14687	0.776871	2.07875e+08	0.764113	0	0	95.3422	77.5205
1014	GDI2	6	1.57676	0.772616	2.01708e+08	0.741443	0	0	83.4601	53.7417
1015	TPM3	6	2.57331	0.769993	210368135	0.773278	0	0	97.9563	87.2483
1016	YWHAZ	6	2.51811	0.757188	2.08309e+08	0.76571	0	0	97.9325	87.0781
1017	MAMU-DRB1	6	1.04071	0.749894	198927594	0.731225	0	0	64.2586	19.0503
1018	BLOC1S2	6	1.20779	0.747265	2.005e+08	0.737004	0	0	73.3127	33.8175
1019	OGA	6	1.5562	0.742711	195536695	0.71876	0	0	80.751	55.1879
1020	FCRLA	6	0.925971	0.740322	1.93777e+08	0.712291	0	0	53.2795	10.7935
1021	TLN1	6	2.03714	0.740258	202428273	0.744092	0	0	93.2034	74.5445
1022	UBC	6	3.20069	0.736651	213946387	0.786431	0	0	99.7386	97.0673
1023	YPEL3	6	1.79354	0.731942	2.01653e+08	0.741241	0	0	89.1635	68.7579
1024	IGHM	6	1.10589	0.71982	1.79973e+08	0.661549	0	0	50.8555	17.8391
1025	EVI2B	6	1.53127	0.716134	1.9263e+08	0.708076	0	0	81.7253	49.6087
1026	SH3BP5	6	1.28019	0.712497	1.93498e+08	0.711267	0	0	75	35.7541
1027	LAPTM5	6	2.28492	0.710024	2.04888e+08	0.753132	0	0	96.4591	83.8252
1028	SAT1	6	1.46448	0.70719	190740008	0.701128	0	0	80.0143	43.4277
1029	FGR	6	0.983136	0.705939	1.97362e+08	0.72547	0	0	63.3793	18.1609
1030	PTPN22	6	1.13406	0.704582	1.95478e+08	0.718543	0	0	68.8213	29.1168
1031	SNX5	6	1.0275	0.700644	197570094	0.726235	0	0	65.0665	25.1369
1032	CSK	6	1.18973	0.700308	197649313	0.726526	0	0	72.7899	36.7456
1033	LCP1	6	2.61506	0.697802	1.95099e+08	0.717151	0	0	97.8375	86.4408
1034	DGKD	6	1.02189	0.690313	1.95107e+08	0.717179	0	0	63.8308	23.6968
1035	CNDP2	6	0.868353	0.680934	1.9735e+08	0.725427	0	0	57.3907	15.174
1036	TESC	6	1.06098	0.676835	1.90431e+08	0.699993	0	0	62.5951	25.3411
1037	SERTAD3	6	0.995152	0.675495	194029643	0.713221	0	0	62.5	24.5429
1038	SNN	6	0.86191	0.674562	196659484	0.722887	0	0	56.8916	14.8538
1039	PARP1	6	0.952365	0.672061	193354151	0.710738	0	0	59.1492	21.5406
1040	CCDC88A	6	1.02171	0.670634	1.90728e+08	0.701084	0	0	61.3356	23.5746
1041	OAZ1	6	2.05456	0.663879	191066460	0.702328	0	0	93.4648	73.8175
1042	ENSMMUG00000008227	6	0.899793	0.659278	194560686	0.715173	0	0	58.8165	16.908
1043	NIN	6	1.15154	0.655943	191768407	0.704909	0	0	69.1302	35.7216
1044	ACTR2	6	2.16658	0.654216	197483931	0.725918	0	0	94.9857	80.9915
1045	HERPUD1	6	1.02034	0.652328	1.93086e+08	0.709753	0	0	64.615	28.6094
1046	EAF2	6	0.906149	0.651028	192824316	0.70879	0	0	58.0798	17.3055
1047	LRRK2	6	0.897761	0.648922	1.93718e+08	0.712075	0	0	58.7452	17.6922
1048	PRDM2	6	1.22943	0.647732	191478777	0.703844	0	0	72.6236	41.4741
1049	CPEB4	6	0.974557	0.64731	1.89091e+08	0.695068	0	0	58.7452	24.3155
1050	UVRAG	6	0.941087	0.641159	192384225	0.707172	0	0	60.385	23.5452
1051	ITGB2	6	1.3554	0.640092	188888873	0.694324	0	0	76.4734	46.0356
1052	HHEX	6	0.803395	0.638076	193677945	0.711928	0	0	53.4696	12.1671
1053	CTSS	6	1.85004	0.632377	1.86787e+08	0.686596	0	0	91.1122	62.116
1054	EIF4G3	6	0.937806	0.632362	191462251	0.703783	0	0	60.2186	22.3171
1055	ADD1	6	1.21285	0.625068	1.91337e+08	0.703324	0	0	73.5741	42.563
1056	CD37	6	2.03542	0.621867	1.88594e+08	0.693239	0	0	93.9639	76.5522
1057	SRI	6	1.37327	0.621675	189566522	0.696815	0	0	79.8954	50.6806
1058	DPYSL2	6	0.824384	0.621138	1.91797e+08	0.705012	0	0	54.4914	15.7695
1059	2022-03-01	6	0.891057	0.618656	1.89763e+08	0.697535	0	0	56.9629	19.0951
1060	SNX2	6	1.01917	0.609713	1.8975e+08	0.69749	0	0	64.4962	30.1454
1061	ENSMMUG00000012140	6	3.98459	0.601937	227330946	0.835631	0	0	99.9762	99.8577
1062	SERTAD1	6	0.888693	0.596079	186836020	0.686778	0	0	56.0361	22.2057
1063	ENSMMUG00000021766	6	2.97711	0.59555	1.9118e+08	0.702745	0	0	98.4316	94.9296
1064	VIM	6	2.67978	0.594583	1.7716e+08	0.651211	1.75515e-238	6.21547e-237	96.5304	84.6667
1065	TMEM154	6	0.827024	0.592038	1.90235e+08	0.699273	0	0	55.6559	17.7912
1066	ARPC3	6	2.31839	0.591315	1.91735e+08	0.704786	0	0	97.5285	86.0371
1067	ITSN2	6	1.11602	0.58714	1.87899e+08	0.690685	0	0	69.0827	38.7703
1068	UBE2J1	6	1.01464	0.580174	187952758	0.690883	0	0	65.423	32.4114
1069	CD53	6	1.62683	0.577742	188069504	0.691312	0	0	84.577	67.2127
1070	LPGAT1	6	0.839092	0.573539	188872080	0.694262	0	0	56.749	20.8275
1071	ARPC2	6	2.31651	0.569302	193602457	0.71165	0	0	96.4354	87.5066
1072	CDKN1B	6	1.53475	0.568868	1.83055e+08	0.67288	0	0	81.4401	61.0936
1073	FCGR2A	6	0.832035	0.567076	1.87205e+08	0.688133	0	0	55.4183	16.7951
1074	ENSMMUG00000018854	6	1.97559	0.566724	188375466	0.692437	0	0	92.7281	78.9745
1075	SS18L2	6	1.08405	0.565564	185830354	0.683081	0	0	67.4667	38.8755
1076	PLEKHO1	6	0.814928	0.564074	188135070	0.691553	0	0	55.4895	19.6829
1077	MYL12A	6	1.86834	0.563704	1.8659e+08	0.685875	0	0	91.1359	75.0889
1078	TSC22D3	6	1.98295	0.560887	1.8083e+08	0.664702	7.61659e-285	3.12058e-283	91.8251	76.628
1079	ZNF331	6	0.847501	0.559888	182656895	0.671416	0	0	52.3527	20.7239
1080	PRR13	6	1.70817	0.556799	1.8698e+08	0.687308	0	0	87.5	70.0634
1081	CSNK1G3	6	1.18339	0.551935	184343164	0.677615	0	0	71.7443	43.8391
1082	CYBA	6	1.94016	0.546031	180002306	0.661658	2.81252e-276	1.11724e-274	92.7519	72.693
1083	YWHAH	6	1.1591	0.545638	182916507	0.67237	0	0	68.9401	43.3766
1084	TAGLN2	6	1.91124	0.545473	177244180	0.65152	4.52766e-244	1.64155e-242	86.7395	70.9234
1085	SMC6	6	0.855571	0.542873	183210546	0.673451	0	0	54.9192	21.8794
1086	ENSMMUG00000022075	6	0.921197	0.540287	183559215	0.674733	0	0	58.9116	29.1384
1087	PLXNC1	6	0.706477	0.535992	1.84882e+08	0.679596	0	0	47.7662	13.8623
1088	RALGPS2	6	0.823494	0.534546	1.81056e+08	0.665533	0	0	50.9981	17.7958
1089	CTSH	6	1.05553	0.531417	1.82078e+08	0.669289	0	0	66.4924	35.5684
1090	ATP2A3	6	0.963185	0.523704	1.82843e+08	0.6721	0	0	63.2129	32.2985
1091	ODC1	6	0.759357	0.517462	1.83092e+08	0.673017	0	0	51.3783	19.0982
1092	SYNE1	6	0.974242	0.515509	179089388	0.658303	0	0	59.3394	30.778
1093	TM9SF2	6	0.851289	0.50424	182439977	0.670619	0	0	57.3907	27.2436
1094	UCP2	6	1.26614	0.503751	178499910	0.656136	4.82695e-285	1.98655e-283	73.4553	50.3712
1095	USP48	6	0.80606	0.502602	182102723	0.669379	0	0	54.5152	23.6334
1096	PTP4A2	6	1.66602	0.498478	1.80351e+08	0.662939	6.86596e-283	2.78804e-281	87.3574	69.4215
1097	MAPK8IP3	6	0.769471	0.49777	1.81933e+08	0.668756	0	0	52.4715	22.1903
1098	PREX1	6	1.13173	0.497742	1.80086e+08	0.661966	0	0	70.4848	44.3882
1099	ENSMMUG00000013136	6	2.57937	0.497581	192753464	0.708529	0	0	98.8593	93.6009
1100	CLIC1	6	1.33903	0.497365	175677237	0.64576	7.16122e-248	2.62765e-246	77.2338	50.5831
1101	ACTB	6	3.71444	0.496657	190454872	0.70008	0	0	99.9762	98.9327
1102	MTPN	6	1.22938	0.495993	1.79385e+08	0.659391	2.08547e-298	9.00892e-297	73.2177	49.7324
1103	HIST1H1E	6	1.39962	0.495165	172965469	0.635792	1.63773e-211	5.12435e-210	72.4572	53.6133
1104	STK24	6	0.91547	0.493633	180569804	0.663744	0	0	59.9572	32.7749
1105	PIK3AP1	6	0.722751	0.492201	181724260	0.667988	0	0	49.8099	17.3241
1106	DOCK2	6	0.955111	0.490992	180065280	0.66189	0	0	61.597	34.5522
1107	SH3BGRL	6	1.44538	0.489582	1.77149e+08	0.65117	2.0971e-254	7.80454e-253	81.6302	58.0247
1108	ENSMMUG00000023454	6	1.18277	0.48411	1.7821e+08	0.65507	2.16761e-287	9.00198e-286	72.6711	47.6303
1109	BRD7	6	1.23755	0.483164	177920082	0.654004	8.31965e-276	3.29772e-274	73.4791	51.157
1110	IL10RA	6	0.797039	0.4817	1.79785e+08	0.660858	0	0	53.4933	23.8422
1111	SLC15A3	6	0.602732	0.480118	1.83012e+08	0.67272	0	0	43.8213	10.5893
1112	VOPP1	6	0.642781	0.476156	181481257	0.667095	0	0	45.5323	12.4888
1113	IQSEC1	6	0.750181	0.475721	180266068	0.662628	0	0	52.02	21.6535
1114	PTPRCAP	6	1.64359	0.468068	1.74707e+08	0.642192	2.38286e-217	7.62557e-216	87.096	67.0271
1115	DYNLRB1	6	1.36705	0.465031	177861151	0.653788	2.06788e-261	7.83949e-260	78.1131	59.7061
1116	HNRNPA2B1	6	2.74262	0.458232	191136541	0.702586	0	0	98.693	96.5661
1117	ENSMMUG00000002194	6	1.0376	0.45615	177179807	0.651283	3.88438e-290	1.63547e-288	66.1597	41.9335
1118	SPI1	6	0.734508	0.450806	1.78881e+08	0.657536	0	0	51.7348	19.1663
1119	PTP4A1	6	1.42672	0.449681	174237465	0.640468	1.73596e-216	5.51672e-215	80.2994	61.6504
1120	CEP170	6	0.85878	0.448119	1.75078e+08	0.643556	0	0	55.3707	29.9907
1121	ARHGAP27	6	0.581881	0.447833	179950718	0.661469	0	0	42.6806	11.7046
1122	SERP1	6	1.35268	0.446119	1.74049e+08	0.639776	5.1394e-218	1.65339e-216	77.7091	58.0851
1123	CDV3	6	1.45758	0.444631	1.75264e+08	0.644242	2.9049e-226	9.82987e-225	80.7747	63.7943
1124	PHTF2	6	0.606038	0.442752	178718730	0.65694	0	0	43.4411	13.1307
1125	HIP1R	6	0.608024	0.442241	179735853	0.660679	0	0	44.7006	12.9961
1126	PPP3CA	6	1.13878	0.439514	1.73593e+08	0.638098	3.30579e-231	1.13975e-229	69.1065	46.4223
1127	CALM2	6	1.93445	0.43951	177545820	0.652629	9.73858e-244	3.52382e-242	91.6825	80.679
1128	PLBD1	6	0.757879	0.434511	179161142	0.658566	0	0	51.8298	16.7378
1129	MAP4K4	6	1.17661	0.434262	1.74273e+08	0.640598	9.17838e-231	3.1585e-229	70.6036	51.0193
1130	HCK	6	0.600789	0.431903	1.78591e+08	0.656469	0	0	43.75	13.2003
1131	CLIP1	6	0.793005	0.430854	1.74634e+08	0.641924	0	0	52.5428	27.8484
1132	ENSMMUG00000006075	6	1.86667	0.429049	1.77217e+08	0.651421	5.83417e-240	2.07812e-238	92.039	80.5166
1133	HIVEP1	6	0.739247	0.423777	173839173	0.639004	0	0	49.1207	23.5112
1134	HSP90B1	6	1.35324	0.422956	171072720	0.628835	4.77708e-185	1.32864e-183	74.8812	58.8074
1135	CCDC6	6	0.737595	0.422936	174006254	0.639618	0	0	49.4534	23.884
1136	CAPG	6	1.2428	0.42235	1.70759e+08	0.62768	9.4841e-192	2.70364e-190	73.0513	50.0882
1137	ARPC5L	6	0.639942	0.421572	175849247	0.646392	0	0	45.1046	17.0565
1138	FURIN	6	0.538238	0.421543	1.76887e+08	0.650206	0	0	39.0922	10.5831
1139	EPN1	6	0.593942	0.419725	1.77547e+08	0.652633	0	0	43.9401	15.1817
1140	LITAF	6	0.577235	0.418332	172808003	0.635213	0	0	38.1892	11.8917
1141	NCKAP1L	6	0.901326	0.417214	1.75005e+08	0.64329	1.02961e-280	4.15321e-279	60.884	36.3032
1142	ENSMMUG00000017838	6	0.537347	0.415275	177098295	0.650984	0	0	39.6625	10.4439
1143	PXK	6	0.616744	0.415262	175827622	0.646313	0	0	44.2015	16.2831
1144	SKAP2	6	0.677402	0.415139	1.75119e+08	0.643707	0	0	47.5285	20.2707
1145	PLEKHF2	6	0.711808	0.414091	1.7428e+08	0.640622	0	0	49.0732	23.1307
1146	ENSMMUG00000045652	6	1.10855	0.40845	173461213	0.637614	6.21906e-224	2.07374e-222	69.9144	49.3906
1147	TMEM131	6	0.767831	0.40703	173888921	0.639187	0	0	52.4715	27.9582
1148	RASGRP1	6	1.06838	0.406819	1.71013e+08	0.628615	1.95705e-206	5.98014e-205	66.1835	43.6984
1149	CAP1	6	1.49751	0.406322	1.71436e+08	0.630171	1.92663e-183	5.31001e-182	81.7728	65.6736
1150	CD63	6	1.13803	0.406304	1.70872e+08	0.628099	1.20527e-197	3.53513e-196	69.4867	47.3194
1151	MTCH1	6	0.792639	0.40247	173442918	0.637547	7.21665e-285	2.96337e-283	54.8241	30.8167
1152	SPCS2	6	1.09205	0.400989	1.73198e+08	0.636648	4.52893e-221	1.47517e-219	69.8907	49.2514
1153	ENSMMUG00000020050	6	0.863844	0.399166	1.70025e+08	0.624984	2.18838e-223	7.25739e-222	54.8717	33.884
1154	FAIM	6	0.538911	0.398809	174427185	0.641165	0	0	38.7833	11.4896
1155	PIKFYVE	6	0.544462	0.394545	1.74504e+08	0.641449	0	0	39.4962	12.232
1156	NDUFB2	6	1.33717	0.393161	1.72647e+08	0.634621	1.36118e-198	3.99886e-197	78.1369	62.3155
1157	PMVK	6	0.577722	0.39255	1.73647e+08	0.638299	0	0	41.5637	15.8763
1158	MT-ATP6	6	3.96447	0.392402	183265868	0.673655	0	0	96.6255	95.3565
1159	RNASET2	6	1.02039	0.392021	170082608	0.625195	9.4093e-199	2.7687e-197	64.5675	42.3233
1160	FCHO2	6	0.574283	0.391219	172844130	0.635346	0	0	40.5418	14.563
1161	CALM1	6	2.87113	0.390427	179457217	0.659655	8.71619e-265	3.31815e-263	99.1445	96.6295
1162	DBNL	6	0.756142	0.389112	1.72785e+08	0.635128	1.80797e-289	7.5773e-288	53.3508	28.3202
1163	ANP32E	6	0.898603	0.388354	1.70743e+08	0.627623	6.73303e-222	2.21681e-220	58.674	36.8384
1164	SPAG9	6	0.593825	0.386869	173484740	0.637701	0	0	42.9183	17.1725
1165	IKZF3	6	0.728798	0.386694	1.71889e+08	0.631837	2.00399e-305	8.73959e-304	50.1426	24.1516
1166	GPR65	6	0.827058	0.384683	167361300	0.615192	1.27377e-197	3.73005e-196	50.9268	31.8453
1167	GNA13	6	0.964433	0.384068	170342571	0.626151	3.79969e-204	1.14385e-202	62.3574	41.4029
1168	TIMM8A	6	0.53276	0.382226	174401261	0.64107	0	0	39.7814	12.396
1169	CREM	6	0.654087	0.381011	1.71065e+08	0.628807	0	0	45.1283	21.157
1170	ENSMMUG00000011336	6	1.8013	0.378471	1.75446e+08	0.644911	9.57539e-220	3.10783e-218	91.6112	81.5375
1171	PLXNB2	6	0.534233	0.377305	173791192	0.638827	0	0	40.0665	13.1539
1172	SCP2	6	0.892506	0.377129	170310215	0.626032	2.94128e-211	9.17166e-210	59.3156	38.6079
1173	SEC11C	6	0.698603	0.376756	1.71436e+08	0.63017	1.54994e-287	6.45151e-286	48.9544	25.621
1174	CNPY3	6	0.64828	0.375613	172276470	0.633259	0	0	46.9344	22.2707
1175	GNG5	6	1.37951	0.37128	1.69767e+08	0.624036	7.69066e-168	1.99902e-166	80.347	63.8453
1176	SARAF	6	0.798144	0.367654	169304082	0.622333	9.05848e-219	2.92448e-217	53.327	32.6852
1177	VPS13C	6	1.19921	0.367203	167727148	0.616537	4.75596e-156	1.16966e-154	70.77	54.0062
1178	TRAPPC3	6	0.546227	0.367178	171420217	0.630112	0	0	39.615	15.1601
1179	UPF2	6	0.940388	0.36695	1.68588e+08	0.619701	1.16128e-184	3.22494e-183	60.0998	41.239
1180	TUT7	6	1.11543	0.366755	166873087	0.613398	1.75811e-154	4.27777e-153	67.8945	48.0789
1181	HSP90AB1	6	2.90247	0.365136	1.75167e+08	0.643884	1.87321e-215	5.92201e-214	98.6217	97.1369
1182	CHD9	6	0.726586	0.363982	168740845	0.620263	1.41014e-244	5.12275e-243	48.7167	25.8345
1183	PRKD3	6	0.787205	0.363534	169457653	0.622898	2.47993e-223	8.20939e-222	53.5884	32.0046
1184	SMARCA2	6	0.832261	0.362545	1.68647e+08	0.619918	3.58344e-204	1.08053e-202	54.943	34.3821
1185	KDM4B	6	0.533718	0.361939	1.70941e+08	0.628351	0	0	38.5456	13.5267
1186	ITGAE	6	0.516521	0.360793	1.70896e+08	0.628184	0	0	37.3574	12.5831
1187	GZF1	6	0.486952	0.359549	1.6897e+08	0.621106	0	0	33.6264	10.2305
1188	CD47	6	0.796827	0.359545	1.7042e+08	0.626434	1.16341e-229	3.95884e-228	55.7034	33.5313
1189	CFDP1	6	0.989167	0.357684	1.67288e+08	0.614923	4.87671e-165	1.25687e-163	62.5238	44.0572
1190	NR4A1	6	0.499545	0.356007	1.70401e+08	0.626367	0	0	36.0266	11.0812
1191	ISG20	6	1.11868	0.3542	1.66405e+08	0.611678	8.83403e-147	2.06425e-145	69.1302	50.7131
1192	ISCU	6	0.755242	0.353436	1.6929e+08	0.622282	1.60106e-224	5.3681e-223	52.5665	31.222
1193	STX7	6	0.490622	0.352	1.71262e+08	0.62953	0	0	36.6207	11.5159
1194	MAP4K1	6	0.549424	0.350685	1.7093e+08	0.628311	0	0	40.9221	16.2753
1195	PLEKHM2	6	0.564445	0.349445	1.70105e+08	0.625278	0	0	41.1835	17.355
1196	JMJD1C	6	1.38143	0.348461	1.65973e+08	0.61009	5.18676e-133	1.12429e-131	77.923	63.2591
1197	CNST	6	0.67357	0.347294	1.67848e+08	0.616981	1.59703e-239	5.67755e-238	46.4354	24.6187
1198	TES	6	0.634358	0.345652	1.68863e+08	0.620712	7.25914e-273	2.86493e-271	45.0333	22.2367
1199	GRHPR	6	0.546721	0.345082	1.69668e+08	0.623671	0	0	40.1616	16.58
1200	AP1S2	6	1.06073	0.343078	1.64554e+08	0.604874	1.68073e-134	3.68249e-133	64.4962	46.478
1201	TLE3	6	0.661228	0.342953	1.67821e+08	0.616882	1.40102e-235	4.90438e-234	46.3878	25.2096
1202	NAAA	6	0.614952	0.340731	168343731	0.618803	2.65257e-267	1.02043e-265	43.7975	21.9459
1203	HNRNPA3	6	1.85479	0.340481	169469217	0.62294	1.6266e-158	4.0605e-157	91.8251	83.3055
1204	ENSMMUG00000042180	6	0.874604	0.339846	164228443	0.603676	1.34033e-151	3.21838e-150	53.9211	35.0982
1205	BASP1	6	0.514956	0.338384	1.68979e+08	0.621138	0	0	36.4068	11.6303
1206	TNFAIP8	6	1.08207	0.3377	1.65096e+08	0.606864	1.09025e-134	2.39162e-133	65.7557	50.8105
1207	ANXA11	6	0.926496	0.337103	1.66769e+08	0.613016	1.41381e-160	3.57819e-159	60.4563	43.635
1208	ENSMMUG00000013289	6	0.543617	0.336147	1.62688e+08	0.598014	1.53695e-259	5.77873e-258	32.7709	13.7788
1209	PFN1	6	2.5735	0.33595	1.71013e+08	0.628613	1.34717e-172	3.58325e-171	97.9087	93.9319
1210	KRT10	6	0.716043	0.335814	1.6758e+08	0.615996	3.16825e-210	9.82911e-209	50.2139	29.3596
1211	FAM53B	6	0.736062	0.332865	1.66375e+08	0.611568	3.36008e-195	9.77687e-194	50.2852	29.2127
1212	PPP1R9B	6	0.640652	0.331858	168356066	0.618849	1.39583e-245	5.10121e-244	46.8869	24.8399
1213	AFTPH	6	0.747765	0.330602	1.66832e+08	0.613247	1.02388e-190	2.89619e-189	51.7586	31.8964
1214	TTC7A	6	0.453821	0.330306	168306936	0.618668	0	0	33.2462	10.0882
1215	SNRPB	6	1.00105	0.329866	167131571	0.614348	1.4394e-155	3.52576e-154	66.9677	49.321
1216	RGS19	6	0.715188	0.328138	1.66439e+08	0.611803	3.09261e-193	8.84371e-192	49.6435	29.9706
1217	TRIR	6	1.52564	0.328	1.6776e+08	0.616658	1.03465e-144	2.38112e-143	83.5314	73.8716
1218	ENSMMUG00000004387	6	0.495406	0.327924	168438982	0.619154	0	0	36.5494	13.2699
1219	ATP5IF1	6	0.990774	0.327556	1.65879e+08	0.609742	6.39395e-145	1.47521e-143	63.712	48.2583
1220	FBXW7	6	0.733093	0.327147	1.66027e+08	0.610286	1.33183e-186	3.73833e-185	50.0951	30.3496
1221	ALCAM	6	0.462225	0.324847	168188472	0.618233	0	0	34.2681	11.3055
1222	VASP	6	0.907827	0.323879	165812329	0.609498	2.44794e-153	5.91683e-152	61.1692	42.0526
1223	ARPC5	6	0.721076	0.323682	1.66547e+08	0.612198	2.62179e-190	7.38181e-189	50.5466	31.0797
1224	SERPINB9	6	0.580393	0.323427	1.6658e+08	0.612321	2.08257e-263	7.91159e-262	41.0884	19.1601
1225	FAS	6	0.495689	0.323067	167133530	0.614355	0	0	35.9316	13.8685
1226	SYPL1	6	0.69755	0.32267	166464590	0.611896	8.20903e-199	2.41941e-197	49.3584	28.6636
1227	CMTM6	6	0.861989	0.32254	1.66133e+08	0.610677	1.10879e-162	2.84164e-161	58.6977	38.9899
1228	ENSMMUG00000029692	6	2.43427	0.321641	1.7477e+08	0.642424	3.56432e-211	1.10767e-209	97.6236	94.5089
1229	RGS1	6	0.957585	0.321247	161951036	0.595305	1.32565e-120	2.69751e-119	57.7471	39.4122
1230	LPXN	6	0.564397	0.321244	167038774	0.614007	7.89734e-266	3.019e-264	41.2072	19.737
1231	IRF8	6	0.482821	0.320097	1.67879e+08	0.617096	0	0	35.6939	12.7378
1232	SDCCAG8	6	0.546821	0.318848	1.66525e+08	0.612117	1.25619e-271	4.90478e-270	39.4487	18.3264
1233	GNPTAB	6	0.517257	0.31763	167096328	0.614218	0	0	37.8565	15.9474
1234	SHOC2	6	0.797435	0.31714	165353030	0.60781	4.8287e-161	1.22719e-159	54.5152	36.1856
1235	GRINA	6	0.436867	0.317065	168945672	0.621016	0	0	34.1968	10.959
1236	HEBP2	6	0.682788	0.316456	163915005	0.602524	5.57439e-175	1.50459e-173	45.5798	26.843
1237	CYTB	6	4.81568	0.315807	193124890	0.709895	0	0	99.9762	99.9598
1238	ZNF445	6	0.493364	0.313863	1.66801e+08	0.613132	0	0	36.4306	14.5476
1239	TMEM248	6	0.640506	0.31265	165047900	0.606688	2.6102e-191	7.41775e-190	45.366	26.4068
1240	STAT6	6	0.53358	0.311221	166506947	0.612052	1.65662e-267	6.38638e-266	39.615	18.6961
1241	BRD2	6	1.0143	0.310793	1.63937e+08	0.602606	2.55617e-125	5.37502e-124	66.2072	49.7138
1242	GNAS	6	1.62392	0.310698	1.65841e+08	0.609602	2.92238e-127	6.18779e-126	86.4068	77.1384
1243	RNF11	6	0.590937	0.310166	1.65308e+08	0.607644	1.12488e-216	3.58101e-215	42.3479	22.529
1244	NCL	6	1.96015	0.308858	165066250	0.606756	7.12532e-120	1.44028e-118	91.9439	85.1678
1245	KLHL2	6	0.520797	0.307391	166437080	0.611795	1.74056e-280	7.00558e-279	38.807	17.3921
1246	JADE2	6	0.617837	0.307179	1.65065e+08	0.606752	1.38953e-205	4.22478e-204	43.8926	23.7092
1247	MKNK2	6	0.539439	0.306742	166492575	0.611999	2.30865e-265	8.8071e-264	40.3042	18.8461
1248	ESCO1	6	0.867196	0.305964	1.63794e+08	0.60208	4.15409e-136	9.1898e-135	56.9867	40.6419
1249	ATOX1	6	0.881889	0.30549	1.6361e+08	0.601402	3.82889e-133	8.30941e-132	58.9116	41.2823
1250	CDKN1A	6	0.608264	0.303204	165762227	0.609314	2.4981e-248	9.20318e-247	42.5143	19.2127
1251	TMOD3	6	0.817968	0.30136	163469091	0.600885	3.41111e-138	7.60136e-137	54.7766	37.7432
1252	CD83	6	0.579238	0.301037	1.6353e+08	0.601111	2.22375e-208	6.84083e-207	39.7814	19.9938
1253	CCDC12	6	0.585735	0.2947	164761696	0.605636	3.30986e-204	9.99686e-203	43.1084	23.2498
1254	ENSMMUG00000020721	6	0.463717	0.293923	164251108	0.60376	5.77613e-287	2.38795e-285	33.7928	13.9536
1255	EMD	6	0.609811	0.293902	1.64338e+08	0.604078	1.61522e-183	4.45846e-182	44.6768	26.1392
1256	PSMB8	6	1.2642	0.293032	162575727	0.597601	3.74249e-105	6.78437e-104	75.1901	62.9652
1257	PPP6R1	6	0.764984	0.293019	163499404	0.600996	1.93821e-141	4.37245e-140	53.1131	36.3449
1258	LRRFIP2	6	0.466757	0.292877	164164864	0.603443	2.38469e-276	9.49355e-275	34.2443	14.5507
1259	SEC24B	6	0.965586	0.292466	162996852	0.599149	5.91743e-119	1.18693e-117	64.2823	47.9227
1260	ENSMMUG00000008435	6	0.828067	0.292182	1.61911e+08	0.595158	6.95576e-121	1.41856e-119	54.7766	39.1771
1261	UNC93B1	6	0.415478	0.291556	1.65567e+08	0.608595	0	0	31.9154	11.0534
1262	ZDHHC3	6	0.440832	0.290792	1.65033e+08	0.606635	0	0	33.3888	13.0982
1263	LDHA	6	1.12096	0.290221	161335612	0.593043	1.13948e-100	1.98681e-99	70.1996	53.2807
1264	RTF1	6	1.00874	0.290189	161762379	0.594611	7.72308e-108	1.42838e-106	63.6169	48.7022
1265	COTL1	6	1.43281	0.289074	1.58726e+08	0.583449	4.72312e-77	6.74262e-76	80.2519	63.8067
1266	GSTP1	6	1.65613	0.288028	161080037	0.592103	7.68722e-91	1.23543e-89	86.8584	74.28
1267	ENSMMUG00000045620	6	1.72003	0.286054	165351803	0.607806	1.71777e-122	3.5548e-121	89.8051	82.0015
1268	AKAP13	6	0.510284	0.284267	164599705	0.605041	3.7113e-239	1.31683e-237	38.4743	18.3372
1269	TCF3	6	0.485073	0.284224	1.64334e+08	0.604064	2.60791e-260	9.84593e-259	36.2405	15.9536
1270	NCOA3	6	0.619187	0.283999	1.62988e+08	0.599118	2.50304e-165	6.46017e-164	44.2966	26.4965
1271	POMP	6	0.710088	0.28384	163428604	0.600736	1.24211e-148	2.94767e-147	51.0219	32.9838
1272	SP100	6	1.07693	0.28376	161147341	0.592351	2.04303e-99	3.52858e-98	67.039	53.157
1273	CEMIP2	6	0.922903	0.28303	159829723	0.587507	4.52289e-100	7.86364e-99	57.1768	41.0333
1274	HCLS1	6	0.859993	0.281641	162338802	0.59673	5.1221e-120	1.0365e-118	58.6027	42.2846
1275	KLF3	6	0.835811	0.281515	1.61117e+08	0.592239	2.27762e-113	4.38094e-112	54.8479	39.4045
1276	NCOR1	6	0.946502	0.281402	161767083	0.594629	9.63427e-110	1.80561e-108	61.8584	46.7842
1277	ZBTB43	6	0.471647	0.280308	1.62487e+08	0.597275	3.6307e-232	1.25889e-230	34.0779	15.6643
1278	RDH5	6	1.21655	0.280168	1.6216e+08	0.596074	2.06672e-102	3.66296e-101	74.7624	61.8484
1279	ENSMMUG00000038067	6	0.466685	0.280027	160728100	0.59081	2.61789e-224	8.74528e-223	31.2975	13.7711
1280	CCNG1	6	0.848472	0.279747	161663128	0.594247	1.08342e-114	2.10609e-113	56.9867	41.867
1281	ACTN4	6	0.622171	0.279545	163765477	0.601974	9.18597e-177	2.48674e-175	45.7937	25.9474
1282	ZBTB1	6	0.7404	0.279235	1.60862e+08	0.591301	2.26736e-120	4.60349e-119	49.7624	34.1052
1283	UBTF	6	0.848265	0.278159	160791619	0.591043	6.50228e-109	1.21241e-107	56.1549	40.5073
1284	2022-09-02	6	0.830424	0.277269	1.61497e+08	0.593635	5.8637e-115	1.14474e-113	56.5114	40.58
1285	NUDT4	6	0.745324	0.27716	1.61707e+08	0.594408	9.37733e-125	1.96956e-123	51.5922	35.9397
1286	DNAJC9	6	0.485102	0.277139	1.62093e+08	0.595828	7.23188e-214	2.27842e-212	34.981	16.8028
1287	CYBB	6	0.677	0.276865	1.6466e+08	0.605261	3.80946e-204	1.14491e-202	47.5285	22.7224
1288	APBB1IP	6	1.27703	0.276672	1.60603e+08	0.59035	4.16086e-90	6.65774e-89	75	63.802
1289	COX6C	6	1.93582	0.275451	1.6474e+08	0.605557	3.84067e-117	7.60352e-116	92.4905	86.7316
1290	IQGAP2	6	0.860069	0.27543	1.60581e+08	0.590269	1.6913e-107	3.11543e-106	56.7966	40.1562
1291	STAT3	6	0.818997	0.274407	1.61426e+08	0.593375	1.36954e-114	2.65665e-113	55.4895	40.4563
1292	VAMP8	6	0.931412	0.274126	161295697	0.592896	3.30339e-105	6.00626e-104	61.5257	47.4865
1293	ENSMMUG00000049151	6	1.96644	0.274051	1.63549e+08	0.601178	8.9711e-108	1.65752e-106	93.5837	86.8956
1294	NGLY1	6	0.4904	0.272874	162797239	0.598415	1.23749e-215	3.91901e-214	36.4781	17.802
1295	H2AFJ	6	0.750417	0.272136	160891613	0.591411	1.71644e-117	3.42035e-116	51.3783	35.7169
1296	DDX17	6	2.06883	0.271942	163811920	0.602145	1.07392e-109	2.00857e-108	94.1302	89.6628
1297	PAK2	6	1.17987	0.271178	161564276	0.593883	1.47639e-98	2.53316e-97	72.1483	60.396
1298	CAT	6	0.872545	0.270863	160467074	0.58985	2.4809e-103	4.4271e-102	58.769	42.7115
1299	ENSMMUG00000012814	6	0.80774	0.270722	161146374	0.592347	1.2605e-112	2.41438e-111	55.2994	40.0974
1300	TRIM38	6	0.592178	0.270656	161059288	0.592027	1.78138e-148	4.21103e-147	41.8964	25.058
1301	BHLHE40	6	0.701304	0.269847	1.60616e+08	0.590396	3.23986e-132	6.99786e-131	47.0057	28.1825
1302	ENSMMUG00000015208	6	0.386656	0.26975	1.6392e+08	0.602544	0	0	30.0856	10.1732
1303	MAP3K1	6	0.510509	0.269564	1.62263e+08	0.596453	4.73045e-195	1.37206e-193	37.5238	19.355
1304	TBC1D1	6	0.5513	0.26956	1.6121e+08	0.592583	1.95986e-164	5.03691e-163	39.1397	21.9892
1305	KDELR2	6	0.471415	0.269113	1.63281e+08	0.600194	1.44598e-230	4.96663e-229	35.9791	17.0518
1306	TERF2IP	6	0.647631	0.268757	1.6072e+08	0.59078	1.58487e-132	3.43133e-131	44.9857	28.5955
1307	SUPT16H	6	0.799952	0.268602	159974359	0.588039	1.9487e-105	3.5573e-104	52.8517	38.0634
1308	TOP2B	6	1.12995	0.267668	159973309	0.588035	1.54839e-88	2.43073e-87	69.7719	56.7224
1309	HNRNPK	6	0.895593	0.26703	1.60606e+08	0.590359	1.23768e-101	2.18091e-100	59.7196	45.4045
1310	VPS36	6	0.562763	0.266969	1.61969e+08	0.59537	1.40126e-165	3.62168e-164	41.3023	23.6381
1311	DBI	6	1.106	0.266732	159790880	0.587365	5.49486e-88	8.55989e-87	69.558	55.1771
1312	STIM2	6	0.719391	0.266477	1.60843e+08	0.591233	1.3651e-120	2.77469e-119	50.0238	33.884
1313	SPTAN1	6	0.830035	0.266428	159986306	0.588083	9.5014e-103	1.69055e-101	55.347	40.0077
1314	CDKN2D	6	0.635006	0.266224	160531056	0.590085	2.19657e-130	4.71656e-129	44.7481	28.6667
1315	CBLB	6	0.845402	0.264571	159712896	0.587078	9.518e-101	1.66274e-99	56.0361	39.7293
1316	MAPRE2	6	0.688527	0.26432	160537807	0.59011	1.88727e-121	3.8792e-120	48.0751	32.1547
1317	GPX4	6	1.18757	0.264247	1.59573e+08	0.586563	4.74863e-84	7.12997e-83	71.7681	60.4857
1318	ANKRD13A	6	0.598901	0.263659	160978734	0.591731	1.01842e-140	2.28901e-139	43.3935	26.9126
1319	ENSMMUG00000014452	6	0.574199	0.263379	1.61779e+08	0.594672	2.82831e-154	6.87257e-153	42.7519	25.7061
1320	JAK1	6	1.86894	0.262515	1.62421e+08	0.597034	2.30322e-99	3.97419e-98	90.9221	85.4153
1321	ANP32A	6	0.785636	0.261189	1.61105e+08	0.592194	1.90574e-112	3.64645e-111	55.0856	39.9737
1322	AMFR	6	0.445375	0.26105	162284913	0.596532	3.40024e-230	1.16136e-228	34.0304	15.522
1323	ZNF395	6	0.532457	0.260712	160954825	0.591643	4.45719e-168	1.1602e-166	38.4506	20.6961
1324	SCAMP2	6	0.589069	0.260234	161366680	0.593157	6.95036e-146	1.60968e-144	43.5124	26.662
1325	SLK	6	0.736632	0.258796	1.58287e+08	0.581838	5.23988e-97	8.89855e-96	48.1226	34.2691
1326	REL	6	0.568172	0.257997	160376832	0.589518	8.61453e-145	1.98504e-143	40.6131	24.0201
1327	IGFLR1	6	0.597238	0.257876	1.60708e+08	0.590736	1.83947e-136	4.07425e-135	43.5599	27.3055
1328	UHMK1	6	0.837128	0.257811	159872618	0.587665	4.06866e-99	7.01383e-98	56.3451	42.2537
1329	PRCP	6	0.501511	0.257068	162928221	0.598897	3.15671e-231	1.09041e-229	37.3337	16.2831
1330	RNASEH2B	6	0.547893	0.256389	1.60232e+08	0.588987	7.26673e-147	1.70019e-145	39.4962	23.1539
1331	LIMD2	6	1.49276	0.255133	158780023	0.583649	2.28014e-75	3.21738e-74	84.2205	73.6551
1332	NUDT3	6	0.538957	0.255065	1.60363e+08	0.589469	1.43873e-148	3.40985e-147	39.4011	23.1292
1333	ANXA1	6	1.71453	0.254989	151706933	0.557649	3.77579e-37	3.23465e-36	83.5076	68.5507
1334	HOOK3	6	0.989753	0.25319	1.58847e+08	0.583894	9.03389e-84	1.35419e-82	62.8565	50.976
1335	INKA1	6	0.416806	0.252958	161926285	0.595214	4.92821e-258	1.84914e-256	31.7966	12.894
1336	GNB1	6	0.901157	0.252432	1.59551e+08	0.586484	6.60852e-92	1.07245e-90	60.5989	46.9621
1337	ARID5B	6	0.834553	0.252334	158100725	0.581152	3.54774e-89	5.60795e-88	53.9924	38.5847
1338	RERE	6	0.652905	0.251465	1.59402e+08	0.585937	7.70888e-114	1.48748e-112	46.1502	30.7224
1339	PIGY	6	0.865376	0.250799	160056724	0.588342	6.94914e-97	1.17903e-95	59.9097	45.7742
1340	SELENOH	6	0.714556	0.250351	159990964	0.5881	9.77373e-110	1.82987e-108	50.9506	35.4633
1341	ITGB1	7	2.88452	2.14084	245368204	0.904747	0	0	93.5384	42.2414
1342	S100A11	7	3.22234	1.39425	223883733	0.825528	0	0	99.4278	76.998
1343	S100A4	7	3.07483	1.34258	1.90386e+08	0.70201	0	0	89.5565	60.3025
1344	LGALS1	7	1.84159	1.01845	197505069	0.728261	0	0	79.3276	42.5538
1345	SPOCK2	7	1.57132	1.01129	2.13858e+08	0.788559	0	0	84.6447	35.5592
1346	VIM	7	3.05052	0.989243	201480693	0.742921	0	0	98.7601	84.5246
1347	CD2	7	1.71663	0.982264	2.07971e+08	0.766853	0	0	86.123	42.9915
1348	S100A10	7	3.15592	0.981796	199564939	0.735857	0	0	99.2847	85.8855
1349	LTB	7	2.53509	0.971043	195411001	0.72054	0	0	96.5188	66.9955
1350	CD3D	7	2.25188	0.958186	1.97365e+08	0.727745	0	0	95.279	60.0829
1351	IL7R	7	2.1982	0.940737	1.87961e+08	0.693068	0	0	87.8159	52.0614
1352	SYNE2	7	1.37318	0.909848	200310034	0.738604	0	0	71.1731	26.7367
1353	ACTG1	7	2.88624	0.904254	204206510	0.752972	0	0	97.4249	88.2454
1354	ENSMMUG00000013257	7	3.18002	0.858223	2.03995e+08	0.752193	0	0	99.8808	85.6025
1355	AHNAK	7	2.42396	0.834793	188549488	0.695239	0	0	93.5145	70.7101
1356	ANXA2	7	1.78914	0.789766	189101115	0.697273	0	0	88.5789	51.6655
1357	CD3E	7	1.8524	0.727073	182975905	0.674688	0	0	91.8932	55.0662
1358	ENSMMUG00000018687	7	1.42389	0.693058	1.92208e+08	0.70873	0	0	80.186	47.2102
1359	TSPO	7	1.43271	0.658372	1.87179e+08	0.690187	0	0	78.9461	45.2539
1360	CD69	7	1.94802	0.652825	1.78117e+08	0.65677	4.67732e-266	6.33101e-264	86.3853	63.4464
1361	ETS1	7	2.07778	0.647309	186382245	0.687248	0	0	94.3968	73.1396
1362	ZFP36L2	7	2.76273	0.644574	1.80392e+08	0.665162	7.60503e-283	1.12981e-280	97.401	87.2
1363	ANXA1	7	2.06748	0.630769	1.77702e+08	0.655241	6.0997e-257	7.90496e-255	85.2408	68.4415
1364	ITM2A	7	1.10185	0.627753	186131405	0.686323	0	0	65.0215	30.8827
1365	CAPG	7	1.43366	0.625494	1.85615e+08	0.684419	0	0	78.2546	49.7557
1366	ABRACL	7	1.58497	0.62263	1.90479e+08	0.702356	0	0	83.834	61.8752
1367	NDUFB9	7	1.44119	0.611633	1.90163e+08	0.701191	0	0	81.6404	56.8322
1368	LIMS1	7	1.14802	0.607263	185914132	0.685522	0	0	67.6443	37.9469
1369	GIMAP7	7	1.47019	0.584666	1.79766e+08	0.662852	0	0	80.5436	50.0217
1370	PLP2	7	1.18919	0.58402	183614741	0.677043	0	0	70.6485	39.9326
1371	PLAAT3	7	1.1107	0.581246	182872682	0.674307	0	0	65.7129	33.5086
1372	TAGLN2	7	1.94095	0.576994	1.79013e+08	0.660074	2.55748e-271	3.59484e-269	89.485	70.7488
1373	EMP3	7	2.09595	0.54898	1.78633e+08	0.658676	3.80371e-263	5.00038e-261	95.0644	78.0573
1374	LGALS3	7	1.10789	0.548651	1.80687e+08	0.66625	0	0	65.9275	30.5147
1375	SH3BGRL3	7	1.77804	0.540164	1.80824e+08	0.666752	2.60344e-294	4.06603e-292	87.6252	70.7674
1376	PLEC	7	1.04797	0.538519	182337595	0.672334	0	0	65.9514	37.6083
1377	CD52	7	3.36422	0.531554	1.91318e+08	0.705449	0	0	99.6662	98.0113
1378	ENSMMUG00000023207	7	1.86058	0.527955	1.8428e+08	0.679497	0	0	91.8693	76.6516
1379	FLT3LG	7	0.900921	0.525785	183792775	0.6777	0	0	61.2542	27.612
1380	MYH9	7	1.54098	0.525539	1.80796e+08	0.666651	5.3293e-300	8.46803e-298	83.5002	63.9738
1381	MYL12A	7	1.8316	0.524452	1.81887e+08	0.670673	1.6782e-305	2.81338e-303	90.5103	75.133
1382	FAM107B	7	1.43183	0.524318	180927226	0.667134	0	0	79.9475	58.7715
1383	IQGAP2	7	1.09314	0.523558	180471186	0.665452	0	0	67.5489	39.4625
1384	PBXIP1	7	1.09865	0.519335	181112235	0.667816	0	0	68.9318	41.1172
1385	KCNA3	7	0.966247	0.517865	1.80251e+08	0.664639	0	0	61.4688	30.8935
1386	PSMA7	7	1.6057	0.515349	1.81463e+08	0.66911	2.32901e-305	3.86891e-303	85.2408	67.4224
1387	LCK	7	1.11428	0.511215	1.79232e+08	0.660883	0	0	69.5994	38.8238
1388	EVL	7	1.2443	0.511192	1.78988e+08	0.659983	9.89845e-304	1.6295e-301	75.8941	47.8566
1389	ICOS	7	0.686083	0.509029	1.81778e+08	0.670271	0	0	46.2089	12.6624
1390	CALM1	7	2.97721	0.503303	1.91219e+08	0.705083	0	0	99.4516	96.6102
1391	S100A6	7	2.28213	0.503237	169140805	0.623674	2.20056e-161	1.55856e-159	91.011	75.2273
1392	ITGB7	7	0.823699	0.501688	1.82381e+08	0.672494	0	0	56.6762	25.4485
1393	MT1M	7	0.814167	0.499108	176449658	0.650624	0	0	49.8569	20.7132
1394	PRDM1	7	0.79976	0.487396	177060803	0.652877	0	0	50.6676	20.5601
1395	TRIB2	7	0.810941	0.485758	177502652	0.654506	0	0	52.0029	22.8752
1396	PFN1	7	2.714	0.485489	185020731	0.682228	0	0	98.6648	93.8838
1397	GLIPR2	7	1.20181	0.480506	176095070	0.649316	1.78868e-269	2.45748e-267	73.5336	45.9854
1398	HSPA8	7	1.94392	0.479812	1.78956e+08	0.659866	8.09539e-267	1.10393e-264	90.4387	79.1662
1399	DPEP2	7	0.642343	0.478402	1.79508e+08	0.661901	0	0	44.5637	13.847
1400	FNBP1	7	1.76431	0.474759	1.78702e+08	0.658929	2.00842e-265	2.69851e-263	89.0081	74.6984
1401	SUB1	7	1.75688	0.472527	179280277	0.661061	2.81091e-272	3.98168e-270	88.269	75.3217
1402	STK17A	7	1.54438	0.470739	175046204	0.645449	1.44987e-228	1.55844e-226	84.001	64.5274
1403	CYB5A	7	0.905869	0.467863	178577835	0.658471	0	0	61.3972	32.1214
1404	FYB1	7	1.33828	0.464478	1.73278e+08	0.63893	3.64565e-221	3.74253e-219	76.5141	52.9661
1405	ANXA5	7	1.0867	0.460536	1.75151e+08	0.645834	1.92394e-281	2.8125e-279	68.5026	37.9686
1406	GAPDH	7	1.78181	0.445141	1.74888e+08	0.644864	6.43474e-221	6.56882e-219	89.5804	74.5747
1407	PSIP1	7	1.21054	0.443188	173062364	0.638134	1.97394e-223	2.06114e-221	73.319	50.0479
1408	MYCBP2	7	1.51863	0.442599	173841972	0.641008	5.29644e-214	5.23145e-212	82.4511	65.9718
1409	ENSMMUG00000005455	7	1.17677	0.438181	1.73172e+08	0.638539	7.72693e-226	8.25697e-224	70.887	49.5531
1410	REXO2	7	0.834656	0.423278	1.74832e+08	0.64466	0	0	57.2008	30.8069
1411	PTGER4	7	1.14955	0.423062	1.70672e+08	0.62932	1.25351e-201	1.11734e-199	69.2656	46.8437
1412	ENSMMUG00000003386	7	1.2627	0.418458	170337686	0.628087	3.48768e-188	2.91007e-186	73.5575	53.2568
1413	TOB1	7	0.879775	0.418371	171327056	0.631735	5.5916e-254	7.14513e-252	56.3424	32.1709
1414	ITK	7	0.837658	0.41764	174350365	0.642883	0	0	57.5823	28.6079
1415	SPTAN1	7	0.968798	0.414134	172279271	0.635246	9.35642e-239	1.08209e-236	62.4702	39.5491
1416	PTPRC	7	2.71923	0.409612	180769418	0.666552	4.32821e-287	6.48273e-285	98.927	95.5911
1417	CARHSP1	7	0.710145	0.408244	174359097	0.642915	0	0	50.1907	24.0103
1418	SORL1	7	1.35619	0.408166	169500760	0.625001	8.28488e-174	6.41482e-172	78.8031	58.5272
1419	SMCO4	7	0.717307	0.407402	173668446	0.640368	0	0	50.1907	24.2608
1420	SENP7	7	0.995239	0.403659	171390858	0.63197	2.00613e-221	2.07107e-219	64.5446	41.711
1421	RPS27L	7	0.952089	0.403274	172244786	0.635119	5.12192e-235	5.67229e-233	63.0186	40.678
1422	GMFG	7	2.32482	0.399732	1.77907e+08	0.655996	2.97882e-252	3.67784e-250	96.6142	91.1373
1423	NDFIP1	7	0.929243	0.387496	1.72018e+08	0.634284	2.75303e-232	3.01234e-230	63.1378	40.6192
1424	2022-09-09	7	1.1222	0.384276	170172024	0.627476	9.62472e-189	8.06754e-187	71.03	51.5557
1425	RGS1	7	1.01623	0.383626	1.65484e+08	0.610188	4.80915e-160	3.35411e-158	59.0844	39.3295
1426	ENSMMUG00000041773	7	0.564583	0.382554	1.70807e+08	0.629819	0	0	38.8174	13.4155
1427	CENPF	7	0.552658	0.376472	168029247	0.619575	0	0	35.5985	11.9448
1428	ISG20	7	1.13924	0.376011	1.67249e+08	0.616697	1.35907e-159	9.44268e-158	69.0987	50.7191
1429	ENSMMUG00000022075	7	0.766433	0.375368	1.69986e+08	0.626792	2.83505e-248	3.40821e-246	52.0267	29.5914
1430	GIMAP6	7	0.718339	0.375181	170668187	0.629306	3.66105e-287	5.52878e-285	50.2384	24.935
1431	TENT5C	7	0.999896	0.374793	1.6722e+08	0.616593	4.2972e-177	3.42894e-175	62.8278	39.9357
1432	IQGAP1	7	1.64523	0.370678	1.66096e+08	0.612445	1.09723e-134	5.89696e-133	87.2675	71.7138
1433	PTPRCAP	7	1.55209	0.370533	166108894	0.612494	2.17819e-136	1.19886e-134	82.8326	67.3079
1434	MBNL1	7	2.59638	0.370156	174932821	0.645031	3.26611e-218	3.26129e-216	98.8794	95.0854
1435	DBI	7	1.20294	0.3699	1.67643e+08	0.618149	8.45439e-159	5.80778e-157	71.7454	55.0384
1436	ITGA6	7	0.899583	0.369813	1.68352e+08	0.620765	5.64352e-208	5.28842e-206	58.9652	33.6478
1437	ATP2B1	7	0.911788	0.36855	1.68347e+08	0.620746	2.18223e-197	1.88985e-195	59.8712	37.0763
1438	DDIT4	7	0.868824	0.365932	167906918	0.619124	2.60022e-196	2.2307e-194	57.3677	35.7417
1439	OST4	7	1.94364	0.364254	174056055	0.641798	2.89856e-209	2.77306e-207	93.0138	85.2731
1440	RBPJ	7	0.726134	0.363645	1.68453e+08	0.621139	7.19119e-238	8.16178e-236	49.6662	27.4728
1441	NCOA7	7	0.794204	0.363189	167682950	0.618298	4.36865e-212	4.26889e-210	52.5274	30.5997
1442	DIAPH1	7	0.908266	0.359667	168774566	0.622323	1.14122e-195	9.74465e-194	61.3734	39.6295
1443	PDE4B	7	0.995729	0.358392	1.66352e+08	0.61339	7.26468e-162	5.18545e-160	62.7802	43.0487
1444	TNFRSF25	7	0.519712	0.357736	1.72569e+08	0.636315	0	0	40.2241	13.3877
1445	PLAAT4	7	1.14743	0.357109	1.64186e+08	0.605402	9.22008e-133	4.86932e-131	67.9542	48.6051
1446	IL4R	7	0.661632	0.3558	168858823	0.622634	7.00434e-270	9.69624e-268	46.5427	23.5293
1447	ENSMMUG00000041391	7	1.09327	0.354585	164096373	0.605073	2.9599e-136	1.62421e-134	64.4492	45.1472
1448	DYNLRB1	7	1.26236	0.353443	1.67277e+08	0.616803	3.28553e-151	2.09918e-149	74.5589	59.9406
1449	CD3G	7	1.03521	0.35335	1.66173e+08	0.61273	1.95063e-160	1.36566e-158	66.6905	42.5414
1450	ESYT2	7	0.910814	0.352446	1.67529e+08	0.617729	1.27141e-180	1.04181e-178	60.7535	40.0238
1451	ENSMMUG00000000983	7	1.51461	0.349591	165654941	0.61082	6.26013e-132	3.26832e-130	85.0024	68.5064
1452	STMN1	7	0.698631	0.348336	1.6543e+08	0.609992	1.58378e-208	1.4995e-206	45.8274	25.1918
1453	FGFR1OP2	7	1.05651	0.347471	164597102	0.60692	1.74357e-138	9.68397e-137	65.093	47.105
1454	SIGIRR	7	0.914604	0.34612	1.67375e+08	0.617162	2.1254e-176	1.68127e-174	62.8517	41.0924
1455	CAPZB	7	1.37016	0.346027	1.67549e+08	0.617806	1.84502e-150	1.16256e-148	79.2561	65.2171
1456	SIRPG	7	0.723919	0.343485	1.68437e+08	0.62108	3.93454e-244	4.66856e-242	51.0491	26.2
1457	INPP4B	7	0.579765	0.341553	169423917	0.624718	0	0	42.3701	17.1162
1458	SLFN5	7	0.579253	0.340679	1.69223e+08	0.623978	0	0	42.1555	16.9414
1459	APOL2	7	0.556147	0.339801	1.67687e+08	0.618313	0	0	39.1273	15.514
1460	DYNLL1	7	0.784943	0.33967	165253901	0.609341	1.91365e-177	1.53369e-175	51.5498	31.8941
1461	DAAM1	7	0.522473	0.339431	166407387	0.613595	0	0	35.8608	13.9088
1462	RABAC1	7	1.062	0.338281	166312980	0.613247	7.92568e-151	5.0462e-149	68.5503	50.3789
1463	CORO1A	7	1.90033	0.337937	168576631	0.621593	1.34295e-154	8.76421e-153	90.8679	83.6385
1464	MYL6	7	1.98602	0.336572	167115154	0.616204	3.1243e-141	1.77851e-139	92.7754	85.0813
1465	ATP8B2	7	0.568692	0.331561	1.68699e+08	0.622046	0	0	42.3701	18.2049
1466	CAST	7	1.34029	0.331428	1.63011e+08	0.60107	2.92125e-113	1.27703e-111	76.9433	60.703
1467	NFKBIZ	7	1.24652	0.330256	1.61853e+08	0.596801	9.86034e-109	4.16115e-107	71.2446	52.8501
1468	ENSMMUG00000014256	7	4.62343	0.329378	186090750	0.686173	0	0	99.9762	99.9552
1469	CAMK4	7	0.77883	0.329052	1.66465e+08	0.613806	8.84148e-197	7.62077e-195	54.3634	30.3894
1470	TXN	7	0.957754	0.326281	165244903	0.609308	1.92651e-150	1.20973e-148	62.8517	43.1229
1471	NFKBIA	7	1.31899	0.326251	161274821	0.594669	2.13672e-101	8.32501e-100	73.2713	57.2513
1472	CD44	7	0.942512	0.32594	1.65004e+08	0.608421	1.08412e-150	6.85473e-149	62.4225	41.5084
1473	TGFBR3	7	0.665531	0.325781	1.64247e+08	0.605627	6.83718e-246	8.16573e-244	40.7487	17.676
1474	TUBA4A	7	0.673453	0.325345	1.66006e+08	0.612113	2.6226e-210	2.52225e-208	47.6872	26.2774
1475	PSMB9	7	1.25163	0.324388	164655746	0.607136	3.4642e-127	1.72015e-125	75.1788	60.5144
1476	FLNA	7	0.924493	0.323582	1.64899e+08	0.608031	3.8904e-148	2.38555e-146	60.8965	42.5182
1477	SMDT1	7	2.01745	0.323576	170578352	0.628974	2.88109e-173	2.22136e-171	93.2761	87.9129
1478	FYN	7	0.860539	0.322556	1.65275e+08	0.60942	2.73731e-162	1.96152e-160	58.6552	37.2325
1479	ENSMMUG00000018854	7	1.74558	0.321672	164747125	0.607473	1.01853e-121	4.77223e-120	88.7935	79.2326
1480	ENSMMUG00000003187	7	1.13349	0.319702	163598677	0.603238	2.93646e-122	1.38294e-120	70.9347	54.3517
1481	ANXA6	7	0.87093	0.319084	1.6555e+08	0.610434	2.76239e-158	1.86952e-156	60.2766	40.528
1482	RNASE4	7	0.514105	0.318571	168160055	0.620057	0	0	39.175	15.6625
1483	BIN2	7	1.36333	0.318304	1.64575e+08	0.606839	7.96355e-124	3.80937e-122	78.9223	65.9393
1484	IFI27L2	7	1.90927	0.318099	1.65902e+08	0.611731	7.67333e-131	3.96087e-129	91.1302	83.7081
1485	ESYT1	7	0.798903	0.313089	164876941	0.607951	3.75007e-161	2.64576e-159	55.7701	36.0278
1486	S1PR1	7	0.67586	0.312848	1.65172e+08	0.609041	7.16346e-198	6.26306e-196	47.6633	26.5325
1487	IVNS1ABP	7	0.815463	0.311228	1.63751e+08	0.6038	4.89214e-148	2.98977e-146	55.8178	36.5458
1488	CDKN1B	7	1.2923	0.310573	162047184	0.597517	2.87314e-105	1.16669e-103	76.0849	61.4453
1489	H2AFV	7	1.30609	0.307712	164200777	0.605458	6.26933e-121	2.90024e-119	77.3724	65.4429
1490	SH3KBP1	7	1.05704	0.304149	163018085	0.601097	3.48231e-120	1.5988e-118	67.6443	50.9201
1491	ARID5B	7	0.880889	0.301621	161352864	0.594957	5.21277e-121	2.42374e-119	56.0563	38.4542
1492	TCF7	7	1.03038	0.300733	1.59743e+08	0.589021	7.71356e-102	3.0182e-100	63.0424	41.8177
1493	LEF1	7	0.875695	0.299874	160173387	0.590608	5.06353e-118	2.27336e-116	52.9804	34.0035
1494	ENSMMUG00000013060	7	0.710532	0.299843	165110769	0.608814	3.67141e-174	2.85479e-172	52.2175	32.3689
1495	ENSMMUG00000023575	7	1.27366	0.29652	1.5979e+08	0.589195	6.08622e-89	2.04813e-87	73.5098	60.1432
1496	ENSMMUG00000041670	7	1.12607	0.293879	161462390	0.595361	5.76552e-104	2.30029e-102	71.6977	55.3353
1497	ICAM2	7	0.697242	0.292533	161322936	0.594847	8.14982e-144	4.75788e-142	46.7096	28.5615
1498	YWHAB	7	1.78227	0.291656	1.62435e+08	0.598947	2.35251e-103	9.30462e-102	89.032	80.2657
1499	HMGB1	7	1.85965	0.291559	1.64054e+08	0.604917	1.3742e-115	6.10968e-114	90.6772	83.9385
1500	FOS	7	1.52087	0.290327	153004901	0.564176	1.13723e-46	1.981e-45	69.4087	61.7082
1501	NAA15	7	0.524115	0.288998	161731089	0.596352	1.76316e-197	1.53421e-195	36.9099	18.9116
1502	TWF2	7	0.91787	0.286967	162426464	0.598916	2.20681e-120	1.01831e-118	61.7787	45.8509
1503	UCP2	7	1.06231	0.286586	1.5895e+08	0.586097	8.35098e-88	2.7745e-86	63.4001	51.0284
1504	STAT1	7	0.580042	0.285883	161963111	0.597207	8.7571e-181	7.20804e-179	40.6056	21.8468
1505	CDC42	7	2.38419	0.284649	170085821	0.627158	3.13719e-168	2.36884e-166	97.6633	94.7467
1506	REV3L	7	0.678785	0.284434	161366382	0.595007	6.26865e-145	3.68319e-143	46.3042	28.3806
1507	TNIK	7	0.757334	0.284219	1.62542e+08	0.599341	3.33844e-145	1.96785e-143	53.2427	32.4199
1508	SOCS1	7	0.523751	0.282847	1.62444e+08	0.598982	9.63647e-219	9.67512e-217	37.2914	17.6002
1509	CDC42SE2	7	1.59102	0.280667	1.60065e+08	0.590209	1.19683e-86	3.94758e-85	87.3152	76.4691
1510	ENSMMUG00000046487	7	0.69253	0.279845	158001724	0.5826	2.48589e-121	1.15879e-119	41.154	24.5639
1511	SEC61B	7	1.06802	0.279378	1.61447e+08	0.595304	1.14742e-104	4.62844e-103	68.5503	54.211
1512	H2AFZ	7	1.11506	0.278297	160509097	0.591846	8.79502e-96	3.25987e-94	70.7201	56.9034
1513	LRRC8C	7	0.5812	0.275617	1.6208e+08	0.59764	6.58321e-178	5.29934e-176	41.7978	22.6045
1514	SUMO1	7	0.666357	0.27543	162435617	0.59895	7.20811e-147	4.30437e-145	48.7363	31.6266
1515	ENSMMUG00000001458	7	1.01062	0.275298	159832798	0.589352	2.26041e-95	8.36121e-94	64.4254	49.618
1516	MAP4	7	0.64303	0.274723	1.62073e+08	0.597612	3.48544e-155	2.29099e-153	46.6142	27.6676
1517	TMEM238	7	0.53199	0.273513	163028112	0.601134	1.0192e-203	9.21976e-202	40.1288	20.5756
1518	MYO1G	7	0.721141	0.273061	161233973	0.594519	2.25381e-129	1.14719e-127	51.216	33.5828
1519	HINT1	7	2.33599	0.273048	1.66933e+08	0.615534	2.97955e-139	1.665e-137	96.1612	93.2482
1520	SLC25A5	7	1.11909	0.272725	1.58761e+08	0.585399	1.95701e-83	6.14441e-82	66.9289	56.3343
1521	PSMA2	7	0.911927	0.272678	160991734	0.593626	2.20585e-107	9.14001e-106	61.6118	46.5499
1522	GPRIN3	7	0.616338	0.272625	1.60446e+08	0.591613	2.77502e-148	1.70734e-146	42.5131	24.6072
1523	MFNG	7	0.689522	0.271885	1.61454e+08	0.595329	6.405e-135	3.47295e-133	49.237	32.2312
1524	DGKZ	7	0.752565	0.271656	1.62012e+08	0.597389	4.92908e-133	2.6107e-131	54.3157	35.3551
1525	PPIB	7	1.39013	0.270632	1.61077e+08	0.593939	6.47611e-95	2.3715e-93	81.4258	70.5648
1526	SLC9A3R1	7	0.656836	0.269939	161231878	0.594511	2.7273e-141	1.55738e-139	46.8526	29.0672
1527	DPP4	7	0.545948	0.268535	159892954	0.589574	1.56443e-170	1.19112e-168	36.6953	18.9936
1528	TGFB1	7	1.20222	0.267456	1.59895e+08	0.589582	1.06785e-89	3.66781e-88	74.702	60.0674
1529	CDC14A	7	0.570983	0.266568	161884453	0.596917	2.81776e-174	2.20038e-172	41.9886	22.7978
1530	DDT	7	0.759847	0.266369	1.60673e+08	0.592448	4.25216e-120	1.94736e-118	53.5765	35.3906
1531	SAMSN1	7	0.441919	0.266139	1.62071e+08	0.597607	3.53377e-252	4.33373e-250	33.1664	14.0928
1532	COA1	7	0.486711	0.265898	1.61413e+08	0.595179	2.16154e-202	1.93617e-200	35.9561	17.6899
1533	EZR	7	1.60682	0.265413	155704337	0.574129	1.15956e-59	2.67872e-58	85.1693	71.437
1534	BICDL1	7	0.433021	0.265168	162926378	0.600759	1.07521e-290	1.66502e-288	32.9518	12.6485
1535	ACAP1	7	0.630195	0.264163	162160065	0.597934	3.03989e-151	1.94905e-149	47.9971	29.095
1536	SLCO3A1	7	0.525374	0.263601	162669431	0.599812	5.62717e-204	5.11568e-202	39.8903	19.7761
1537	LSM7	7	0.840465	0.26267	160536616	0.591947	1.60516e-107	6.66615e-106	59.2036	42.9219
1538	LCP1	7	2.20643	0.262522	1.54082e+08	0.568149	9.20256e-50	1.73897e-48	94.2537	86.6757
1539	CLIC1	7	1.11725	0.261104	156518216	0.57713	1.30909e-70	3.5334e-69	69.0749	51.1181
1540	EPS15	7	0.729569	0.260826	1.60148e+08	0.590515	4.35468e-116	1.94081e-114	51.6929	35.0118
1541	TAB2	7	0.738432	0.259866	159869808	0.589489	1.26711e-112	5.48669e-111	51.7167	35.5298
1542	MYL12B	7	1.62322	0.258312	1.58656e+08	0.585013	4.9896e-77	1.46114e-75	87.959	77.7125
1543	TRAM1	7	1.05635	0.254681	1.58492e+08	0.584409	1.22991e-82	3.84172e-81	69.1464	53.9357
1544	CCSER2	7	0.789488	0.253936	158701173	0.58518	1.85252e-98	7.06702e-97	53.8865	38.0474
1545	NDUFB4	7	1.02911	0.252875	1.59936e+08	0.589733	1.97218e-92	6.98404e-91	68.7649	55.2363
1546	FMNL1	7	0.928042	0.252178	1.59036e+08	0.586414	9.61789e-90	3.30975e-88	63.4716	49.0845
1547	LYZ	8	5.10013	4.66389	2.28313e+08	0.960007	0	0	99.2322	29.2819
1548	CFD	8	4.04066	3.77668	229675679	0.965736	0	0	99.0951	12.7739
1549	ENSMMUG00000042343	8	3.55553	3.33154	2.26586e+08	0.952745	0	0	96.1612	21.5608
1550	CST3	8	3.30644	3.07839	229271247	0.964035	0	0	98.9855	11.5134
1551	IL1B	8	3.2097	3.05089	2.28838e+08	0.962214	0	0	96.6822	15.0542
1552	MAMU-DRA	8	4.30228	2.97825	2.09273e+08	0.879948	0	0	99.1774	42.8793
1553	PSAP	8	3.27891	2.82343	2.28817e+08	0.962127	0	0	99.0129	27.5797
1554	S100A4	8	4.34129	2.6686	216746188	0.91137	0	0	99.4516	59.9945
1555	S100A6	8	4.13331	2.45372	224083193	0.942221	0	0	99.5064	74.8846
1556	TYROBP	8	2.90494	2.38539	223566298	0.940047	0	0	98.4919	24.1846
1557	CCL4L1	8	2.70436	2.34194	2.0128e+08	0.846337	0	0	83.4384	31.5284
1558	CTSS	8	3.47024	2.33775	228396791	0.960358	0	0	99.479	61.8975
1559	SAT1	8	2.95708	2.27718	2.26708e+08	0.953256	0	0	99.0677	42.6768
1560	HIF1A	8	2.70284	2.23117	226595173	0.952783	0	0	98.629	35.0876
1561	BCL2A1	8	2.70653	2.19299	2.20232e+08	0.926028	0	0	96.3806	33.6094
1562	MNDA	8	2.36179	2.17931	2.26154e+08	0.950927	0	0	97.5871	11.4797
1563	LGALS3	8	2.64738	2.16963	226318755	0.951621	0	0	98.2726	29.0028
1564	VIM	8	4.17012	2.16316	2.24516e+08	0.944043	0	0	99.7532	84.5885
1565	SOD2	8	2.53528	2.15944	2.22635e+08	0.936131	0	0	96.8193	27.4402
1566	IFI30	8	2.88877	2.15786	2.16079e+08	0.908565	0	0	98.7387	32.9208
1567	PPP1R15A	8	2.84369	2.11617	224055816	0.942106	0	0	98.2177	46.6118
1568	MAMU-DPA	8	3.19388	2.10419	2.01771e+08	0.848402	0	0	98.4645	42.2015
1569	RNASE6	8	2.46781	2.03817	225315855	0.947404	0	0	97.9161	28.0796
1570	NFKBIA	8	2.92177	2.01592	2.15302e+08	0.905299	0	0	97.6419	56.0228
1571	CTSB	8	2.20182	1.92689	225516977	0.948249	0	0	97.3677	18.9983
1572	TSPO	8	2.60626	1.89203	2.24332e+08	0.943268	0	0	98.6838	44.4327
1573	PLEK	8	2.19843	1.87979	216507008	0.910365	0	0	92.6241	20.8814
1574	CYBB	8	2.05257	1.72698	219806389	0.924238	0	0	95.9419	20.2282
1575	CYBA	8	3.04764	1.71075	2.23212e+08	0.938556	0	0	99.3145	72.4985
1576	CFP	8	2.01887	1.70415	2.2111e+08	0.92972	0	0	95.6403	21.3691
1577	MAMU-DMA	8	2.25694	1.65482	2.08566e+08	0.876973	0	0	96.7645	30.6773
1578	PLBD1	8	1.90222	1.63911	216743972	0.911361	0	0	94.1596	14.6724
1579	CDKN1A	8	1.85812	1.62035	218005826	0.916667	0	0	92.4047	16.623
1580	ATP13A3	8	1.84557	1.62016	217445054	0.914309	0	0	91.6918	16.7502
1581	FTL	8	4.26063	1.59875	227595901	0.956991	0	0	99.8355	98.1399
1582	OAZ1	8	2.93913	1.59221	221290571	0.930478	0	0	99.0129	73.6762
1583	ANXA5	8	2.15796	1.58784	216872957	0.911903	0	0	97.3951	36.6089
1584	ANXA2	8	2.54714	1.58353	2.10125e+08	0.88353	0	0	98.6564	51.4116
1585	TKT	8	2.15061	1.54913	2.16909e+08	0.912053	0	0	96.8467	40.7263
1586	KLF10	8	1.68012	1.54092	216792641	0.911566	0	0	88.7579	10.3587
1587	SERPINA1	8	1.90566	1.5309	2.16983e+08	0.912368	0	0	95.7225	25.1277
1588	FCGR2A	8	1.72561	1.50575	217351032	0.913913	0	0	92.7063	15.0419
1589	S100A11	8	3.32929	1.49548	203877287	0.857259	0	0	99.5887	77.1772
1590	KLF6	8	2.40689	1.48276	203466113	0.85553	0	0	96.4354	52.9865
1591	NFKBIZ	8	2.33664	1.47857	2.04544e+08	0.860063	0	0	96.4354	51.5956
1592	SERPINB1	8	1.80519	1.46761	212175368	0.892151	0	0	92.5692	22.2677
1593	ETS2	8	1.61479	1.41269	211849316	0.89078	0	0	87.9079	14.7981
1594	APLP2	8	2.05169	1.40033	211544668	0.889499	0	0	96.9016	42.9406
1595	GSTP1	8	2.70423	1.39226	215999683	0.908231	0	0	98.8758	73.7161
1596	TBC1D24	8	2.39646	1.38094	214870234	0.903482	0	0	98.7387	63.8635
1597	GRN	8	1.5653	1.35131	2.12709e+08	0.894396	0	0	89.7724	15.3885
1598	ZFP36	8	2.97054	1.34761	2.02957e+08	0.85339	0	0	98.958	79.8209
1599	MAMU-DPB	8	2.08485	1.31895	1.8949e+08	0.796765	0	0	92.7886	35.6428
1600	FGR	8	1.55367	1.30231	209220770	0.879728	0	0	89.3611	17.0968
1601	FTH1	8	4.09002	1.30102	2.17256e+08	0.913515	0	0	99.8903	98.4036
1602	LYN	8	1.76268	1.28216	202212638	0.85026	0	0	94.187	27.6886
1603	COTL1	8	2.36942	1.27558	205110548	0.862445	0	0	98.108	62.9495
1604	BRI3	8	1.79973	1.25902	207496779	0.872479	0	0	94.4886	37.8448
1605	CASP1	8	1.84435	1.25244	2.0406e+08	0.858026	0	0	93.4741	39.067
1606	PYCARD	8	1.60006	1.25032	2.06854e+08	0.869775	0	0	90.2111	24.2352
1607	GADD45B	8	1.51728	1.24709	198388211	0.834179	0	0	80.8336	19.831
1608	CSTB	8	2.00519	1.24173	2.01495e+08	0.847244	0	0	95.6951	48.3293
1609	ENSMMUG00000000983	8	2.34802	1.22668	2.08162e+08	0.875275	0	0	98.6016	67.8843
1610	ANXA1	8	2.63301	1.22264	191481428	0.805137	0	0	98.9032	67.8183
1611	PRCP	8	1.4175	1.22207	207403566	0.872087	0	0	85.0562	13.7952
1612	LST1	8	1.61245	1.2189	204643167	0.86048	0	0	91.3628	26.2931
1613	NAMPT	8	1.43572	1.21843	207981771	0.874518	0	0	86.7014	17.3207
1614	MAMU-DMB	8	1.71556	1.20653	1.94297e+08	0.816976	0	0	89.8821	28.1962
1615	RNF130	8	1.3783	1.20516	2.11465e+08	0.889166	0	0	87.4692	12.9748
1616	SDCBP	8	1.3931	1.19578	208879583	0.878293	0	0	86.7562	15.2198
1617	ATP1B3	8	1.53309	1.18485	2.05622e+08	0.864596	0	0	90.3208	25.4298
1618	TNFSF13	8	1.41618	1.17884	208842422	0.878137	0	0	88.5659	18.0338
1619	SPI1	8	1.41379	1.1642	2.06699e+08	0.869124	0	0	88.9498	17.3652
1620	CD74	8	1.72239	1.15925	191895906	0.80688	0	0	92.0483	30.0869
1621	SH3BGRL	8	2.07814	1.15352	201788649	0.848477	0	0	97.5871	57.3354
1622	TIMP1	8	1.38128	1.14971	197332989	0.829742	0	0	78.8319	17.1827
1623	SGK1	8	1.29871	1.14545	199634629	0.83942	0	0	77.2964	12.8583
1624	TUT7	8	1.82612	1.11404	195711658	0.822925	0	0	93.4192	46.8219
1625	ENSMMUG00000021075	8	1.51042	1.11282	2.03548e+08	0.855877	0	0	90.2934	29.2236
1626	EIF4A1	8	2.03	1.10356	2.01741e+08	0.848276	0	0	96.2161	60.2966
1627	ZFP36L1	8	1.94674	1.10301	1.9083e+08	0.802399	0	0	91.4999	54.0783
1628	GLIPR2	8	1.78637	1.09372	196591659	0.826625	0	0	93.7757	45.0844
1629	EMP3	8	2.60778	1.08483	194875032	0.819407	0	0	98.4645	78.0098
1630	ATP6V0B	8	1.3864	1.08381	2.03127e+08	0.854103	0	0	88.0998	23.3151
1631	LDHA	8	1.86023	1.06834	197026152	0.828452	0	0	94.2144	52.0832
1632	EIF5	8	2.01168	1.06426	1.97516e+08	0.830511	0	0	96.8741	60.8471
1633	CAPG	8	1.84498	1.05457	1.93484e+08	0.813557	0	0	94.3515	49.0945
1634	S100A10	8	3.22979	1.05155	1.78774e+08	0.751706	0	0	99.5339	85.984
1635	ATP2B1	8	1.55804	1.04785	191768911	0.806346	0	0	87.524	35.721
1636	TALDO1	8	1.60821	1.04769	199406193	0.838459	0	0	92.487	39.9411
1637	CD63	8	1.74388	1.04255	1.92198e+08	0.808151	0	0	92.0483	46.2483
1638	RASGEF1B	8	1.17477	1.03882	199539267	0.839019	0	0	76.3641	11.0181
1639	CCNL1	8	2.11627	1.03653	195600441	0.822457	0	0	97.0112	67.3169
1640	IFNGR1	8	1.3518	1.03646	199159050	0.83742	0	0	85.5772	24.2505
1641	NFKB1	8	1.45197	1.03079	1.90934e+08	0.802838	0	0	82.0126	30.9043
1642	SRGN	8	1.66047	1.02725	193642430	0.814224	0	0	93.0902	42.3717
1643	TAGLN2	8	2.35562	1.01001	182391643	0.766917	0	0	94.7902	70.6093
1644	ZYX	8	1.34234	1.00851	1.9804e+08	0.832715	0	0	86.5369	24.8072
1645	AP1S2	8	1.68636	1.00074	1.92136e+08	0.80789	0	0	92.6515	45.0583
1646	CD83	8	1.24365	1.00002	193300269	0.812785	0	0	77.8996	18.0322
1647	LAMP1	8	1.6147	0.996075	194448455	0.817613	0	0	91.445	43.5831
1648	CLIC1	8	1.79225	0.971656	1.86745e+08	0.785221	0	0	94.187	49.8643
1649	FNDC3B	8	1.08433	0.949942	197666016	0.831142	0	0	75.6786	10.2943
1650	SLC11A1	8	1.08121	0.944517	199587071	0.83922	0	0	78.0916	10.4093
1651	BHLHE40	8	1.33926	0.941163	186706794	0.785061	0	0	80.8336	26.4526
1652	LAMTOR4	8	1.5807	0.936961	192865081	0.810955	0	0	92.6789	45.9355
1653	PPT1	8	1.2099	0.936103	196378641	0.825729	0	0	83.0271	20.906
1654	PABPC1	8	2.62284	0.915288	200739039	0.844064	0	0	99.1226	85.8505
1655	ARF5	8	1.60325	0.903134	190463113	0.800856	0	0	92.5144	49.714
1656	BCL6	8	1.05919	0.902273	1.93712e+08	0.814516	0	0	74.1706	12.5638
1657	HSBP1	8	1.15201	0.890892	192187407	0.808106	0	0	78.7497	20.3647
1658	ASAH1	8	1.03983	0.887868	195883143	0.823646	0	0	75.7335	12.2265
1659	TXN	8	1.48996	0.885509	184801762	0.777051	0	0	87.4692	41.9116
1660	WDR83OS	8	1.31796	0.866413	1.87254e+08	0.787362	0	0	83.932	33.1723
1661	ICAM3	8	1.35883	0.865673	186635915	0.784763	0	0	86.0433	35.7332
1662	PGD	8	1.05309	0.854262	192524183	0.809522	0	0	76.2545	15.9482
1663	HEXB	8	1.0039	0.85264	194456666	0.817648	0	0	74.7464	12.2249
1664	ACSL4	8	1.13809	0.85262	1.86483e+08	0.78412	0	0	76.0351	21.8092
1665	PLP2	8	1.43872	0.84261	181890646	0.76481	0	0	87.2772	39.2602
1666	RNASET2	8	1.44899	0.841222	183473321	0.771465	0	0	88.7853	41.1602
1667	ARRB2	8	1.27066	0.839953	1.87621e+08	0.788905	0	0	85.1111	32.5789
1668	GLTP	8	1.12143	0.827646	189209006	0.795582	0	0	79.4352	22.8244
1669	PRDX5	8	1.46088	0.823721	1.85519e+08	0.780065	0	0	90.8692	45.6043
1670	ENSMMUG00000018687	8	1.55198	0.822494	179540471	0.754928	0	0	90.074	46.9338
1671	IQGAP1	8	2.07512	0.821501	181735157	0.764157	0	0	96.9016	71.3055
1672	TUBA1B	8	1.48364	0.821448	180898722	0.76064	0	0	87.195	45.8987
1673	ZEB2	8	1.42256	0.819468	1.75957e+08	0.739862	0	0	84.9465	33.6922
1674	CD44	8	1.41055	0.817419	1.81133e+08	0.761627	0	0	85.3578	40.4012
1675	DNAJC25	8	1.01984	0.816085	1.90989e+08	0.803066	0	0	75.6238	16.6567
1676	PSTPIP1	8	1.22464	0.809394	1.85761e+08	0.781084	0	0	83.2191	31.4165
1677	ENSMMUG00000023454	8	1.49212	0.806605	1.81688e+08	0.763958	0	0	90.1289	46.8694
1678	RTN4	8	1.22873	0.797031	183308729	0.770773	0	0	81.382	31.9149
1679	DHRS7	8	1.11313	0.790745	1.85222e+08	0.778819	0	0	78.969	22.6342
1680	SERP1	8	1.68071	0.788659	1.79911e+08	0.756486	0	0	93.5838	57.3661
1681	MAMU-DRB1	8	1.07821	0.783043	1.79875e+08	0.756334	0	0	71.0447	19.0597
1682	UBC	8	3.24652	0.778709	192425443	0.809107	0	0	99.8355	97.0848
1683	ZNF267	8	1.08248	0.777983	1.82266e+08	0.766388	0	0	74.0609	23.6187
1684	FOXO3	8	1.02118	0.776518	1.83935e+08	0.773408	0	0	72.1963	19.259
1685	ZNF703	8	0.935593	0.775131	1.85134e+08	0.778447	0	0	67.5075	11.9964
1686	MT-ND3	8	2.80405	0.771305	1.82795e+08	0.768615	0	0	98.3274	91.414
1687	ITM2B	8	2.87691	0.766094	1.95235e+08	0.820918	0	0	99.5064	93.6728
1688	ARPC3	8	2.47893	0.755746	183130911	0.770025	0	0	98.8758	86.0606
1689	LCP1	8	2.66487	0.744397	174210133	0.732515	0	0	99.5613	86.4425
1690	GAPDH	8	2.06656	0.742078	177232584	0.745224	0	0	96.8741	74.2927
1691	CAPZA2	8	1.3773	0.742004	1.7746e+08	0.746182	0	0	87.3046	43.14
1692	AHNAK	8	2.34178	0.741019	1.59546e+08	0.670856	6.3324e-271	1.0784e-269	96.737	70.7212
1693	ATP6V0A1	8	0.877265	0.73275	1.85788e+08	0.781196	0	0	67.6446	11.5916
1694	TOP1	8	1.32727	0.731829	1.72889e+08	0.726959	0	0	81.0803	42.0941
1695	ZFYVE16	8	1.01847	0.730688	1.80804e+08	0.76024	0	0	72.9915	21.8322
1696	ACTR2	8	2.24376	0.73008	179526874	0.754871	0	0	98.1629	80.9342
1697	UBE2D3	8	2.14841	0.726639	182099550	0.765689	0	0	97.4774	80.2104
1698	SLC25A6	8	2.64854	0.72386	1.9179e+08	0.806433	0	0	99.0951	91.0828
1699	SCARB2	8	0.894085	0.723177	185814161	0.781308	0	0	69.7834	13.5284
1700	JARID2	8	1.23654	0.720994	175906893	0.73965	0	0	80.7513	37.0689
1701	FAM49B	8	1.55904	0.720686	1.7591e+08	0.739662	0	0	92.4321	55.7283
1702	CALM2	8	2.20053	0.716691	1.75578e+08	0.738268	0	0	96.6548	80.4956
1703	MYADM	8	1.05261	0.707073	177857686	0.747853	0	0	74.1431	24.985
1704	ATP6AP2	8	1.14413	0.706878	178848845	0.75202	0	0	80.2303	33.3517
1705	ENSMMUG00000002374	8	0.928673	0.705457	1.84073e+08	0.773987	0	0	72.6625	18.3895
1706	MGST3	8	1.30604	0.699345	175337546	0.737256	0	0	84.8094	42.8517
1707	ENSMMUG00000042180	8	1.21713	0.698605	1.69583e+08	0.713058	0	0	75.0754	34.0771
1708	TMBIM6	8	1.38156	0.69415	1.75349e+08	0.737303	0	0	87.3595	48.3477
1709	RBPJ	8	1.03756	0.689437	1.77973e+08	0.748339	0	0	74.8286	26.2517
1710	EIF3L	8	1.59945	0.686769	174056742	0.73187	0	0	92.6789	59.6648
1711	RHOA	8	2.05978	0.678231	174640177	0.734324	0	0	97.45	77.5559
1712	JMJD1C	8	1.69612	0.677752	168359996	0.707917	0	0	92.5692	62.5661
1713	INSIG1	8	0.9249	0.676486	1.70666e+08	0.717614	0	0	60.7074	19.7697
1714	BACH1	8	0.892584	0.674849	177228130	0.745205	0	0	65.5333	17.2502
1715	LRRK2	8	0.926309	0.673484	178754965	0.751625	0	0	69.7834	17.428
1716	ENSMMUG00000013289	8	0.851084	0.657918	177560014	0.746601	0	0	63.2575	12.2372
1717	RHOG	8	1.20306	0.657432	1.7373e+08	0.730495	0	0	83.0546	39.2173
1718	PTP4A2	8	1.81979	0.656557	170152335	0.715453	0	0	95.0644	69.1448
1719	PSME2	8	1.22054	0.653988	1.6912e+08	0.711113	0	0	78.0093	40.6787
1720	SRI	8	1.40651	0.651428	169471191	0.712589	0	0	88.4563	50.4531
1721	EVI2B	8	1.47091	0.646236	165779969	0.697068	0	0	88.4837	49.507
1722	H2AFJ	8	1.10691	0.646227	1.74371e+08	0.733193	0	0	79.5997	34.2734
1723	MYO1F	8	0.901373	0.642263	1.77587e+08	0.746713	0	0	70.0027	19.2744
1724	SLC25A5	8	1.47034	0.641328	169568110	0.712997	0	0	88.4288	55.2207
1725	ENSMMUG00000021766	8	3.02455	0.640516	1.70268e+08	0.715941	0	0	99.6984	94.8889
1726	SYK	8	0.982488	0.638702	175759465	0.73903	0	0	74.4996	22.7998
1727	CFL1	8	2.68081	0.636919	1.80742e+08	0.759981	0	0	99.3968	92.6546
1728	MT-ATP6	8	4.19821	0.635843	177083872	0.744599	0	0	98.8758	95.2416
1729	ENSMMUG00000008227	8	0.882356	0.635193	173687347	0.730317	0	0	64.3817	16.9573
1730	ATOX1	8	1.19635	0.634911	1.71712e+08	0.722011	0	0	83.1642	40.0776
1731	MT-ATP8	8	1.87501	0.633518	1.62167e+08	0.681875	0	0	88.2917	67.5668
1732	CTSH	8	1.15546	0.632369	170684850	0.717692	0	0	79.9561	35.0815
1733	TGIF2	8	1.08065	0.628196	171839838	0.722549	0	0	76.6932	32.7123
1734	GNG5	8	1.62543	0.627763	168722039	0.709439	0	0	92.5418	63.3053
1735	FGD2	8	0.937419	0.626593	172738246	0.726326	0	0	67.8092	19.6746
1736	AP2S1	8	0.95323	0.613022	1.75059e+08	0.736084	0	0	74.0609	27.0844
1737	TCIRG1	8	0.770745	0.609804	1.78849e+08	0.752019	0	0	64.4639	13.9179
1738	G6PD	8	0.752557	0.609056	1.78983e+08	0.752583	0	0	62.9284	12.1835
1739	MT1M	8	0.920864	0.607585	163583733	0.687834	0	0	57.8009	20.5134
1740	SNX3	8	1.2065	0.602482	1.67873e+08	0.705868	0	0	83.6578	40.8428
1741	COX6B1	8	1.29963	0.602161	168384431	0.70802	0	0	86.0707	48.5608
1742	RNF13	8	0.92427	0.601122	1.73683e+08	0.7303	0	0	71.5931	25.2948
1743	ENSMMUG00000004539	8	1.3125	0.600958	1.67731e+08	0.705274	0	0	86.5917	49.4778
1744	CCDC88A	8	0.956254	0.595745	1.68979e+08	0.710521	0	0	67.9737	23.5282
1745	ENSMMUG00000001884	8	1.56035	0.595222	167303416	0.703474	0	0	92.3773	63.8619
1746	NCF1	8	0.847804	0.593816	1.71529e+08	0.721244	0	0	63.8333	18.3067
1747	RGS2	8	0.868521	0.592455	1.66692e+08	0.700905	0	0	58.6784	17.2839
1748	SQSTM1	8	0.976931	0.590256	168368290	0.707952	0	0	70.2495	29.7772
1749	ENSMMUG00000008604	8	0.854999	0.585275	172561799	0.725585	0	0	66.4107	20.9612
1750	ENSMMUG00000041670	8	1.40075	0.581458	165458251	0.695716	0	0	89.0047	54.5046
1751	TRAM1	8	1.36436	0.57778	165382151	0.695396	0	0	87.1675	53.0555
1752	CAST	8	1.57528	0.57678	161642116	0.67967	0	0	89.3063	60.1478
1753	ENSMMUG00000022769	8	1.32898	0.576373	166895003	0.701757	0	0	87.4417	53.2916
1754	HLA-DQA1	8	1.01991	0.57268	162161030	0.681852	0	0	64.0801	23.7337
1755	CAT	8	1.15918	0.571197	166071074	0.698292	0	0	79.9013	41.6678
1756	BLVRA	8	0.694482	0.569835	1.76231e+08	0.741013	0	0	59.1445	10.5688
1757	PLXNC1	8	0.741047	0.567884	1.74208e+08	0.732507	0	0	60.8445	13.4226
1758	CNPY3	8	0.823603	0.55751	1.71793e+08	0.722354	0	0	66.6027	21.3829
1759	MTCH2	8	0.735135	0.557208	173218543	0.728346	0	0	60.7349	14.7705
1760	VCL	8	0.719369	0.556541	1.72136e+08	0.723795	0	0	58.2396	12.8736
1761	PDE4B	8	1.18421	0.554411	1.60512e+08	0.674917	0	0	75.0754	42.5266
1762	LAMTOR2	8	0.923202	0.552865	169567746	0.712995	0	0	72.2237	28.6317
1763	YWHAE	8	1.03114	0.551778	166374452	0.699568	0	0	75.048	35.379
1764	ABCA1	8	0.729913	0.549409	1.58625e+08	0.666985	0	0	45.6265	12.7524
1765	NCF4	8	0.715178	0.548543	173790979	0.730753	0	0	60.8994	14.312
1766	GNS	8	0.75196	0.544213	1.71329e+08	0.720402	0	0	61.4752	16.6782
1767	CNIH4	8	0.720538	0.541525	172206070	0.724089	0	0	60.1042	14.7092
1768	FIS1	8	1.31401	0.5399	1.635e+08	0.68748	0	0	86.9208	54.0124
1769	VASP	8	1.11273	0.537453	164379530	0.69118	0	0	80.4771	41.1372
1770	RNH1	8	0.855828	0.527191	167401178	0.703885	0	0	67.1511	25.9895
1771	FGL2	8	0.777589	0.525932	1.68905e+08	0.71021	0	0	62.4075	18.48
1772	TPM4	8	0.76921	0.525243	168019218	0.706484	0	0	61.3655	19.1869
1773	CDV3	8	1.52999	0.517265	158978509	0.66847	2.03437e-269	3.43568e-268	91.116	63.362
1774	CMTM6	8	1.04842	0.516619	163612026	0.687953	0	0	77.4609	38.1101
1775	CANX	8	1.17102	0.516617	1.60949e+08	0.676756	0	0	78.8868	45.6794
1776	PTP4A1	8	1.49376	0.516598	157459198	0.662081	1.25704e-251	2.02023e-250	87.8256	61.3899
1777	ENSMMUG00000029692	8	2.62095	0.515986	174825398	0.735103	0	0	98.8484	94.4672
1778	SELENOS	8	0.801236	0.514338	167142971	0.7028	0	0	63.751	21.8153
1779	ENSMMUG00000001458	8	1.23831	0.513411	1.59839e+08	0.672087	1.18174e-305	2.18562e-304	81.711	48.7755
1780	MAP2K3	8	0.735685	0.507974	1.68025e+08	0.706506	0	0	60.8445	18.7361
1781	CLEC2B	8	0.937338	0.50768	1.63414e+08	0.68712	0	0	70.2769	31.3429
1782	TMEM59	8	1.27955	0.504579	160706913	0.675737	8.75801e-308	1.62637e-306	85.7691	53.5017
1783	FCHO2	8	0.683261	0.502927	1.68033e+08	0.706542	0	0	56.2928	13.9056
1784	MFSD1	8	0.687699	0.501375	1.68823e+08	0.709865	0	0	58.2396	15.6323
1785	UBL3	8	1.00442	0.501248	1.62392e+08	0.682823	0	0	74.3351	36.4662
1786	CAP1	8	1.58896	0.499399	1.56503e+08	0.658062	7.66571e-236	1.18307e-234	91.8015	65.2513
1787	PLXNB2	8	0.651517	0.497903	1.70489e+08	0.71687	0	0	56.8687	12.4458
1788	ATG3	8	0.894407	0.491621	163519684	0.687564	0	0	69.4818	30.5807
1789	NCOA4	8	0.780953	0.487532	1.6583e+08	0.69728	0	0	64.4365	23.7368
1790	ALDH2	8	0.857433	0.486525	163252883	0.686443	0	0	65.9995	26.0309
1791	B2M	8	2.18512	0.48524	160084740	0.673121	1.03205e-272	1.76414e-271	98.1629	86.2661
1792	ACTB	8	3.70547	0.482904	1.65033e+08	0.693928	0	0	99.9177	98.945
1793	SLC25A37	8	0.630524	0.481757	1.66591e+08	0.700478	0	0	53.1121	12.6696
1794	FUCA1	8	0.620587	0.481642	167779560	0.705476	0	0	53.3315	11.7035
1795	LIPA	8	0.600134	0.48112	167198952	0.703035	0	0	51.0282	10.1839
1796	AKR1B1	8	0.783239	0.479201	164268704	0.690714	0	0	63.4768	24.4698
1797	CTSC	8	0.610421	0.477128	166600945	0.70052	0	0	51.4944	10.8494
1798	DSTN	8	0.785486	0.475772	164743316	0.69271	0	0	64.6559	24.0834
1799	HCK	8	0.645721	0.475633	166994790	0.702177	0	0	54.7848	12.846
1800	CHMP2A	8	0.80119	0.474767	164872368	0.693252	0	0	66.493	25.7886
1801	EIF4EBP1	8	0.596671	0.473691	1.67958e+08	0.706227	0	0	52.317	10.7482
1802	TPM3	8	2.29865	0.473349	1.56578e+08	0.658374	1.80066e-228	2.72155e-227	98.1355	87.3304
1803	BSG	8	1.03339	0.473136	159697228	0.671492	0	0	76.0351	41.4731
1804	GNB2	8	0.964873	0.470956	1.61043e+08	0.67715	0	0	74.4173	36.8251
1805	APAF1	8	0.697404	0.47092	1.64029e+08	0.689705	0	0	56.8412	17.9418
1806	RNF7	8	0.833579	0.46956	1.61911e+08	0.6808	0	0	65.7253	28.2314
1807	SYNGR2	8	0.833609	0.469281	1.63062e+08	0.68564	0	0	66.9591	26.1827
1808	MT-CO1	8	4.68171	0.4692	187402603	0.787987	0	0	99.9177	99.9448
1809	IVNS1ABP	8	0.965758	0.467318	159037812	0.668719	0	0	71.3189	35.8406
1810	RRBP1	8	0.782996	0.467225	1.62246e+08	0.68221	0	0	61.5849	23.3105
1811	RAP1B	8	1.65265	0.465716	153144020	0.643937	1.63309e-193	2.21541e-192	90.9515	69.6784
1812	MYL12B	8	1.82007	0.464006	1.56342e+08	0.657385	1.51018e-227	2.27685e-226	95.3386	77.3857
1813	CKLF	8	0.730837	0.463936	162937504	0.685117	0	0	59.1719	20.9382
1814	SEC61B	8	1.24397	0.462824	156674213	0.658781	7.34557e-252	1.18365e-250	84.1514	53.4588
1815	HIPK3	8	0.912122	0.462062	160159315	0.673435	0	0	70.0576	33.8946
1816	YWHAB	8	1.94087	0.456682	154720644	0.650566	8.5425e-208	1.21476e-206	96.8467	79.9022
1817	ENSMMUG00000045652	8	1.15346	0.45236	156344199	0.657393	8.97392e-256	1.45631e-254	81.4642	48.9212
1818	FERMT3	8	0.855218	0.451722	1.60468e+08	0.674734	0	0	67.535	31.2509
1819	ANXA7	8	0.821357	0.4504	1.61768e+08	0.6802	0	0	67.535	29.0135
1820	SAMD9L	8	0.670766	0.449828	163110374	0.685843	0	0	55.6073	16.9634
1821	EIF4G2	8	1.52175	0.449297	153873915	0.647006	4.58521e-203	6.39097e-202	91.1434	67.254
1822	APP	8	0.614273	0.448661	165288932	0.695004	0	0	53.7976	13.8842
1823	MT-ND2	8	4.15501	0.446728	1.79696e+08	0.755581	0	0	99.8629	99.8712
1824	AIM2	8	0.855443	0.44668	160176856	0.673509	0	0	67.8366	29.8953
1825	COX4I1	8	2.68382	0.446107	1.67487e+08	0.704245	0	0	99.3968	95.8381
1826	PET100	8	1.38521	0.445879	1.54852e+08	0.651119	5.18047e-218	7.60344e-217	88.4837	62.5109
1827	JAK2	8	0.668497	0.445182	1.63377e+08	0.686966	0	0	56.7041	17.9709
1828	NFE2L2	8	0.588417	0.445013	162916034	0.685026	0	0	49.3831	11.9198
1829	PICALM	8	0.886621	0.442905	159443946	0.670427	0	0	70.2221	33.7719
1830	MBD3	8	1.00527	0.44191	1.56059e+08	0.656194	8.84742e-274	1.52231e-272	72.0318	40.7523
1831	PDCD5	8	0.774722	0.440834	160572179	0.675171	0	0	62.8736	26.3069
1832	ARPC2	8	2.19912	0.440445	1.55581e+08	0.654183	1.23679e-216	1.80365e-215	98.1903	87.4852
1833	MRPL41	8	0.922757	0.439111	158638461	0.66704	0	0	72.4431	36.2132
1834	SLC2A3	8	0.748511	0.439008	156246788	0.656984	0	0	54.8122	23.3933
1835	PTPN12	8	0.605048	0.438643	164002254	0.689594	0	0	52.4815	13.4195
1836	ND4L	8	1.82179	0.438617	149198285	0.627346	1.03212e-150	1.18467e-149	89.8273	73.4309
1837	PLEC	8	0.957021	0.437971	1.56873e+08	0.659617	1.35505e-297	2.47114e-296	71.0447	37.5611
1838	ENSMMUG00000003386	8	1.2833	0.436695	151675833	0.637764	7.17103e-191	9.6138e-190	82.3417	52.9359
1839	TMEM107	8	0.884765	0.436395	155208241	0.652617	8.51251e-291	1.52499e-289	64.1623	33.4897
1840	MEF2A	8	0.978597	0.435715	1.56818e+08	0.659384	1.98933e-299	3.64239e-298	72.306	36.8235
1841	MAP3K8	8	0.731605	0.435145	1.58843e+08	0.667898	0	0	55.6622	19.601
1842	TMEM120A	8	0.557854	0.434605	1.64038e+08	0.689743	0	0	49.4379	11.1254
1843	ENSMMUG00000008084	8	0.777356	0.433784	1.61121e+08	0.67748	0	0	64.9575	27.1059
1844	ENSMMUG00000011896	8	0.683966	0.431908	1.61897e+08	0.68074	0	0	57.9929	20.265
1845	PRR13	8	1.59417	0.431641	1.51574e+08	0.637335	3.30531e-176	4.19139e-175	92.6241	69.9269
1846	IRF8	8	0.590735	0.431292	1.59588e+08	0.671032	0	0	47.0524	12.3001
1847	RAB10	8	0.769422	0.428993	1.59416e+08	0.670309	0	0	62.2978	26.4495
1848	STXBP2	8	0.653789	0.428787	1.6313e+08	0.685926	0	0	57.6638	19.3342
1849	UHMK1	8	1.00028	0.42787	155882502	0.655452	6.46155e-269	1.08922e-267	74.2528	41.3734
1850	ELOC	8	0.660262	0.426564	1.62764e+08	0.684385	0	0	58.0477	19.6179
1851	ENSMMUG00000017113	8	0.592194	0.426489	1.6256e+08	0.683529	0	0	51.5218	13.9271
1852	SLC15A3	8	0.555838	0.426471	1.6516e+08	0.694463	0	0	50.4798	10.5028
1853	ENSMMUG00000000195	8	0.79801	0.42041	1.58966e+08	0.668418	0	0	65.5607	29.2389
1854	RTN3	8	0.987533	0.420185	1.55644e+08	0.654449	6.56271e-267	1.09918e-265	75.2948	40.8413
1855	SFPQ	8	1.8244	0.418285	1.52737e+08	0.642225	8.79219e-186	1.15499e-184	94.3241	79.3087
1856	PLD3	8	0.733792	0.417586	158974763	0.668454	0	0	60.1865	24.6983
1857	ARL8B	8	0.678897	0.413608	1.60788e+08	0.676079	0	0	58.6784	21.7019
1858	MT-ND5	8	3.28336	0.413167	160758557	0.675955	5.16744e-281	9.07058e-280	99.6984	98.2396
1859	CDC42EP3	8	0.53995	0.412702	159593670	0.671056	0	0	44.9685	10.3173
1860	HINT1	8	2.46999	0.412251	1.60043e+08	0.672946	1.2354e-271	2.10582e-270	98.4371	93.1453
1861	RNASE4	8	0.603652	0.410454	156639863	0.658636	0	0	47.3266	15.4038
1862	ZDHHC20	8	0.843841	0.409879	156600946	0.658473	0	0	66.7398	32.4853
1863	GDI1	8	0.796832	0.408387	1.58443e+08	0.66622	0	0	66.7672	30.6819
1864	LFNG	8	0.715736	0.408208	1.5863e+08	0.667005	0	0	59.3913	23.8242
1865	HSPA5	8	1.49164	0.407205	1.47107e+08	0.618551	1.13639e-133	1.22581e-132	84.1239	65.4521
1866	VDAC2	8	1.00444	0.406157	154302734	0.648809	6.42278e-240	1.00311e-238	74.9931	43.9389
1867	CSNK1A1	8	1.03	0.405908	154003778	0.647552	1.22521e-232	1.8735e-231	77.077	45.2776
1868	SH3GLB1	8	0.790117	0.405882	1.56798e+08	0.6593	0	0	63.0655	28.6577
1869	ENSMMUG00000020721	8	0.571859	0.405585	1.61748e+08	0.680116	0	0	50.6444	13.1818
1870	GMFG	8	2.33317	0.405189	1.54035e+08	0.647685	1.01995e-198	1.4066e-197	98.7661	91.0629
1871	ENSMMUG00000049151	8	2.09217	0.404452	1.55304e+08	0.653019	1.77159e-213	2.56313e-212	97.2032	86.7507
1872	BZW1	8	1.09343	0.403203	152425027	0.640914	6.86234e-207	9.70554e-206	77.7351	48.2434
1873	TXNRD1	8	0.556759	0.402265	1.59764e+08	0.671774	0	0	47.8475	12.8061
1874	AZIN1	8	0.706957	0.400706	1.56622e+08	0.658561	0	0	57.3896	24.5434
1875	DBI	8	1.23499	0.400639	150591538	0.633204	8.99979e-177	1.14362e-175	83.6852	54.5107
1876	IFT57	8	0.527345	0.399833	159062868	0.668825	0	0	44.6394	10.3111
1877	GLRX	8	0.693273	0.399678	158470468	0.666334	0	0	58.2671	22.7385
1878	CLTC	8	0.883716	0.398839	154711377	0.650527	7.18504e-271	1.22246e-269	68.6318	36.0875
1879	ACTR3	8	1.34759	0.397086	1.49122e+08	0.627026	1.28673e-156	1.51693e-155	85.6046	59.6356
1880	RAB5C	8	0.877927	0.396518	155942188	0.655703	5.26913e-285	9.34784e-284	71.6753	37.0766
1881	IL10RA	8	0.719425	0.3956	156967322	0.660013	0	0	58.6235	23.8104
1882	PRDX3	8	0.62577	0.395392	1.60328e+08	0.674142	0	0	55.9638	19.463
1883	RAD23B	8	0.666413	0.394506	159063968	0.668829	0	0	57.8009	21.8951
1884	TWF2	8	1.02166	0.394149	152770261	0.642365	5.11508e-217	7.47146e-216	77.1319	45.1258
1885	MDM2	8	0.530957	0.394092	159941838	0.67252	0	0	46.7508	11.4613
1886	MTCH1	8	0.787963	0.39407	1.56137e+08	0.656523	0	0	64.272	30.4949
1887	YTHDF3	8	0.761605	0.392907	1.57146e+08	0.660766	0	0	63.7236	28.8494
1888	SH3BGRL3	8	1.64246	0.392472	147445574	0.619976	9.75159e-135	1.05314e-133	92.2128	70.6522
1889	ATXN1	8	0.570715	0.391175	1.58349e+08	0.665825	0	0	48.3959	13.8504
1890	TMEM14B	8	1.01025	0.390944	152398035	0.6408	2.48004e-213	3.58243e-212	75.6238	44.7072
1891	PSMB3	8	0.803071	0.3887	1.56278e+08	0.657113	0	0	67.5898	32.7567
1892	DENND4A	8	0.776537	0.38859	155316698	0.653073	0	0	62.1058	28.6853
1893	CSGALNACT2	8	0.684621	0.386827	1.57274e+08	0.661304	0	0	57.9655	23.4439
1894	ADIPOR1	8	0.606562	0.386742	159551994	0.670881	0	0	54.4557	18.4555
1895	ENSMMUG00000029652	8	0.507315	0.386467	1.59952e+08	0.672562	0	0	45.5717	10.5074
1896	RGS19	8	0.772738	0.386084	1.56205e+08	0.656808	0	0	63.9155	29.3417
1897	TMEM205	8	0.529216	0.385824	160462116	0.674708	0	0	48.204	12.2985
1898	ENSMMUG00000013136	8	2.47725	0.385467	1.5584e+08	0.655272	2.36796e-219	3.49231e-218	99.0951	93.633
1899	CHP1	8	0.541239	0.385401	1.60325e+08	0.67413	0	0	49.054	13.1956
1900	PLCB2	8	0.512014	0.384866	1.60994e+08	0.676943	0	0	47.9298	12.2295
1901	CALM3	8	0.842243	0.38467	154585788	0.649999	6.37028e-275	1.09919e-273	67.4801	34.6813
1902	PSMB1	8	1.07365	0.383921	1.51897e+08	0.638694	7.63273e-198	1.05104e-196	79.7094	49.8367
1903	MAPKAPK2	8	0.720994	0.383299	157212460	0.661044	0	0	61.8591	26.6918
1904	DPYSL2	8	0.602063	0.38104	156174282	0.656679	0	0	49.1637	16.4006
1905	ARHGDIA	8	1.06094	0.380227	1.5087e+08	0.634377	7.51251e-188	9.93315e-187	77.6254	48.567
1906	ENSMMUG00000020196	8	0.600409	0.377536	1.58312e+08	0.665669	0	0	53.3041	18.5045
1907	NUCB1	8	0.651463	0.377277	1.57919e+08	0.664017	0	0	57.4171	22.1696
1908	SND1	8	0.61076	0.377206	158705305	0.667321	0	0	54.7573	19.374
1909	LITAF	8	0.541299	0.376787	1.5564e+08	0.654432	0	0	43.7894	11.8048
1910	PTTG1IP	8	0.586703	0.376365	1.5846e+08	0.66629	0	0	51.6863	16.4343
1911	TLE3	8	0.695393	0.376079	155606233	0.65429	0	0	57.7735	24.755
1912	GNB1	8	1.0202	0.375965	151324143	0.636285	3.4647e-197	4.74948e-196	77.7625	46.1195
1913	2022-03-01	8	0.663141	0.372671	156523519	0.658147	0	0	54.7299	19.5458
1914	TRPS1	8	0.609565	0.372496	1.54931e+08	0.651452	0	0	49.9315	18.4018
1915	TET2	8	0.658618	0.37211	156404439	0.657646	0	0	55.9638	22.004
1916	BRD2	8	1.072	0.369047	149659446	0.629285	3.76454e-173	4.70516e-172	77.7351	49.211
1917	PLEKHO1	8	0.634695	0.36891	1.57006e+08	0.660177	0	0	54.9493	20.0212
1918	COMMD4	8	0.572565	0.368679	1.58386e+08	0.66598	0	0	52.125	17.3422
1919	FAM120A	8	0.876389	0.368272	1.52565e+08	0.641501	8.21963e-235	1.26749e-233	68.9882	37.5243
1920	FUOM	8	0.593856	0.368249	156140600	0.656537	0	0	50.5895	17.7562
1921	ENSMMUG00000031056	8	0.781753	0.367889	153799232	0.646692	7.70447e-276	1.33571e-274	64.3817	31.9532
1922	MYL6	8	2.01795	0.367465	147302422	0.619374	7.53906e-131	8.03741e-130	97.2032	84.8983
1923	FCGRT	8	0.535405	0.367123	159154493	0.66921	0	0	49.3008	13.9179
1924	NEDD9	8	0.604983	0.367117	153211903	0.644222	0	0	48.2863	18.7438
1925	NR4A1	8	0.511772	0.365855	1.52219e+08	0.640046	0	0	39.3474	11.1101
1926	CTSA	8	0.779636	0.365561	1.53968e+08	0.6474	1.61834e-283	2.85996e-282	63.9155	30.981
1927	ENY2	8	0.722351	0.365362	155102572	0.652172	0	0	61.4478	28.0029
1928	NDUFS8	8	0.699094	0.36302	1.55523e+08	0.653938	0	0	60.2961	27.0031
1929	SURF4	8	0.63041	0.362162	156589681	0.658425	0	0	55.8267	21.9073
1930	RNASEH2B	8	0.649614	0.361593	155205158	0.652604	0	0	55.0864	22.4226
1931	PSMA7	8	1.46386	0.361259	1.4559e+08	0.612176	4.33271e-119	4.35967e-118	89.224	67.3491
1932	GDI2	8	1.19327	0.36104	1.47397e+08	0.619771	9.31801e-144	1.04076e-142	83.1368	54.0154
1933	MT1JP	8	0.493059	0.360631	149124050	0.627034	0	0	35.9474	10.6178
1934	AGO4	8	0.515536	0.359524	1.57399e+08	0.66183	0	0	46.312	12.8629
1935	CASP4	8	0.574893	0.359519	1.56897e+08	0.659719	0	0	51.3024	17.4526
1936	DBNL	8	0.730479	0.358666	154589150	0.650014	0	0	62.2429	28.0382
1937	WTAP	8	0.855411	0.358286	1.49819e+08	0.629956	2.39372e-197	3.28628e-196	65.8349	38.0963
1938	OSBPL11	8	0.774545	0.355639	1.55468e+08	0.653707	0	0	62.7365	26.5906
1939	POMP	8	0.780257	0.355491	153045466	0.643523	3.84645e-262	6.34352e-261	64.9575	32.3596
1940	VPS29	8	0.731152	0.355095	153617978	0.64593	2.01155e-287	3.58255e-286	61.4752	29.3616
1941	NAPA	8	0.642229	0.354113	1.55456e+08	0.653657	0	0	56.8412	23.5236
1942	MT-ND4	8	4.16867	0.35408	1.50207e+08	0.631587	4.25454e-158	5.03193e-157	98.7661	95.5299
1943	PRNP	8	0.557572	0.354057	155700240	0.654685	0	0	49.1363	16.8223
1944	ARHGAP26	8	0.489231	0.353413	157390989	0.661795	0	0	44.5846	11.0641
1945	MAP4K4	8	1.10315	0.352964	1.4739e+08	0.619741	4.44153e-147	5.02539e-146	78.2561	50.7598
1946	REL	8	0.660101	0.352848	153953076	0.647339	0	0	55.3606	23.3381
1947	BID	8	0.606659	0.352652	155487402	0.65379	0	0	53.5783	20.5701
1948	MTDH	8	1.10183	0.352623	147462492	0.620047	6.12751e-148	6.95453e-147	77.7077	50.6801
1949	UQCRB	8	0.742542	0.351935	153170775	0.64405	3.68615e-277	6.41495e-276	62.3526	29.8523
1950	KDELR1	8	0.682108	0.351708	154571224	0.649938	0	0	59.1719	26.1244
1951	ELL2	8	0.478439	0.351696	155199884	0.652582	0	0	41.6233	10.4507
1952	ENSMMUG00000022428	8	0.905963	0.351003	149827500	0.629992	1.65552e-191	2.22764e-190	70.3318	40.2953
1953	KRT10	8	0.731842	0.349608	1.52631e+08	0.64178	6.53146e-274	1.12488e-272	60.159	28.9828
1954	MVB12A	8	0.496566	0.349462	1.57715e+08	0.663157	0	0	46.6685	13.0193
1955	MYO1G	8	0.795567	0.349359	1.52028e+08	0.639246	2.25001e-244	3.54435e-243	64.3268	32.9975
1956	SKP1	8	1.00146	0.348619	149030575	0.626641	2.65152e-168	3.26491e-167	76.8303	47.7113
1957	RIOK3	8	0.826231	0.348365	1.50888e+08	0.634452	1.12409e-219	1.66185e-218	65.9995	35.2517
1958	ENSMMUG00000043152	8	1.26552	0.346997	1.46201e+08	0.614743	1.61692e-127	1.69609e-126	85.1111	60.8164
1959	MT-ND1	8	4.17087	0.346708	163869512	0.689035	0	0	99.7532	99.8006
1960	MYO9B	8	0.685118	0.34656	1.54007e+08	0.647565	0	0	59.1445	26.678
1961	SKAP2	8	0.615298	0.34599	1.55293e+08	0.652974	0	0	53.9622	20.1454
1962	ENSMMUG00000042390	8	0.991146	0.34497	1.48725e+08	0.625358	1.92795e-166	2.35806e-165	75.7061	46.7176
1963	EPS15	8	0.81121	0.344845	151340487	0.636354	5.28374e-229	7.99916e-228	65.5882	34.3746
1964	HNRNPL	8	0.870027	0.34425	1.50518e+08	0.632895	8.30744e-200	1.15176e-198	70.8528	40.3751
1965	PRKACA	8	0.487433	0.344051	157746365	0.663289	0	0	46.3943	12.455
1966	STK24	8	0.777573	0.343778	152297056	0.640376	2.71306e-249	4.32975e-248	64.8752	32.7337
1967	HCLS1	8	0.91888	0.341399	1.49e+08	0.626512	1.79944e-178	2.30099e-177	72.0318	41.674
1968	RGL2	8	1.18697	0.340835	1.46311e+08	0.615208	6.06339e-131	6.47175e-130	82.04	57.0594
1969	ENSMMUG00000047481	8	1.17584	0.340514	1.46406e+08	0.615604	2.57084e-132	2.76011e-131	81.6836	56.3908
1970	HBA	8	0.683801	0.340487	151701185	0.63787	5.01429e-259	8.20288e-258	57.609	29.1485
1971	UQCRC1	8	0.768631	0.339584	152043067	0.639308	4.62079e-242	7.24148e-241	65.4785	33.5649
1972	GLIPR1	8	0.77671	0.338674	1.511e+08	0.635343	5.3291e-233	8.17621e-232	63.9978	32.5007
1973	CCPG1	8	0.685129	0.335572	152612371	0.641702	1.08216e-289	1.93298e-288	58.4316	26.4495
1974	ENSMMUG00000010226	8	0.502601	0.335203	152099862	0.639547	0	0	42.3087	13.8167
1975	ANXA4	8	0.57373	0.334933	1.56832e+08	0.659445	0	0	51.4121	16.1506
1976	KLF11	8	0.483195	0.333461	154800903	0.650904	0	0	43.6523	12.5853
1977	ELOB	8	1.39637	0.332769	1.45153e+08	0.610335	4.45682e-115	4.39264e-114	89.4708	67.9579
1978	LAPTM5	8	1.93145	0.330676	144657801	0.608254	5.03162e-108	4.74421e-107	96.6548	83.923
1979	MVP	8	0.666184	0.329801	1.52192e+08	0.639933	6.71729e-282	1.18024e-280	57.6638	26.5937
1980	PSMA6	8	0.709974	0.329568	1.52045e+08	0.639317	2.27031e-259	3.72067e-258	61.7494	29.8891
1981	TMEM167A	8	0.528013	0.329422	1.54815e+08	0.650963	0	0	48.6976	16.8284
1982	AP3S1	8	0.566341	0.329318	1.54414e+08	0.649278	0	0	51.467	19.3756
1983	DYNLL1	8	0.777724	0.329198	148870361	0.625967	3.47787e-206	4.90742e-205	59.7477	31.6005
1984	COX7B	8	1.05335	0.328637	1.4634e+08	0.615327	4.09286e-136	4.44378e-135	78.119	51.249
1985	TAF10	8	0.750151	0.328174	151022412	0.635016	3.32763e-231	5.06293e-230	63.9155	32.6785
1986	GRINA	8	0.449968	0.328172	1.55833e+08	0.655242	0	0	42.5829	10.6899
1987	NDUFS2	8	0.62954	0.32788	1.52494e+08	0.641204	3.51561e-304	6.47588e-303	55.059	24.364
1988	ZDHHC7	8	0.459392	0.327498	155414200	0.653483	0	0	43.0765	11.5088
1989	ENSMMUG00000047411	8	0.541247	0.326766	154804100	0.650917	0	0	50.6444	18.5168
1990	TNFAIP3	8	0.53394	0.326642	1.50167e+08	0.631421	0	0	42.7475	15.4851
1991	CSNK2B	8	0.82789	0.325693	1.49098e+08	0.626926	7.25769e-188	9.60317e-187	68.3576	38.15
1992	NDUFC2	8	0.776857	0.325332	148983883	0.626445	1.47721e-199	2.04647e-198	62.4349	33.8087
1993	PPP1R18	8	0.720696	0.32506	151311488	0.636232	1.36136e-246	2.15938e-245	61.5849	30.2158
1994	ENSMMUG00000008435	8	0.859838	0.323217	1.48321e+08	0.623659	1.67951e-177	2.14313e-176	67.9463	38.5748
1995	RARA	8	0.509937	0.322564	1.53754e+08	0.646501	0	0	46.4766	15.7657
1996	VAMP5	8	0.89429	0.322525	1.46905e+08	0.617703	4.62448e-156	5.44128e-155	67.2333	41.1955
1997	ATP5PD	8	0.951821	0.32217	1.46995e+08	0.618081	2.22794e-150	2.54763e-149	73.9238	44.9939
1998	CPEB4	8	0.670522	0.320702	151074625	0.635236	5.90198e-276	1.02419e-274	55.3332	24.8026
1999	ATP1A1	8	0.753111	0.320285	149614639	0.629097	3.29709e-212	4.75515e-211	62.38	32.5835
[truncated: 4,747 more rows]

## Sheet: Protein
	feature	group	avgExpr	logFC	statistic	auc	pval	padj	pct_in	pct_out
1	CD4-TotalA	0	14.2242	8.77557	5.35408e+08	0.793248	0	0	100	100
2	CD45RB-TotalA	0	12.0607	4.78712	4.95949e+08	0.734786	0	0	100	100
3	CD28-TotalA	0	7.65806	2.69008	468442005	0.694032	0	0	100	100
4	CD127-TotalA	0	3.48927	1.94196	478649954	0.709156	0	0	100	100
5	CD27-TotalA	0	5.42616	1.70196	4.50575e+08	0.66756	0	0	100	100
6	CD38-TotalA	0	7.58697	1.58488	4.22122e+08	0.625405	0	0	100	100
7	CD230-TotalA	0	4.75803	1.36429	442125148	0.655041	0	0	100	100
8	CD31-TotalA	0	3.0838	1.14788	4.71896e+08	0.699149	0	0	100	100
9	Integrin-beta7-TotalA	0	4.05349	1.04035	4.35769e+08	0.645624	0	0	100	100
10	CD270-TotalA	0	3.36693	0.957863	419760478	0.621906	0	0	100	100
11	CD184-TotalA	0	0.88443	0.404167	3.97802e+08	0.589373	2.49389e-206	7.60332e-206	100	100
12	CD197-TotalA	0	0.528156	0.291208	3.94485e+08	0.584459	1.73929e-184	4.83137e-184	100	100
13	CD47-TotalA	0	5.43644	0.282536	377410452	0.559162	1.56494e-91	3.26029e-91	100	100
14	CD20-TotalA	1	16.3252	14.1136	5.42401e+08	0.946777	0	0	100	99.9949
15	CD22-TotalA	1	14.2177	12.2025	5.37826e+08	0.938791	0	0	100	99.9949
16	CD1c-TotalA	1	13.1407	10.9545	5.29343e+08	0.923983	0	0	100	99.9713
17	CD40-TotalA	1	9.05723	8.46536	546015734	0.953086	0	0	100	99.9966
18	HLA-DR-TotalA	1	11.0736	7.97961	5.07447e+08	0.885763	0	0	100	99.9256
19	CD267-TotalA	1	8.18506	7.18288	4.89574e+08	0.854565	0	0	100	99.978
20	IgM-TotalA	1	7.50217	6.78163	520579748	0.908687	0	0	100	99.9983
21	CD196-TotalA	1	6.97307	5.47852	4.19574e+08	0.732378	0	0	100	99.9983
22	CD35-TotalA	1	6.54214	4.93	4.74116e+08	0.827582	0	0	100	100
23	CD268-TotalA	1	3.98582	3.40306	5.30844e+08	0.926603	0	0	100	99.9966
24	Ig-Lambda-TotalA	1	4.90165	3.32127	4.03131e+08	0.703677	0	0	99.9897	99.9882
25	CD38-TotalA	1	8.84649	2.99271	4.23505e+08	0.739241	0	0	100	100
26	CD205-TotalA	1	2.16791	1.36219	420945523	0.734772	0	0	100	100
27	HLA-ABC-TotalA	1	6.76904	1.25067	357489328	0.624008	0	0	100	100
28	CD119-TotalA	1	1.41663	0.319267	3.31802e+08	0.579169	4.17837e-138	9.67214e-138	100	99.9983
29	CD47-TotalA	1	5.45909	0.298595	3.08333e+08	0.538204	1.49764e-33	2.40006e-33	100	100
30	CD52-TotalA	1	1.33944	0.26638	309433091	0.540124	7.82499e-37	1.27029e-36	100	100
31	CD270-TotalA	1	2.80181	0.265389	305517583	0.53329	7.09859e-26	1.0821e-25	100	100
32	CD274-TotalA	1	0.407941	0.260941	2.9316e+08	0.511718	0.000213336	0.000242428	100	100
33	CD4-TotalA	2	16.1019	10.3725	4.15834e+08	0.84037	0	0	100	100
34	CD278-TotalA	2	12.1344	9.20629	4.50886e+08	0.911207	0	0	100	100
35	CD28-TotalA	2	12.9473	8.52614	441145758	0.891523	0	0	100	100
36	CD49a-TotalA	2	5.12723	3.53217	336255113	0.679547	0	0	100	100
37	CD126-TotalA	2	5.78924	3.41991	383575169	0.775177	0	0	100	99.9934
38	CD183-TotalA	2	7.66756	3.23653	295255782	0.59669	2.44325e-177	9.85182e-177	100	100
39	CD194-TotalA	2	4.01093	3.15652	3.39895e+08	0.686902	0	0	100	100
40	CD44-BJ18-TotalA	2	4.63605	2.07082	367295106	0.742276	0	0	100	100
41	CD49f-TotalA	2	2.92477	2.03453	380115540	0.768185	0	0	100	100
42	CD150-TotalA	2	3.65404	2.03354	3.45682e+08	0.698597	0	0	100	100
43	CD44-IM7-TotalA	2	4.71951	2.01879	356630767	0.720724	0	0	100	99.9984
44	CD164-TotalA	2	4.39389	1.70986	3.41369e+08	0.689881	0	0	100	100
45	CD95-TotalA	2	5.56128	1.67323	329844109	0.66659	0	0	100	100
46	CD45RB-TotalA	2	9.55938	1.65927	2.88749e+08	0.58354	6.74846e-133	2.16297e-132	100	100
47	CD127-TotalA	2	3.1565	1.44659	3.32609e+08	0.672178	0	0	100	100
48	CD230-TotalA	2	4.68029	1.19328	310258693	0.62701	1.84584e-304	1.00317e-303	100	100
49	CD25-TotalA	2	1.68884	1.04019	295876681	0.597945	6.44502e-182	2.68542e-181	100	100
50	CD29-TotalA	2	2.62023	0.91499	3.37668e+08	0.682402	0	0	100	100
51	CD270-TotalA	2	3.3352	0.863712	3.02312e+08	0.610951	7.62201e-233	3.52871e-232	100	100
52	CD279-TotalA	2	3.5974	0.861476	279606105	0.565063	2.24999e-81	6.69641e-81	100	100
53	CD38-TotalA	2	7.00662	0.830378	279348355	0.564542	4.16675e-80	1.21126e-79	100	100
54	CD226-TotalA	2	1.91634	0.784966	326316386	0.659461	0	0	100	100
55	Integrin-beta7-TotalA	2	3.83543	0.729845	230868268	0.466568	9.46263e-23	2.05273e-22	100	100
56	CD31-TotalA	2	2.69748	0.639992	3.05192e+08	0.61677	1.10583e-257	5.3165e-257	100	100
57	CD35-TotalA	2	2.84612	0.613472	318245842	0.643151	0	0	100	100
58	CD102-TotalA	2	1.33261	0.559878	291341894	0.58878	7.84993e-150	2.652e-149	100	100
59	CD27-TotalA	2	4.35515	0.383806	2.73299e+08	0.552316	2.90205e-53	7.71822e-53	100	100
60	CD8a-TotalA	3	15.6883	10.8287	281600969	0.831224	0	0	100	100
61	CD183-TotalA	3	14.3681	10.356	3.00311e+08	0.88645	0	0	100	100
62	CD314-TotalA	3	9.21415	7.65881	294081611	0.868064	0	0	100	100
63	CD8-TotalA	3	11.4785	7.59454	2.80783e+08	0.828809	0	0	100	100
64	CD195-TotalA	3	6.2912	5.51316	274766293	0.811049	0	0	100	100
65	CD90-TotalA	3	7.96439	5.39464	281418800	0.830686	0	0	100	100
66	CD45RB-TotalA	3	12.4804	4.75186	2.46657e+08	0.728076	0	0	100	100
67	CD279-TotalA	3	6.67744	4.16188	2.36609e+08	0.698417	0	0	100	100
68	CD95-TotalA	3	6.62164	2.74838	251676530	0.742893	0	0	100	100
69	CD27-TotalA	3	6.17329	2.33755	2.32679e+08	0.686818	0	0	100	100
70	NKp80-TotalA	3	2.41695	1.72201	204874941	0.604745	6.89665e-143	2.8736e-142	100	100
71	CD28-TotalA	3	6.94905	1.64613	195242236	0.576312	9.43708e-77	2.94909e-76	100	100
72	CD127-TotalA	3	2.88209	1.08497	202823985	0.598691	4.50438e-127	1.75952e-126	100	100
73	CD44-IM7-TotalA	3	3.87449	1.01327	2.08028e+08	0.614052	4.96785e-169	2.69992e-168	100	99.9984
74	CD84-TotalA	3	1.66577	0.96362	226635654	0.668978	0	0	100	100
75	CD162-TotalA	3	5.43804	0.864577	2.07022e+08	0.611083	1.89034e-160	9.08819e-160	100	100
76	CD161-TotalA	3	1.22551	0.863891	203089234	0.599474	4.5826e-129	1.84782e-128	100	100
77	CD44-BJ18-TotalA	3	3.5197	0.768893	201489017	0.594751	2.77702e-117	9.64243e-117	100	100
78	CD102-TotalA	3	1.51779	0.735768	202681311	0.59827	5.23478e-126	1.98287e-125	100	100
79	CD49a-TotalA	3	2.61304	0.650223	1.8291e+08	0.539909	3.10496e-22	7.32303e-22	100	100
80	CD196-TotalA	3	2.78505	0.563934	178391082	0.526571	1.07384e-10	2.06507e-10	100	99.9984
81	CD278-TotalA	3	4.52003	0.544308	199771191	0.58968	2.86102e-105	9.41126e-105	100	100
82	CD150-TotalA	3	2.31817	0.495312	177531937	0.524035	5.22078e-09	8.81889e-09	100	100
83	CD49d-TotalA	3	2.8776	0.428378	1.9748e+08	0.582916	2.87143e-90	9.2033e-90	100	100
84	CD8a-TotalA	4	17.0796	12.3337	294757378	0.872457	0	0	100	100
85	CD8-TotalA	4	13.0392	9.28394	2.9841e+08	0.883268	0	0	100	100
86	CD45RB-TotalA	4	12.4471	4.71463	2.46214e+08	0.728772	0	0	100	100
87	Integrin-beta7-TotalA	4	5.78233	2.8071	2.54897e+08	0.754474	0	0	100	100
88	CD27-TotalA	4	6.48842	2.67847	247380029	0.732224	0	0	100	100
89	CD127-TotalA	4	4.10066	2.40524	2.4683e+08	0.730596	0	0	100	100
90	CD38-TotalA	4	8.1616	2.04497	225677980	0.667988	0	0	100	100
91	CD31-TotalA	4	3.65869	1.65309	257136780	0.761103	0	0	100	100
92	CD314-TotalA	4	3.48148	1.44452	2.36258e+08	0.699303	0	0	100	100
93	CD90-TotalA	4	4.24924	1.36725	2.22827e+08	0.659549	0	0	100	100
94	CD28-TotalA	4	6.56429	1.22876	210093265	0.621858	3.82627e-192	1.64926e-191	100	100
95	CD226-TotalA	4	2.184	1.04002	2.41439e+08	0.714638	0	0	100	100
96	CD81-TotalA	4	1.81747	1.01297	223870151	0.662637	0	0	100	100
97	CD230-TotalA	4	4.55599	1.00536	211987756	0.627466	4.88509e-210	2.3486e-209	100	100
98	CD184-TotalA	4	1.44729	0.972657	225535805	0.667567	0	0	100	100
99	CD270-TotalA	4	2.97803	0.438132	1.91191e+08	0.565909	1.44138e-57	3.46485e-57	100	100
100	CD197-TotalA	4	0.68273	0.428834	1.95156e+08	0.577645	3.54764e-79	9.43522e-79	100	100
101	CD8a-TotalA	5	12.3394	7.14777	237329772	0.76001	0	0	100	100
102	CD279-TotalA	5	8.26777	5.84413	256979556	0.822936	0	0	100	100
103	CD8-TotalA	5	9.38648	5.28928	236572622	0.757586	0	0	100	100
104	CD271-TotalA	5	6.21542	4.89345	267429740	0.856401	0	0	100	100
105	CD314-TotalA	5	6.32892	4.49935	2.61572e+08	0.837642	0	0	100	100
106	CD45RB-TotalA	5	10.6848	2.78573	1.99332e+08	0.638328	1.89635e-228	8.77939e-228	100	100
107	NKp80-TotalA	5	3.40138	2.76937	245428178	0.785944	0	0	100	100
108	CD49d-TotalA	5	5.02704	2.73878	247022539	0.79105	0	0	100	100
109	CD226-TotalA	5	3.1924	2.11826	2.40358e+08	0.769706	0	0	100	100
110	CD90-TotalA	5	4.86656	2.02236	215046865	0.688653	0	0	100	100
111	CD162-TotalA	5	6.38681	1.87962	222855392	0.713659	0	0	100	100
112	CD69-TotalA	5	1.97639	1.41152	1.8499e+08	0.5924	4.742e-103	1.37849e-102	100	100
113	CD84-TotalA	5	1.57329	0.857277	2.07143e+08	0.663341	0	0	100	100
114	CD95-TotalA	5	4.78251	0.749515	1.87774e+08	0.601317	1.67495e-123	5.65861e-123	100	100
115	CD150-TotalA	5	2.42165	0.603186	1.69985e+08	0.54435	4.37027e-25	8.53568e-25	100	100
116	CD195-TotalA	5	1.75077	0.587378	1.89729e+08	0.607575	5.62011e-139	2.06622e-138	100	100
117	CD29-TotalA	5	2.22956	0.447741	194863307	0.624018	4.87358e-184	1.96515e-183	100	100
118	CD44-BJ18-TotalA	5	3.13268	0.346907	178103405	0.570348	1.60529e-60	4.18044e-60	100	100
119	CD20-TotalA	6	17.3818	14.0442	2.50754e+08	0.92173	0	0	100	99.9954
120	CD22-TotalA	6	16.6953	13.8085	2.5187e+08	0.92583	0	0	100	99.9954
121	CD1c-TotalA	6	11.2731	8.03796	236677373	0.869986	0	0	100	99.9737
122	CD267-TotalA	6	7.60811	5.96031	2.29216e+08	0.842559	0	0	100	99.9799
123	HLA-DR-TotalA	6	9.51679	5.64598	223704402	0.8223	0	0	100	99.9319
124	CD95-TotalA	6	7.48194	3.61685	206692189	0.759766	0	0	100	100
125	CD205-TotalA	6	3.56091	2.73054	231570776	0.851215	0	0	100	100
126	CD183-TotalA	6	6.66054	1.96657	181949076	0.668814	8.93866e-296	3.38586e-295	100	100
127	CD279-TotalA	6	4.30294	1.5604	1.88659e+08	0.693477	0	0	100	100
128	HLA-ABC-TotalA	6	7.04774	1.44164	173769833	0.638749	1.71039e-200	5.09045e-200	100	100
129	CD63-TotalA	6	2.7409	1.28227	1.92294e+08	0.706839	0	0	100	99.9985
130	CD11c-TotalA	6	1.29858	0.976424	187462721	0.689082	0	0	100	100
131	CD268-TotalA	6	1.9224	0.917253	200598816	0.737368	0	0	100	99.9969
132	CD86-TotalA	6	2.76875	0.78935	175773761	0.646115	4.0613e-222	1.33595e-221	100	99.9335
133	CD164-TotalA	6	3.60858	0.769155	155441122	0.571376	1.828e-54	3.3603e-54	100	100
134	Ig-Lambda-TotalA	6	2.76121	0.760346	156227129	0.574265	8.18337e-59	1.57373e-58	100	99.9876
135	CD40-TotalA	6	2.47292	0.735842	181332088	0.666546	6.12598e-288	2.2522e-287	100	99.9969
136	IgM-TotalA	6	2.3404	0.709784	158288637	0.581843	4.92971e-71	1.06244e-70	100	99.9985
137	CD32-TotalA	6	1.39472	0.602776	1.83379e+08	0.674069	0	0	100	100
138	CD27-TotalA	6	4.39379	0.401544	1.51216e+08	0.555846	5.09243e-34	8.84102e-34	100	100
139	CD273-TotalA	6	0.76733	0.317259	149060749	0.547922	1.72559e-25	2.76536e-25	100	100
140	CD278-TotalA	7	13.6323	10.238	234934044	0.866273	0	0	100	100
141	CD194-TotalA	7	9.17682	8.4643	218151604	0.804391	0	0	100	100
142	CD4-TotalA	7	14.5931	8.13122	2.08761e+08	0.769764	0	0	100	100
143	CD28-TotalA	7	12.7196	7.762	2.29881e+08	0.847642	0	0	100	100
144	CD183-TotalA	7	10.3609	5.90649	187140483	0.690044	0	0	100	100
145	CD150-TotalA	7	6.92075	5.38769	213187614	0.786088	0	0	100	100
146	CD49a-TotalA	7	6.26762	4.53037	180283733	0.664761	5.64329e-281	3.91895e-280	100	100
147	CD196-TotalA	7	5.9442	3.91805	171675756	0.633021	6.99554e-184	3.49777e-183	100	99.9985
148	CD279-TotalA	7	6.33734	3.72641	1.82616e+08	0.673362	0	0	100	100
149	CD95-TotalA	7	7.48706	3.62152	213836095	0.788479	0	0	100	100
150	CD44-IM7-TotalA	7	6.1001	3.36539	212144273	0.782241	0	0	100	99.9985
151	CD44-BJ18-TotalA	7	5.88119	3.27	2.17584e+08	0.802299	0	0	100	100
152	CD126-TotalA	7	5.72645	3.14377	1.99842e+08	0.736878	0	0	100	99.9938
153	CD49f-TotalA	7	3.56538	2.59219	229403363	0.84588	0	0	100	100
154	CD25-TotalA	7	2.95405	2.32381	1.73527e+08	0.639846	5.11486e-203	2.90617e-202	100	100
155	CD226-TotalA	7	3.03114	1.92404	2.04265e+08	0.753187	0	0	100	100
156	CD230-TotalA	7	5.29132	1.77091	1.71146e+08	0.631066	1.41337e-178	6.79504e-178	100	100
157	CD162-TotalA	7	6.04232	1.49281	181634522	0.669742	4.3647e-298	3.20934e-297	100	100
158	CD195-TotalA	7	2.52827	1.40906	159295435	0.587371	1.90315e-80	5.80229e-80	100	100
159	CD29-TotalA	7	3.12172	1.39302	2.09695e+08	0.773209	0	0	100	100
160	CD90-TotalA	7	4.12141	1.2074	158845114	0.58571	1.72682e-77	5.01983e-77	100	100
161	CD164-TotalA	7	3.99767	1.1833	166900966	0.615415	6.24599e-139	2.89166e-138	100	100
162	CD102-TotalA	7	1.77645	0.998243	1.66227e+08	0.612929	4.25787e-133	1.90083e-132	100	100
163	CD9-TotalA	7	1.70341	0.877827	185409695	0.683662	0	0	100	100
164	CD127-TotalA	7	2.3982	0.550592	1.58534e+08	0.584563	1.76792e-75	5.0225e-75	100	100
165	CD35-TotalA	7	2.75209	0.475798	164196357	0.605442	2.74758e-116	1.10789e-115	100	100
166	CD58-TotalA	7	1.94027	0.417223	159094977	0.586632	4.00941e-79	1.19328e-78	100	99.9969
167	CD49b-TotalA	7	0.407022	0.267279	1.63054e+08	0.601232	2.4379e-107	8.96288e-107	100	100
168	CD163-TotalA	8	16.932	15.626	229238710	0.963899	0	0	99.9452	99.5415
169	CD56-TotalA	8	13.699	12.1627	223810301	0.941073	0	0	99.8355	99.8359
170	CD192-TotalA	8	11.3444	10.0769	219252410	0.921908	0	0	99.7806	99.8375
171	CD86-TotalA	8	10.2659	8.69901	2.21996e+08	0.933446	0	0	100	99.9341
172	CD14-TotalA	8	9.04565	8.32001	2.16322e+08	0.909585	0	0	99.9177	99.9049
173	CD39-TotalA	8	8.86977	7.8825	2.27401e+08	0.95617	0	0	100	99.9448
174	CD11b-TotalA	8	8.25634	7.45498	229099295	0.963312	0	0	100	99.9601
175	HLA-DR-TotalA	8	10.2891	6.41287	1.93761e+08	0.814724	0	0	99.9452	99.9356
176	CD64-TotalA	8	6.60731	5.99194	224360261	0.943386	0	0	99.9726	99.977
177	CD218a-TotalA	8	8.48241	5.69775	2.04945e+08	0.861749	0	0	100	99.9908
178	CD154-TotalA	8	5.28849	4.4516	1.92324e+08	0.808682	0	0	99.9726	99.9847
179	CD126-TotalA	8	6.58967	4.02891	181346651	0.762523	0	0	100	99.9939
180	CD58-TotalA	8	5.10058	3.75078	2.05393e+08	0.863632	0	0	100	99.9969
181	CD93-TotalA	8	4.06272	3.57787	2.06986e+08	0.870331	0	0	100	99.9908
182	Ig-Lambda-TotalA	8	5.41126	3.55207	2.01638e+08	0.847844	0	0	100	99.9877
183	CD162-TotalA	8	7.81252	3.34949	199343235	0.838195	0	0	100	100
184	CD32-TotalA	8	3.91869	3.26272	2.18086e+08	0.917003	0	0	100	100
185	CD119-TotalA	8	4.19153	3.21982	2.02099e+08	0.849781	0	0	100	99.9985
186	CD44-IM7-TotalA	8	5.83946	3.06194	187674810	0.789131	0	0	100	99.9985
187	CD59-TotalA	8	3.84942	2.85809	2.00497e+08	0.843046	0	0	100	100
188	CD63-TotalA	8	4.13572	2.74407	1.9311e+08	0.811983	0	0	99.9726	100
189	CD44-BJ18-TotalA	8	4.99811	2.3101	1.8294e+08	0.769221	0	0	100	100
190	CD140b-TotalA	8	2.32907	1.90471	172891816	0.726972	0	0	100	100
191	CD47-TotalA	8	6.79835	1.68513	172470303	0.7252	0	0	100	100
192	CD31-TotalA	8	3.72791	1.68385	1.74e+08	0.731633	0	0	100	100
193	CD49d-TotalA	8	4.02417	1.628	1.68156e+08	0.70706	0	0	100	100
194	LTBR-TotalA	8	1.73946	1.42424	1.77333e+08	0.745645	0	0	100	100
195	Integrin-beta7-TotalA	8	4.52648	1.40913	155174567	0.652475	1.50338e-211	4.94533e-211	100	100
196	CD9-TotalA	8	2.19002	1.3843	189881410	0.79841	0	0	100	100
197	CD270-TotalA	8	3.81496	1.31065	1.53911e+08	0.647161	3.3394e-197	1.04356e-196	100	100
198	TCR-GD-TotalA	8	1.5532	1.26547	1.76416e+08	0.74179	0	0	100	100
199	CD95-TotalA	8	5.23456	1.21267	152316496	0.640458	7.84975e-180	2.18049e-179	100	100
200	CD1c-TotalA	8	4.85138	1.18792	146714768	0.616903	3.38817e-125	7.43019e-125	99.9452	99.977
201	CD29-TotalA	8	2.89681	1.14383	179519063	0.754838	0	0	100	100
202	CD164-TotalA	8	3.94988	1.12293	152735223	0.642218	2.57231e-184	7.84241e-184	100	100
203	CD177-TotalA	8	1.30741	0.986547	1.38829e+08	0.583746	3.548e-65	6.42753e-65	100	100
204	CD52-TotalA	8	1.99564	0.934638	149439736	0.628361	1.57822e-150	3.79379e-150	100	100
205	CD35-TotalA	8	3.05069	0.787108	150252400	0.631778	1.53724e-158	3.84309e-158	100	100
206	CD230-TotalA	8	4.35484	0.767204	141248531	0.593919	1.71418e-81	3.19809e-81	100	100
207	CD36-TotalA	8	0.811534	0.705904	1.00371e+08	0.422037	9.94292e-57	1.65715e-56	100	100
208	CD205-TotalA	8	1.61372	0.650961	1.45958e+08	0.613723	1.38941e-118	2.8946e-118	100	100
209	CD84-TotalA	8	1.37237	0.628901	1.47964e+08	0.622158	1.60997e-136	3.65902e-136	100	100
210	HLA-ABC-TotalA	8	6.26304	0.600648	138249695	0.58131	1.51922e-61	2.6014e-61	100	100
211	CD137L-TotalA	8	0.658725	0.449622	1.41896e+08	0.59664	3.58858e-86	6.79655e-86	100	100
212	CD41-TotalA	8	0.684853	0.448031	1.51197e+08	0.63575	4.0885e-168	1.04298e-167	100	100
213	CD61-TotalA	8	0.645096	0.426079	154603514	0.650074	5.27204e-205	1.68976e-204	100	100
214	CD163-TotalA	9	15.6698	14.1722	1.93198e+08	0.95067	0	0	100	99.5423
215	CD56-TotalA	9	13.8394	12.2066	1.86163e+08	0.916053	0	0	99.9353	99.8312
216	CD192-TotalA	9	12.239	10.9281	1.89348e+08	0.931724	0	0	99.9676	99.8282
217	CD86-TotalA	9	11.3369	9.74666	191276518	0.941214	0	0	100	99.9346
218	CD14-TotalA	9	8.67003	7.85627	182283168	0.896961	0	0	99.9676	99.9027
219	CD11b-TotalA	9	8.51474	7.66239	195918464	0.964056	0	0	100	99.9605
220	CD39-TotalA	9	8.20928	7.12421	1.92592e+08	0.947687	0	0	100	99.9453
221	CD64-TotalA	9	7.43389	6.80661	1.94864e+08	0.958866	0	0	100	99.9757
222	CD218a-TotalA	9	7.51931	4.64115	163781646	0.80592	0	0	100	99.9909
223	HLA-DR-TotalA	9	8.56395	4.55239	151715452	0.746546	0	0	99.8706	99.9392
224	CD154-TotalA	9	5.10171	4.21833	1.56762e+08	0.771378	0	0	99.9676	99.9848
225	CD126-TotalA	9	6.68388	4.09342	157639498	0.775697	0	0	100	99.9939
226	Ig-Lambda-TotalA	9	5.87165	4.004	1.75937e+08	0.865735	0	0	100	99.9878
227	CD93-TotalA	9	4.21554	3.70757	1.80714e+08	0.889239	0	0	100	99.9909
228	CD58-TotalA	9	5.05229	3.66845	1.75046e+08	0.861348	0	0	100	99.997
229	CD59-TotalA	9	4.48229	3.49649	1.78612e+08	0.878896	0	0	100	100
230	CD162-TotalA	9	7.89413	3.40657	1.71517e+08	0.843984	0	0	100	100
231	CD32-TotalA	9	3.86861	3.18265	186604360	0.918224	0	0	100	100
232	CD44-IM7-TotalA	9	5.92586	3.12646	1.6262e+08	0.800205	0	0	100	99.9985
233	CD119-TotalA	9	3.60449	2.57792	168371504	0.828506	0	0	100	99.9985
234	CD63-TotalA	9	3.96669	2.54385	1.62297e+08	0.798616	0	0	100	99.9985
235	CD35-TotalA	9	4.55344	2.35379	152778082	0.751775	0	0	100	100
236	CD44-BJ18-TotalA	9	5.03407	2.32819	157834356	0.776656	0	0	100	100
237	CD95-TotalA	9	6.19589	2.2089	145747785	0.717181	0	0	100	100
238	CD177-TotalA	9	2.14013	1.85004	131633403	0.647728	4.21387e-170	1.17052e-169	100	100
239	CD31-TotalA	9	3.89956	1.84931	1.53745e+08	0.756531	0	0	100	100
240	CD47-TotalA	9	6.88296	1.75944	148597529	0.731204	0	0	100	100
241	CD270-TotalA	9	4.23938	1.7439	1.38775e+08	0.682871	1.52605e-259	5.01991e-259	100	100
242	TCR-GD-TotalA	9	1.92845	1.64763	1.60427e+08	0.789414	0	0	100	100
243	LTBR-TotalA	9	1.89615	1.57622	157697114	0.77598	0	0	100	100
244	CD29-TotalA	9	3.28434	1.53989	164370112	0.808816	0	0	100	100
245	CD140b-TotalA	9	1.92328	1.46372	137502819	0.67661	3.22242e-242	1.00701e-241	100	100
246	CD49d-TotalA	9	3.78952	1.36853	138641816	0.682215	1.06799e-257	3.42304e-257	100	100
247	CD9-TotalA	9	2.13076	1.31053	160144958	0.788025	0	0	100	100
248	CD164-TotalA	9	4.10087	1.27149	133098780	0.654939	6.61056e-187	1.878e-186	100	100
249	CD230-TotalA	9	4.52399	0.937808	122987480	0.605184	3.30838e-87	6.08157e-87	100	100
250	CD52-TotalA	9	1.96641	0.89611	125144743	0.6158	2.74119e-105	5.43888e-105	100	100
251	CD41-TotalA	9	1.07955	0.857475	144067651	0.708914	0	0	100	100
252	CD84-TotalA	9	1.50107	0.758318	129726713	0.638346	1.96913e-149	5.12794e-149	100	100
253	CD61-TotalA	9	0.948575	0.740208	1.42478e+08	0.70109	0	0	100	100
254	CD205-TotalA	9	1.69096	0.72631	1.26698e+08	0.623444	2.2193e-119	4.78298e-119	100	100
255	CD137L-TotalA	9	0.844344	0.640155	1.28102e+08	0.630352	6.9188e-133	1.60157e-132	100	100
256	C5L2-TotalA	9	0.685787	0.440879	119947910	0.590228	1.15571e-64	2.00643e-64	100	100
257	CD49b-TotalA	9	0.575948	0.439655	124832893	0.614265	1.44117e-102	2.7295e-102	100	100
258	CD73-TotalA	9	0.468266	0.362563	119551278	0.588276	5.64295e-62	9.66259e-62	100	100
259	CD49f-TotalA	9	1.45914	0.343476	1.27386e+08	0.626827	6.65051e-126	1.48449e-125	100	100
260	HLA-ABC-TotalA	9	5.96516	0.283682	112003910	0.551138	6.35681e-22	8.63697e-22	100	100
261	CD36-TotalA	9	0.390936	0.259566	7.6708e+07	0.377457	1.13023e-117	2.35464e-117	100	100
262	CD79b-TotalA	9	0.358913	0.255938	97246107	0.478519	5.28781e-05	5.90158e-05	100	100
263	CD16-TotalA	10	18.1369	17.5619	168143898	0.948732	0	0	100	100
264	CD8a-TotalA	10	16.7172	11.4648	152231678	0.85895	0	0	100	100
265	CD337-TotalA	10	7.67086	7.52788	1.643e+08	0.927046	0	0	100	100
266	CD8-TotalA	10	10.5171	6.28956	1.43184e+08	0.807897	0	0	100	100
267	NKp80-TotalA	10	6.83241	6.24705	1.64685e+08	0.929219	0	0	100	100
268	CD90-TotalA	10	8.73702	5.98211	1.56123e+08	0.880904	0	0	100	100
269	CD69-TotalA	10	6.02067	5.57247	146259416	0.825252	0	0	100	100
270	CD27-TotalA	10	9.15471	5.34584	1.52397e+08	0.859883	0	0	100	100
271	CD161-TotalA	10	5.13171	4.8935	1.56229e+08	0.881506	0	0	100	100
272	CD314-TotalA	10	6.45266	4.47832	1.46928e+08	0.829024	0	0	100	100
273	CD38-TotalA	10	10.1621	4.04488	146333166	0.825668	0	0	100	100
274	CD49d-TotalA	10	3.59991	1.16273	116416192	0.656865	2.69562e-167	1.12317e-166	100	100
275	CD162-TotalA	10	5.74904	1.15348	1.13651e+08	0.641265	4.65269e-136	1.66168e-135	100	100
276	CD102-TotalA	10	1.81667	1.01723	1.2014e+08	0.677878	1.58514e-214	7.07652e-214	100	100
277	CD271-TotalA	10	2.29813	0.654755	114532356	0.646236	1.17097e-145	4.30505e-145	100	100
278	Integrin-beta7-TotalA	10	3.78751	0.619624	1.03029e+08	0.581328	2.42235e-46	5.6073e-46	100	100
279	Ig-Lambda-TotalA	10	2.60248	0.577615	115998059	0.654506	2.3123e-162	9.03241e-162	100	99.9879
280	CD45RB-TotalA	10	8.62443	0.549274	9.38284e+07	0.529416	2.34534e-07	3.33145e-07	100	100
281	CD16-TotalA	11	21.8019	20.7967	55914596	0.982102	0	0	100	100
282	CD271-TotalA	11	13.8478	12.3289	52832648	0.92797	0	0	100	100
283	CD273-TotalA	11	9.39674	9.03713	54673676	0.960306	0	0	100	100
284	CD49d-TotalA	11	9.32149	6.92325	5.1891e+07	0.91143	0	0	100	100
285	CD11c-TotalA	11	5.33728	5.01643	52574944	0.923444	0	0	100	100
286	HLA-DR-TotalA	11	8.41583	4.25166	42075117	0.739021	2.73142e-125	2.0084e-124	100	99.9353
287	CD31-TotalA	11	5.09438	2.99758	4.72403e+07	0.829744	1.33648e-236	1.85622e-235	100	100
288	CD218a-TotalA	11	5.09927	2.03761	4.07704e+07	0.716105	8.92958e-103	5.07362e-102	100	99.9912
289	Ig-Lambda-TotalA	11	4.042	2.01922	4.34197e+07	0.762637	7.4284e-151	7.14269e-150	100	99.9882
290	CD119-TotalA	11	2.83497	1.71354	41535944	0.729551	1.03361e-115	6.46004e-115	100	99.9985
291	CD230-TotalA	11	5.25089	1.64259	3.74839e+07	0.65838	4.55841e-56	1.67588e-55	100	100
292	HLA-ABC-TotalA	11	7.24016	1.56497	3.8594e+07	0.677878	3.04328e-70	1.18878e-69	100	100
293	Notch-1-TotalA	11	1.6485	1.45984	30521545	0.53609	7.42491e-05	0.000128905	40.7407	43.91
294	CD93-TotalA	11	1.99386	1.33575	40575424	0.71268	1.32315e-99	6.89142e-99	100	99.9912
295	CD29-TotalA	11	2.87144	1.0709	4.10297e+07	0.720659	4.53022e-107	2.69656e-106	100	100
296	Notch 1-TotalA	11	1.00547	0.865865	3.26892e+07	0.574164	1.15937e-14	2.66887e-14	59.2593	56.09
297	CD270-TotalA	11	3.09753	0.530241	3.21831e+07	0.565274	7.93324e-11	1.62566e-10	100	100
298	CD86-TotalA	11	2.54909	0.527871	33591179	0.590006	3.09241e-19	7.73104e-19	100	99.9368
299	CD9-TotalA	11	1.3951	0.522407	35898999	0.630542	1.17616e-38	3.6755e-38	100	100
300	CD39-TotalA	11	1.91845	0.520009	33848870	0.594533	4.67652e-21	1.19299e-20	100	99.9471
301	CD154-TotalA	11	1.37336	0.304387	32078224	0.563432	2.64317e-10	5.32897e-10	100	99.9838
302	CD8a-TotalA	12	17.0017	11.4422	4.84697e+07	0.853351	9.73645e-271	4.05685e-269	100	100
303	CD8-TotalA	12	13.1174	8.75135	4.91287e+07	0.864955	1.14545e-288	7.15908e-287	100	100
304	CD183-TotalA	12	12.3007	7.57844	46595617	0.820357	6.43362e-223	1.6084e-221	100	100
305	CD90-TotalA	12	10.1078	7.20767	5.1394e+07	0.904837	0	0	100	100
306	CD49a-TotalA	12	8.14828	6.21041	40676464	0.716145	1.41734e-102	1.77167e-101	100	100
307	CD314-TotalA	12	8.20313	6.12895	48396997	0.852072	8.50079e-269	2.6565e-267	100	100
308	CD95-TotalA	12	7.02444	2.97439	4.22952e+07	0.744645	7.42576e-131	1.32603e-129	100	100
309	CD45RB-TotalA	12	10.4575	2.38992	3.50644e+07	0.617339	1.7281e-31	7.71474e-31	100	100
310	CD195-TotalA	12	3.08697	1.90504	38983359	0.686336	1.0065e-76	1.04844e-75	100	100
311	NKp80-TotalA	12	2.5335	1.72611	36470038	0.642087	2.2687e-45	1.35042e-44	100	100
312	CD162-TotalA	12	6.22778	1.60684	3.89456e+07	0.685671	3.43695e-76	3.30476e-75	100	100
313	CD49d-TotalA	12	3.52363	1.05401	3.70118e+07	0.651625	2.02635e-51	1.40719e-50	100	100
314	CD226-TotalA	12	2.24211	1.03032	3.60871e+07	0.635344	2.49693e-41	1.41871e-40	100	100
315	CD56-TotalA	12	2.9634	0.792451	32598884	0.573932	1.90168e-13	5.28246e-13	99.8802	99.8353
316	CD102-TotalA	12	1.58131	0.751409	33906084	0.596946	5.14879e-22	1.83885e-21	100	100
317	CD29-TotalA	12	2.5135	0.708538	3.77839e+07	0.665218	1.02879e-60	8.57324e-60	100	100
318	CD27-TotalA	12	4.70346	0.695112	31293937	0.550957	3.98308e-07	8.89081e-07	100	100
319	CD161-TotalA	12	1.03529	0.614213	33885724	0.596588	7.28437e-22	2.46094e-21	100	100
320	CD117-TotalA	12	0.606816	0.527968	3.06724e+07	0.540014	6.86152e-05	0.000128013	100	100
321	CD63-TotalA	12	1.97268	0.441041	3.3199e+07	0.584498	4.21567e-17	1.3174e-16	100	99.9985
322	CD9-TotalA	12	1.27657	0.402402	3.39646e+07	0.597977	1.88493e-22	6.92988e-22	100	100
323	CD279-TotalA	12	3.17131	0.33751	3.00587e+07	0.529209	0.00366014	0.00653596	100	100
324	CD44-IM7-TotalA	12	3.24742	0.311505	3.05431e+07	0.537738	0.000173629	0.000319171	100	99.9985
325	CD337-TotalA	12	0.686111	0.253428	31336754	0.551711	2.67858e-07	6.20042e-07	100	100
326	CD271-TotalA	12	1.91777	0.251984	33698683	0.593295	1.66392e-20	5.33307e-20	100	100
327	CD20-TotalA	13	10.4005	6.27264	42014444	0.825773	1.20072e-206	2.5015e-205	100	99.9956
328	CD22-TotalA	13	9.90694	6.24397	4.27157e+07	0.839556	2.54144e-224	6.3536e-223	100	99.9956
329	CD1c-TotalA	13	7.31988	3.63291	39798135	0.782213	1.35902e-155	1.41565e-154	100	99.975
330	HLA-DR-TotalA	13	5.53468	1.33331	3.59853e+07	0.707273	7.81531e-85	3.48898e-84	100	99.9354
331	CD267-TotalA	13	3.03345	1.0326	33537365	0.65916	8.93261e-51	2.53767e-50	100	99.9809
332	IgM-TotalA	13	2.60727	0.943514	30157387	0.592729	2.51148e-18	3.87574e-18	100	99.9985
333	CD205-TotalA	13	1.90682	0.919556	34188662	0.671961	5.71071e-59	1.98289e-58	100	100
334	CD271-TotalA	14	29.2685	27.8929	48005921	0.973178	0	0	100	100
335	CD169-TotalA	14	15.8617	15.7618	47010858	0.953006	0	0	100	100
336	CD1c-TotalA	14	16.7919	13.2043	39674135	0.804276	4.20472e-175	4.043e-174	100	99.975
337	HLA-DR-TotalA	14	15.5575	11.4621	44183332	0.895686	1.17538e-294	3.67307e-293	100	99.9354
338	CD56-TotalA	14	12.8491	10.7819	41690076	0.845143	1.06332e-224	1.89879e-223	100	99.8342
339	CD192-TotalA	14	10.4499	8.74051	43509342	0.882023	8.33756e-275	2.08439e-273	100	99.8327
340	CD39-TotalA	14	8.16767	6.83477	45439341	0.921148	0	0	100	99.9472
341	CD123-TotalA	14	6.29855	6.12889	3.09176e+07	0.626763	6.80618e-32	2.07506e-31	100	100
342	CD126-TotalA	14	7.71938	4.99778	39088927	0.792412	7.15999e-162	5.2647e-161	100	99.9941
343	CD195-TotalA	14	6.04447	4.89086	3.83565e+07	0.777564	4.74087e-146	2.96304e-145	100	100
344	Notch-1-TotalA	14	5.00929	4.85392	2.98144e+07	0.6044	1.42458e-26	3.87115e-26	48.895	43.8181
345	CD267-TotalA	14	6.52865	4.5646	34411234	0.697586	5.76556e-75	2.48516e-74	100	99.9809
346	Ig-Lambda-TotalA	14	6.50189	4.5019	39610516	0.802986	1.22333e-173	1.09226e-172	100	99.9883
347	CD162-TotalA	14	8.67051	4.07291	42542948	0.862433	1.47527e-247	3.07348e-246	100	100
348	CD135-TotalA	14	3.91652	3.82021	41310845	0.837455	6.79703e-215	1.06204e-213	100	100
349	CD218a-TotalA	14	6.7693	3.722	4.00574e+07	0.812045	4.72203e-184	5.90253e-183	100	99.9912
350	FCeR1a-TotalA	14	3.60338	3.46485	39084537	0.792323	8.95745e-162	6.22045e-161	100	100
351	CD119-TotalA	14	4.237	3.12764	39908230	0.809021	1.52776e-180	1.59141e-179	100	99.9985
352	CD63-TotalA	14	4.4797	2.97398	3.75895e+07	0.762016	2.29807e-130	1.30572e-129	100	99.9985
353	CD44-IM7-TotalA	14	5.87721	2.96873	36997071	0.750006	7.25589e-119	3.62794e-118	100	99.9985
354	CD205-TotalA	14	3.83538	2.86829	39045564	0.791533	6.52289e-161	4.29137e-160	100	100
355	Notch 1-TotalA	14	2.8964	2.77546	27431267	0.556088	5.48456e-08	9.39136e-08	51.105	56.1819
356	CD163-TotalA	14	4.78061	2.67512	31936857	0.647425	1.5572e-42	5.2608e-42	98.895	99.57
357	CD44-BJ18-TotalA	14	5.42792	2.64538	37200657	0.754133	9.32515e-123	4.85685e-122	100	100
358	CD49d-TotalA	14	5.09655	2.64192	3.80815e+07	0.771991	2.5248e-140	1.50285e-139	100	100
359	CD59-TotalA	14	3.73429	2.61913	39950584	0.80988	1.55203e-181	1.76367e-180	100	100
360	CD58-TotalA	14	3.77191	2.24708	36655309	0.743078	1.77787e-112	8.54743e-112	100	99.9971
361	CD38-TotalA	14	8.35948	2.1071	32814935	0.665226	5.68121e-53	2.15198e-52	100	100
362	CD81-TotalA	14	2.88213	2.02065	3.65424e+07	0.740789	2.09828e-110	9.71425e-110	100	100
363	CD29-TotalA	14	3.36451	1.56743	39512671	0.801003	2.12204e-171	1.76837e-170	100	100
364	CD86-TotalA	14	3.467	1.45466	33297976	0.675018	3.23761e-59	1.30549e-58	99.7238	99.9398
365	CD47-TotalA	14	6.4283	1.23885	3.34735e+07	0.678576	1.42165e-61	5.92352e-61	100	100
366	CD31-TotalA	14	3.2497	1.12832	32980585	0.668584	4.50066e-55	1.75807e-54	100	100
367	CD9-TotalA	14	1.96826	1.10079	3.7331e+07	0.756776	2.78763e-125	1.51501e-124	100	100
368	Integrin-beta7-TotalA	14	4.1321	0.950111	30936294	0.627142	4.48639e-32	1.402e-31	100	100
369	CD84-TotalA	14	1.38613	0.615824	29125013	0.590424	5.12281e-17	1.2807e-16	100	100
370	CD61-TotalA	14	0.802869	0.56725	32715444	0.663209	9.91446e-52	3.44252e-51	100	100
371	CD41-TotalA	14	0.745631	0.490234	31061921	0.629689	2.64504e-33	8.4777e-33	100	100
372	CD52-TotalA	14	1.56849	0.462848	27802244	0.563608	3.68825e-09	6.98532e-09	100	100
373	LTBR-TotalA	14	0.790397	0.403991	29695659	0.601992	3.18694e-21	8.12994e-21	100	100
374	CD49b-TotalA	14	0.542599	0.390684	28827405	0.58439	5.0982e-15	1.18014e-14	100	100
375	CD93-TotalA	14	0.939625	0.268095	28218912	0.572055	2.37709e-11	4.95227e-11	100	99.9912
376	CD20-TotalA	15	16.0411	11.964	41515820	0.890305	3.44898e-271	8.62246e-270	100	99.9956
377	CD22-TotalA	15	14.1651	10.5391	41201889	0.883573	5.47952e-262	1.14157e-260	100	99.9956
378	CD1c-TotalA	15	12.4101	8.77082	40462461	0.867716	6.01458e-241	8.35359e-240	100	99.9751
379	CD40-TotalA	15	8.08642	6.36762	40618882	0.87107	2.52452e-245	3.94457e-244	100	99.9971
380	HLA-DR-TotalA	15	10.1552	5.99891	38324764	0.821873	4.17907e-185	4.01834e-184	100	99.9355
381	CD267-TotalA	15	7.3037	5.34475	3.76641e+07	0.807704	2.40549e-169	2.00457e-168	100	99.9809
382	IgM-TotalA	15	6.73165	5.10841	38649326	0.828833	4.16657e-193	4.34018e-192	100	99.9985
383	CD268-TotalA	15	4.19775	3.16801	41150426	0.882469	1.70542e-260	3.0454e-259	100	99.9971
384	CD61-TotalA	15	3.31011	3.09932	4.53099e+07	0.97167	0	0	100	100
385	CD41-TotalA	15	3.10609	2.87409	44674177	0.958036	0	0	100	100
386	CD49b-TotalA	15	2.96034	2.83246	45025904	0.965578	0	0	100	100
387	CD35-TotalA	15	5.03082	2.75289	3.23502e+07	0.693748	2.61573e-68	1.36236e-67	100	100
388	CD38-TotalA	15	8.79517	2.54592	3.22445e+07	0.691481	9.2009e-67	4.42351e-66	100	100
389	CD196-TotalA	15	4.76025	2.5205	2.94146e+07	0.630795	4.35934e-32	1.23845e-31	100	99.9985
390	CD49f-TotalA	15	3.39729	2.28895	39918598	0.856053	4.88626e-226	6.10782e-225	100	100
391	Ig-Lambda-TotalA	15	4.29447	2.26969	30882138	0.662266	1.87072e-48	6.87764e-48	100	99.9883
392	CD9-TotalA	15	3.0294	2.17193	41708397	0.894435	6.52122e-277	2.03788e-275	100	100
393	CD226-TotalA	15	3.22227	2.01802	37870396	0.812129	3.43214e-174	3.06441e-173	100	100
394	CD205-TotalA	15	2.21283	1.22778	3.26648e+07	0.700496	5.11297e-73	2.9051e-72	100	100
395	C5L2-TotalA	15	1.4409	1.18801	34276530	0.735059	1.18969e-99	8.74773e-99	100	100
396	CD32-TotalA	15	1.95979	1.14236	3.65791e+07	0.784438	5.3278e-145	4.16235e-144	100	100
397	HLA-ABC-TotalA	15	6.79716	1.11402	29205409	0.626309	4.896e-30	1.30213e-29	100	100
398	CD63-TotalA	15	2.54477	1.01789	32302767	0.692731	1.29828e-67	6.4914e-67	100	99.9985
399	CD31-TotalA	15	2.98923	0.864576	2.9838e+07	0.639875	1.87961e-36	6.35003e-36	100	100
400	TCR-GD-TotalA	15	1.14562	0.798793	29670354	0.636279	1.08943e-34	3.24236e-34	100	100
401	CD29-TotalA	15	2.58304	0.777212	32458404	0.696069	6.54744e-70	3.55839e-69	100	100
402	CD11c-TotalA	15	1.04863	0.673494	29298894	0.628313	6.05808e-31	1.6828e-30	100	100
403	CD69-TotalA	15	1.24314	0.58402	3.11692e+07	0.668423	4.60675e-52	1.79951e-51	100	100
404	CD84-TotalA	15	1.28552	0.513843	28109762	0.602813	1.89373e-20	4.15292e-20	100	100
405	CD52-TotalA	15	1.41664	0.309198	25464789	0.546091	3.25357e-05	4.67467e-05	100	100
406	CD107a-TotalA	15	0.469705	0.269661	2.49088e+07	0.534169	0.00206871	0.00269364	100	100
407	CD270-TotalA	15	2.82807	0.256895	2.47139e+07	0.529988	0.00686503	0.00866796	100	100
408	CD8a-TotalA	16	15.9786	10.3775	36615717	0.832225	4.692e-186	7.33125e-185	100	100
409	CD8-TotalA	16	12.2439	7.84524	3.69588e+07	0.840022	8.58785e-195	1.53354e-193	100	100
410	CD61-TotalA	16	3.30657	3.09397	42861850	0.974191	0	0	100	100
411	CD314-TotalA	16	5.17786	3.05801	3.25948e+07	0.740834	1.01829e-98	1.15714e-97	100	100
412	CD45RB-TotalA	16	10.9967	2.92762	2.82649e+07	0.642422	1.07531e-35	5.60059e-35	100	100
413	CD49b-TotalA	16	3.05258	2.92395	42640102	0.969151	0	0	100	100
414	CD90-TotalA	16	5.7795	2.81834	3.18167e+07	0.72315	5.03933e-85	4.84551e-84	100	100
415	CD41-TotalA	16	2.98901	2.75426	42229093	0.959809	0	0	100	100
416	CD226-TotalA	16	3.83822	2.63865	37884751	0.861068	2.19461e-219	4.5721e-218	100	100
417	CD49f-TotalA	16	3.42985	2.32051	38188592	0.867974	8.92558e-228	2.2314e-226	100	100
418	CD9-TotalA	16	3.04592	2.18736	3.97139e+07	0.902642	2.69994e-272	8.4373e-271	100	100
419	CD31-TotalA	16	3.64092	1.52193	31988952	0.727065	5.75504e-88	5.99483e-87	100	100
420	CD27-TotalA	16	5.31082	1.30628	27012701	0.613962	1.88581e-23	7.36644e-23	100	100
421	CD279-TotalA	16	4.06079	1.23446	2.40658e+07	0.546982	3.89012e-05	8.10442e-05	100	100
422	CD29-TotalA	16	3.02544	1.22335	33589460	0.763442	9.71591e-118	1.34943e-116	100	100
423	CD84-TotalA	16	1.89932	1.13315	29667999	0.674313	1.3396e-52	9.84997e-52	100	100
424	CD69-TotalA	16	1.6629	1.00741	29179333	0.663206	2.49318e-46	1.48403e-45	100	100
425	C5L2-TotalA	16	1.21799	0.962317	31331292	0.712117	5.24179e-77	4.68017e-76	100	100
426	CD32-TotalA	16	1.76966	0.949777	33340156	0.757776	8.20644e-113	1.0258e-111	100	100
427	Integrin-beta7-TotalA	16	4.07341	0.889763	2.54966e+07	0.579502	3.36774e-12	1.02675e-11	100	100
428	CD127-TotalA	16	2.67401	0.80036	2.52708e+07	0.57437	7.40935e-11	2.10493e-10	100	100
429	CD63-TotalA	16	2.27821	0.748233	2.82394e+07	0.641842	2.02968e-35	1.01484e-34	100	99.9985
430	CD271-TotalA	16	2.25523	0.59193	23623172	0.536922	0.00122481	0.00201449	100	100
431	TCR-GD-TotalA	16	0.928713	0.579381	26672725	0.606234	1.3749e-20	5.20797e-20	100	100
432	NKp80-TotalA	16	1.36107	0.537791	2.39316e+07	0.543932	0.000119635	0.000230067	100	100
433	CD184-TotalA	16	0.947922	0.401946	24812013	0.563943	2.15504e-08	5.38759e-08	100	100
434	CD268-TotalA	16	1.41054	0.352634	2.56985e+07	0.584093	1.79216e-13	5.74412e-13	100	99.9971
435	CD162-TotalA	16	4.97619	0.338937	2.36734e+07	0.538063	0.000859371	0.00145164	100	100
436	CD102-TotalA	16	1.15211	0.31606	2.49894e+07	0.567974	2.64859e-09	6.89738e-09	100	100
437	CD279-TotalA	17	9.50429	6.7245	32623649	0.803212	1.53291e-143	1.91613e-141	100	100
438	CD28-TotalA	17	11.7771	6.40198	3.12644e+07	0.769746	5.10155e-114	2.12564e-112	100	100
439	CD314-TotalA	17	6.79522	4.68722	31289838	0.770373	1.53584e-114	9.599e-113	100	100
440	CD27-TotalA	17	7.46041	3.47364	2.95635e+07	0.72787	6.44753e-82	2.01485e-80	100	100
441	CD38-TotalA	17	8.58712	2.33274	27321739	0.672676	8.1018e-48	1.44675e-46	100	100
442	CD278-TotalA	17	6.32065	2.32284	2.38196e+07	0.586452	3.50517e-13	1.51085e-12	100	100
443	CD95-TotalA	17	6.07175	2.00293	2.80426e+07	0.690423	9.16619e-58	1.90962e-56	100	100
444	Integrin-beta7-TotalA	17	4.56004	1.37999	2.38569e+07	0.587369	1.97444e-13	8.81446e-13	100	100
445	CD49d-TotalA	17	3.34088	0.865961	22672801	0.558217	9.6871e-07	2.81602e-06	100	100
446	CD162-TotalA	17	5.49347	0.86048	24572750	0.604994	1.0154e-18	6.6803e-18	100	100
447	CD49f-TotalA	17	1.95294	0.829031	2.65067e+07	0.65261	9.8685e-38	1.54195e-36	100	100
448	CD44-IM7-TotalA	17	3.60565	0.671762	24177278	0.595258	1.1083e-15	6.02336e-15	100	99.9985
449	CD29-TotalA	17	2.3197	0.510554	24664393	0.607251	1.82627e-19	1.26824e-18	100	100
450	CD44-BJ18-TotalA	17	3.31586	0.509905	23788154	0.585677	5.66935e-13	2.36223e-12	100	100
451	CD164-TotalA	17	3.36984	0.487624	22631801	0.557207	1.48708e-06	4.22466e-06	100	100
452	CD58-TotalA	17	1.99434	0.449763	23563358	0.580143	1.5561e-11	5.55749e-11	100	99.9971
453	CD9-TotalA	17	1.28774	0.412252	24919824	0.61354	1.26822e-21	9.90795e-21	100	100
454	CD102-TotalA	17	1.21563	0.379907	2.34127e+07	0.576432	1.27253e-10	4.41852e-10	100	100
455	CD81-TotalA	17	1.18958	0.309529	21955470	0.540556	0.000644816	0.00141407	100	100
456	CD25-TotalA	18	15.4613	14.7585	21632291	0.98023	6.78194e-195	8.47742e-193	100	100
457	CD4-TotalA	18	13.5881	6.66211	16057651	0.727625	3.01976e-45	1.25823e-43	100	100
458	CD45RB-TotalA	18	11.4425	3.36166	1.46577e+07	0.664188	2.3826e-24	2.97825e-23	100	100
459	CD28-TotalA	18	8.48796	3.07192	15485022	0.701677	6.83422e-36	1.70856e-34	100	100
460	CD27-TotalA	18	5.1968	1.18557	1.37412e+07	0.622658	2.81275e-14	1.75797e-13	100	100
461	CD9-TotalA	18	2.03819	1.16459	1.67466e+07	0.758843	5.52054e-58	3.45034e-56	100	100
462	CD126-TotalA	18	3.5251	0.754479	1.36226e+07	0.617286	3.50291e-13	1.75145e-12	100	99.9942
463	CD278-TotalA	18	4.75386	0.739432	14444026	0.654506	9.54542e-22	9.94314e-21	100	100
464	CD81-TotalA	18	1.58448	0.70505	1.40685e+07	0.637488	1.51042e-17	1.25868e-16	100	100
465	CD230-TotalA	18	4.11806	0.492092	1.27e+07	0.575479	2.85673e-06	8.30444e-06	100	100
466	CD270-TotalA	18	2.96667	0.394783	1.2626e+07	0.572126	7.71663e-06	2.14351e-05	100	100
467	CD184-TotalA	18	0.913652	0.36562	12736836	0.577148	1.71568e-06	5.10618e-06	100	100
468	CD59-TotalA	18	1.46199	0.320779	1.29738e+07	0.587884	5.03384e-08	1.65587e-07	100	100
469	CD271-TotalA	19	29.3772	27.7709	10303460	0.967555	3.18056e-90	3.9757e-88	100	100
470	HLA-DR-TotalA	19	13.4177	9.22263	9.17453e+06	0.861542	1.07952e-54	1.22673e-53	100	99.936
471	CD126-TotalA	19	9.44655	6.68745	9448756	0.887293	1.70934e-62	3.05239e-61	100	99.9942
472	CD39-TotalA	19	7.79256	6.40221	9855535	0.925492	4.79447e-75	2.99654e-73	100	99.9476
473	CD183-TotalA	19	11.0529	6.25285	8.26348e+06	0.775989	1.34564e-32	8.00979e-32	100	100
474	CD135-TotalA	19	6.03185	5.90868	9.8324e+06	0.923319	2.66815e-74	1.11173e-72	100	100
475	CD49a-TotalA	19	7.78437	5.78421	8101293	0.760759	2.80207e-29	1.45941e-28	100	100
476	CD169-TotalA	19	5.92511	5.67221	6460779	0.606705	4.29194e-06	1.24766e-05	100	100
477	CD162-TotalA	19	10.0744	5.44626	9792501	0.919573	5.04143e-73	1.57545e-71	100	100
478	CD49d-TotalA	19	6.88178	4.4093	9.04222e+06	0.849118	4.04095e-51	4.20933e-50	100	100
479	CD44-IM7-TotalA	19	7.20356	4.27348	8819403	0.828193	2.20894e-45	1.72573e-44	100	99.9985
480	CD205-TotalA	19	5.13248	4.14457	9456818	0.88805	9.8956e-63	2.06158e-61	100	100
481	CD119-TotalA	19	5.23905	4.10604	9501445	0.892241	4.71054e-64	1.17763e-62	100	99.9985
482	Notch-1-TotalA	19	4.2711	4.07387	6421277	0.602995	1.00677e-06	3.06943e-06	47.7419	43.8627
483	CD44-BJ18-TotalA	19	6.71184	3.91028	8926282	0.83823	4.32376e-48	3.8605e-47	100	100
484	CD59-TotalA	19	4.84813	3.71378	9419112	0.88451	1.26398e-61	1.97497e-60	100	100
485	CD1c-TotalA	19	7.24046	3.52201	6714797	0.630559	1.86248e-08	6.46694e-08	100	99.9753
486	CD81-TotalA	19	4.35049	3.47559	9233793	0.867107	2.46991e-56	3.08739e-55	100	100
487	CD84-TotalA	19	4.11044	3.34118	8999238	0.845081	5.50481e-50	5.29308e-49	100	100
488	CD192-TotalA	19	5.05926	3.26534	7.65956e+06	0.719278	3.51247e-21	1.68869e-20	100	99.8341
489	CD218a-TotalA	19	6.11143	3.03182	8382827	0.787196	3.70087e-35	2.72123e-34	100	99.9913
490	CD63-TotalA	19	4.19377	2.66278	8.28785e+06	0.778277	4.11419e-33	2.57137e-32	100	99.9985
491	CD58-TotalA	19	4.19895	2.65647	8121500	0.762656	1.10697e-29	6.01615e-29	100	99.9971
492	CD56-TotalA	19	4.62746	2.45242	6186404	0.580939	0.000488881	0.00119824	100	99.8355
493	CD29-TotalA	19	3.9651	2.1564	9324630	0.875637	6.75505e-59	9.38201e-58	100	100
494	Notch 1-TotalA	19	2.26547	2.12011	6123053	0.57499	0.000734989	0.0017668	52.2581	56.1373
495	CD230-TotalA	19	5.34306	1.71867	6731968	0.632171	1.2426e-08	4.43787e-08	100	100
496	CD49f-TotalA	19	2.79875	1.67144	8164692	0.766712	1.4871e-30	8.44944e-30	100	100
497	CD40-TotalA	19	3.05139	1.27221	7131706	0.669709	2.65443e-13	1.14415e-12	100	99.9971
498	CD9-TotalA	19	2.0904	1.21409	8303294	0.779728	1.93138e-33	1.27064e-32	100	100
499	CD226-TotalA	19	2.37084	1.14914	7146465	0.671095	1.69909e-13	7.58523e-13	100	100
500	HLA-ABC-TotalA	19	6.66826	0.976256	6668528	0.626214	5.41431e-08	1.78102e-07	100	100
501	CD38-TotalA	19	7.23395	0.961574	6.05916e+06	0.56899	0.00295845	0.00660368	100	100
502	CD195-TotalA	19	1.9529	0.749557	6.5771e+06	0.617628	4.0358e-07	1.26119e-06	100	100
503	CD47-TotalA	19	5.84452	0.64349	6505333	0.610889	1.77968e-06	5.29667e-06	100	100
504	LTBR-TotalA	19	0.977746	0.588417	6804435	0.638976	2.13838e-09	8.09994e-09	100	100
505	CD61-TotalA	19	0.723107	0.482609	6856768	0.643891	5.69547e-10	2.29656e-09	100	100
506	CD41-TotalA	19	0.681377	0.421775	6274341	0.589197	0.000121781	0.000323887	100	100
507	CD86-TotalA	19	2.40238	0.375587	6364805	0.597692	2.57104e-05	7.3041e-05	100	99.9374
508	CD49b-TotalA	19	0.493188	0.337926	6214296	0.583559	0.000318696	0.00079674	100	100
509	CD20-TotalA	20	18.2259	14.0561	7922405	0.900535	1.97694e-55	4.94235e-54	100	99.9956
510	CD1c-TotalA	20	17.5314	13.8307	8.03775e+06	0.913647	5.34834e-59	2.53701e-57	100	99.9753
511	CD267-TotalA	20	14.1234	12.1339	8003882	0.909797	6.13311e-58	1.9166e-56	100	99.9811
512	CD22-TotalA	20	15.0102	11.3005	7814976	0.888324	3.28327e-52	6.84014e-51	100	99.9956
513	IgM-TotalA	20	10.9875	9.33085	8244221	0.937116	1.1409e-65	1.42613e-63	100	99.9985
514	HLA-DR-TotalA	20	11.7652	7.56337	7447173	0.846516	6.2104e-42	9.70375e-41	100	99.936
515	CD40-TotalA	20	9.27796	7.50988	8035960	0.913443	6.08884e-59	2.53701e-57	100	99.9971
516	CD35-TotalA	20	6.95846	4.66185	7396020	0.840701	1.35102e-40	1.87641e-39	100	100
517	Ig-Lambda-TotalA	20	6.65496	4.61621	6315426	0.717871	1.45395e-17	1.51453e-16	100	99.9884
518	CD196-TotalA	20	5.78427	3.52603	6062015	0.689066	1.33253e-13	9.25366e-13	100	99.9985
519	CD38-TotalA	20	9.43834	3.16969	6.65246e+06	0.756182	1.11589e-23	1.39487e-22	100	100
520	CD268-TotalA	20	3.8847	2.82876	7577347	0.861313	1.94242e-45	3.46861e-44	100	99.9971
521	HLA-ABC-TotalA	20	7.61875	1.92813	6293340	0.71536	3.38483e-17	3.25465e-16	100	100
522	CD164-TotalA	20	4.24059	1.35668	5543373	0.630112	3.49572e-07	1.44251e-06	100	100
523	CD205-TotalA	20	2.2232	1.22825	6106449	0.694117	2.94639e-14	2.30187e-13	100	100
524	CD119-TotalA	20	1.94563	0.804878	5559017	0.63189	2.415e-07	1.04095e-06	100	99.9985
525	CD63-TotalA	20	1.95836	0.422153	5101552	0.579891	0.00175929	0.00536368	100	99.9985
526	CD8a-TotalA	21	17.7974	12.1127	4568453	0.862601	3.20431e-28	1.33513e-26	100	100
527	CD49a-TotalA	21	12.843	10.8419	4653114	0.878586	1.29631e-30	8.10191e-29	100	100
528	CD8-TotalA	21	12.8901	8.42741	4547932	0.858726	1.17619e-27	3.6756e-26	100	100
529	CD278-TotalA	21	10.6008	6.59032	4360110	0.823262	9.16556e-23	1.90949e-21	100	100
530	CD28-TotalA	21	11.6148	6.19135	4315768	0.81489	1.10698e-21	1.97675e-20	100	100
531	CD45RB-TotalA	21	12.9306	4.83948	3906812	0.737672	5.17939e-13	7.19359e-12	100	100
532	CD314-TotalA	21	6.07465	3.93055	4206016	0.794167	4.00505e-19	6.2579e-18	100	100
533	CD49f-TotalA	21	4.31011	3.18259	4748169	0.896534	2.01699e-33	2.52123e-31	100	100
534	CD127-TotalA	21	3.82943	1.95046	3828228	0.722834	1.29025e-11	1.61282e-10	100	100
535	CD29-TotalA	21	3.7007	1.88926	4484297	0.846711	6.0782e-26	1.51955e-24	100	100
536	CD126-TotalA	21	4.42965	1.65735	3675386	0.693975	3.79287e-09	3.38649e-08	100	99.9942
537	CD230-TotalA	21	5.27996	1.65355	3.63387e+06	0.686136	1.55983e-08	1.14694e-07	100	100
538	CD44-IM7-TotalA	21	4.5211	1.58318	3684481	0.695692	2.76197e-09	2.65574e-08	100	99.9985
539	CD90-TotalA	21	4.55827	1.57247	3441297	0.649775	5.35997e-06	3.31205e-05	100	100
540	CD44-BJ18-TotalA	21	4.13922	1.33035	3602764	0.680263	4.34061e-08	3.01431e-07	100	100
541	CD31-TotalA	21	3.45941	1.32765	3.79152e+06	0.715903	5.41065e-11	6.14847e-10	100	100
542	CD226-TotalA	21	2.35247	1.12944	3731975	0.70466	5.04839e-10	5.25874e-09	100	100
543	CD95-TotalA	21	5.04733	0.962286	3254004	0.614411	0.000509303	0.00244857	100	100
544	CD270-TotalA	21	3.15998	0.586903	3197652	0.603771	0.00161843	0.006976	100	100
545	CD184-TotalA	21	0.966987	0.417713	3195677	0.603398	0.00168237	0.00700987	100	100
546	CD194-TotalA	21	1.52431	0.296583	3193883	0.603059	0.00174245	0.00702602	100	100
547	CD123-TotalA	22	28.6071	28.4039	4645582	0.900529	3.17762e-33	1.98601e-31	100	100
548	FCeR1a-TotalA	22	19.8183	19.6647	4670883	0.905434	5.31158e-34	6.63947e-32	100	100
549	CD192-TotalA	22	15.4806	13.6943	4365603	0.846256	2.99596e-25	6.24157e-24	100	99.8343
550	CD10-TotalA	22	10.1017	9.97046	4630633	0.897631	9.05175e-33	3.77156e-31	100	100
551	Ig-Lambda-TotalA	22	8.81912	6.77918	4325081	0.838401	3.43715e-24	6.13777e-23	100	99.9884
552	CD164-TotalA	22	8.87969	5.99979	4428369	0.858423	6.13824e-27	1.53456e-25	100	100
553	CD195-TotalA	22	6.12543	4.92576	3920625	0.759999	6.40744e-15	5.33954e-14	100	100
554	CD59-TotalA	22	5.71333	4.5756	4585188	0.888822	2.08361e-31	6.51128e-30	100	100
555	CD38-TotalA	22	10.4541	4.18416	4321121	0.837634	4.34984e-24	6.79663e-23	100	100
556	CD177-TotalA	22	4.53937	4.1708	3985779	0.772629	2.97481e-16	2.65608e-15	100	100
557	CD218a-TotalA	22	6.59797	3.51537	3811324	0.738811	8.0454e-13	5.58709e-12	100	99.9913
558	CD162-TotalA	22	7.95296	3.31614	4144972	0.803488	9.06636e-20	9.44413e-19	100	100
559	CD90-TotalA	22	6.16725	3.18316	3808793	0.738321	8.95587e-13	5.89202e-12	100	100
560	CD32-TotalA	22	3.87699	3.05153	4223022	0.818617	1.25699e-21	1.74582e-20	100	100
561	CD49f-TotalA	22	4.00662	2.87868	4219501	0.817935	1.5313e-21	1.91412e-20	100	100
562	CD84-TotalA	22	3.1872	2.41305	4135887	0.801727	1.47222e-19	1.41559e-18	100	100
563	CD95-TotalA	22	6.14507	2.0612	3.49526e+06	0.677544	1.01864e-07	3.85848e-07	100	100
564	CD63-TotalA	22	3.56348	2.0287	3740191	0.725022	1.50994e-11	9.43712e-11	100	99.9985
565	CD11b-TotalA	22	2.98177	1.78752	3828522	0.742145	3.86126e-13	2.83916e-12	100	99.9622
566	CD49b-TotalA	22	1.85188	1.6977	4202078	0.814557	4.04219e-21	4.5934e-20	100	100
567	CD39-TotalA	22	2.88036	1.4772	3602970	0.698423	2.69146e-09	1.24605e-08	100	99.9477
568	CD35-TotalA	22	3.61432	1.31047	3509879	0.680377	6.36163e-08	2.48501e-07	100	100
569	CD29-TotalA	22	2.94677	1.13445	3830152	0.742461	3.5999e-13	2.81242e-12	100	100
570	CD31-TotalA	22	3.17367	1.04156	3.42889e+06	0.664678	7.90917e-07	2.6017e-06	100	100
571	CD49d-TotalA	22	3.06348	0.581714	3120436	0.604885	0.00166193	0.00346234	100	100
572	CD47-TotalA	22	5.77842	0.576569	3.10288e+06	0.601481	0.00234423	0.00465125	100	100
573	C5L2-TotalA	22	0.81007	0.545973	3188341	0.618048	0.000400901	0.000911139	100	100
574	CD73-TotalA	22	0.554887	0.433386	3145908	0.609823	0.000991732	0.00213735	100	100
575	CD20-TotalA	23	16.4678	12.2749	1.03743e+06	0.886466	3.40719e-08	8.57643e-07	100	99.9956
576	CD22-TotalA	23	14.5339	10.8058	1038239	0.887159	3.22059e-08	8.57643e-07	100	99.9956
577	CD267-TotalA	23	11.6034	9.59367	1038767	0.88761	3.1044e-08	8.57643e-07	100	99.9811
578	CD1c-TotalA	23	12.7423	9.01814	983989	0.840803	1.13308e-06	1.57372e-05	100	99.9753
579	CD40-TotalA	23	9.21526	7.43505	1037330	0.886382	3.43057e-08	8.57643e-07	100	99.9971
580	C5L2-TotalA	23	6.5321	6.26895	926186	0.791411	3.15981e-05	0.000207882	100	100
581	LTBR-TotalA	23	6.181	5.79177	975792	0.833799	1.87019e-06	2.12521e-05	100	100
582	HLA-DR-TotalA	23	9.67803	5.46354	939909	0.803137	1.49725e-05	0.000116973	100	99.9361
583	CD235ab-TotalA	23	5.49374	5.34059	949547	0.811373	8.71979e-06	7.26649e-05	100	100
584	CD83-TotalA	23	5.32132	5.18633	1062276	0.907698	5.80356e-09	7.25445e-07	100	100
585	CD86-TotalA	23	7.19146	5.1651	883649	0.755064	0.000269941	0.00140594	100	99.9375
586	CD107a-TotalA	23	4.97156	4.77002	1031912	0.881752	4.98643e-08	9.21378e-07	100	100
587	IgM-TotalA	23	6.21284	4.53997	871649	0.74481	0.000472069	0.00226956	100	99.9985
588	CD138-DL101-TotalA	23	4.49743	4.35103	869403	0.742891	0.000522951	0.00242107	100	100
589	CD137-TotalA	23	4.27116	4.16822	898958	0.768145	0.00012847	0.000729946	100	100
590	CD274-TotalA	23	3.59093	3.40809	1031414	0.881327	5.15972e-08	9.21378e-07	100	100
591	CD135-TotalA	23	2.89583	2.76003	951793	0.813292	7.67297e-06	6.85087e-05	100	100
592	CD268-TotalA	23	3.26356	2.2029	979183	0.836696	1.52182e-06	1.90228e-05	100	99.9971
593	CD35-TotalA	23	4.1821	1.8773	848653	0.72516	0.00130214	0.0050865	100	100
594	CD69-TotalA	23	2.12212	1.45756	847783	0.724417	0.00135114	0.00511795	100	100
595	CD205-TotalA	23	2.07756	1.08058	830311	0.709487	0.00277445	0.00963352	100	100
596	CD11c-TotalA	23	1.37725	0.995662	851848	0.72789	0.00113594	0.00458041	100	100
