# Supplementary material for: Single cell multi-omic reference atlases of non-human primate immune tissues reveals CD102 as a biomarker for long-lived plasma cells
Source: Commun Biol. 2022 Dec 21;5:1399. doi: 10.1038/s42003-022-04216-9 (PMC9770566; doi:10.1038/s42003-022-04216-9)
Supplement: Supplementary file 8 — Supplementary Data 6 [file 42003_2022_4216_MOESM8_ESM.xlsx]

## Sheet: RNA
	feature	group	avgExpr	logFC	statistic	auc	pval	padj	pct_in	pct_out
1	TCF7	0	1.73494	0.741613	5.25079e+08	0.698197	0	0	87.5079	53.9378
2	LEF1	0	1.25664	0.671399	5.30053e+08	0.70481	0	0	74.469	37.7447
3	RGS10	0	1.17608	0.644986	529970478	0.7047	0	0	72.0785	36.5459
4	IL7R	0	1.92012	0.630888	4.76169e+08	0.633161	0	0	84.6618	55.0209
5	CD3D	0	2.27831	0.628676	4.67328e+08	0.621405	0	0	96.8875	70.8631
6	CD3E	0	1.77655	0.624477	493521885	0.656235	0	0	89.6179	58.1222
7	PLAC8	0	1.23028	0.579568	4.95583e+08	0.658976	0	0	67.2836	34.6339
8	PECAM1	0	1.29922	0.529134	4.99054e+08	0.663591	0	0	74.8545	49.7363
9	ITGA6	0	1.12437	0.498525	492271807	0.654573	0	0	67.7532	41.2709
10	FYB1	0	1.50713	0.484	4.74007e+08	0.630286	0	0	81.9979	54.9412
11	RFLNB	0	0.856311	0.45679	488775070	0.649923	0	0	55.6677	29.3475
12	GIMAP7	0	1.56357	0.449614	4.6264e+08	0.615171	0	0	82.5657	57.9742
13	ADD3	0	1.07491	0.434112	4.82579e+08	0.641685	0	0	66.3442	45.5159
14	ZFP36L2	0	2.12737	0.428642	464795583	0.618037	0	0	90.4241	80.5728
15	RPS24	0	3.90278	0.427125	558671680	0.742864	0	0	99.9509	99.5106
16	CD3G	0	1.12553	0.41983	477211393	0.634547	0	0	70.1647	45.8536
17	ENSMMUG00000002676	0	4.55477	0.416946	6.03039e+08	0.80186	0	0	99.993	99.8729
18	TPT1	0	4.91432	0.400196	5.93762e+08	0.789524	0	0	99.993	99.9791
19	ENSMMUG00000016894	0	3.28887	0.399498	5.12368e+08	0.681294	0	0	99.1868	97.8376
20	RASGRP1	0	1.09433	0.398267	471320752	0.626714	0	0	66.3372	47.1339
21	ENSMMUG00000000050	0	2.91824	0.385792	492347260	0.654673	0	0	97.0487	95.0379
22	RCAN3	0	0.741588	0.384657	475841361	0.632725	0	0	50.9569	27.4981
23	ENSMMUG00000010691	0	3.46492	0.361504	547352434	0.727813	0	0	99.9229	99.2811
24	ENSMMUG00000038348	0	4.33977	0.361484	5.72094e+08	0.760711	0	0	99.986	99.8236
25	RIPOR2	0	1.70618	0.359165	4.56122e+08	0.606505	0	0	84.7529	72.6536
26	SELL	0	1.42051	0.355811	4.51379e+08	0.600198	0	0	77.5815	58.8961
27	CHD3	0	0.920691	0.35391	463233081	0.61596	0	0	58.8013	40.3642
28	EEF1G	0	2.95848	0.347962	510234713	0.678458	0	0	99.5584	97.8073
29	ENSMMUG00000020073	0	4.72382	0.343227	600199890	0.798084	0	0	100	99.9317
30	SCML4	0	0.896782	0.340292	458484492	0.609646	0	0	57.3361	38.2417
31	CA6	0	0.585408	0.334976	4.61098e+08	0.61312	0	0	39.9299	18.181
32	RPS16	0	4.35341	0.334389	573514575	0.762601	0	0	100	99.8881
33	ENSMMUG00000045571	0	3.43449	0.326807	504084673	0.67028	0	0	99.6916	98.8695
34	RPS13	0	4.35826	0.323066	5.70671e+08	0.75882	0	0	99.993	99.8483
35	RPL32	0	4.46643	0.317756	5.55332e+08	0.738424	0	0	99.986	99.8824
36	BCL9L	0	0.812757	0.313215	4.55111e+08	0.60516	0	0	54.2026	36.9594
37	RPL10A	0	4.03618	0.311258	534417657	0.710614	0	0	99.972	99.7458
38	RPL7	0	2.52695	0.309306	484091822	0.643696	0	0	98.2615	95.1119
39	RPL27A	0	4.12673	0.309138	545516374	0.725372	0	0	99.993	99.8046
40	RPL22	0	3.69265	0.305705	537769007	0.71507	0	0	99.9509	99.6719
41	RPS21	0	2.54713	0.301588	462233827	0.614631	0	0	94.4409	91.8892
42	ENSMMUG00000046078	0	0.725621	0.300599	438792154	0.583461	0	0	39.5513	22.574
43	LCK	0	1.20953	0.297302	446602409	0.593846	8.94388e-276	4.96752e-274	74.3989	57.8566
44	EIF3E	0	1.78168	0.296747	4.57291e+08	0.608059	0	0	90.2348	82.4545
45	RPS3	0	3.99457	0.295163	534112096	0.710207	0	0	99.979	99.816
46	ENSMMUG00000019544	0	3.99939	0.295058	5.10767e+08	0.679166	0	0	99.9439	99.7136
47	SPOCK2	0	1.14914	0.292246	443090601	0.589176	2.11988e-257	1.10993e-255	70.7606	51.4397
48	ENSMMUG00000018240	0	4.46768	0.289359	5.29844e+08	0.704532	0	0	99.993	99.8976
49	ENSMMUG00000003073	0	3.51206	0.285317	510823933	0.679241	0	0	99.9439	99.4594
50	RPL23	0	3.64031	0.285005	517222725	0.68775	0	0	99.9509	99.6434
51	ENSMMUG00000038586	0	1.6705	0.283522	4.53445e+08	0.602945	0	0	83.9327	78.2606
52	ENSMMUG00000005072	0	3.67825	0.283495	520202794	0.691712	0	0	99.9229	99.503
53	SATB1	0	0.63021	0.281118	446091826	0.593167	0	0	42.8321	26.2595
54	RPL27	0	3.75391	0.280633	523658825	0.696308	0	0	99.9579	99.6282
55	ENSMMUG00000013429	0	4.58754	0.280632	5.44432e+08	0.723929	0	0	100	99.9355
56	RPL24	0	3.53211	0.280047	5.08865e+08	0.676636	0	0	99.8878	99.4366
57	RPS14	0	4.40608	0.277795	546276611	0.726383	0	0	100	99.8729
58	ENSMMUG00000020582	0	3.6772	0.276483	5.0139e+08	0.666697	0	0	99.8948	99.5125
59	ACTG1	0	2.86114	0.276	4.4062e+08	0.585891	3.68599e-218	1.61134e-216	98.8644	95.3452
60	ENSMMUG00000042008	0	4.42594	0.27495	550583131	0.732109	0	0	100	99.9241
61	STMN1	0	0.746732	0.271226	444875228	0.591549	0	0	49.7231	33.3365
62	SIRPG	0	0.923248	0.270108	4.41972e+08	0.587688	7.25115e-269	3.96707e-267	59.6285	42.5398
63	RPS20	0	4.09349	0.269303	5.02173e+08	0.667739	0	0	99.9649	99.7932
64	RPS5	0	4.05433	0.263226	5.21674e+08	0.693668	0	0	99.9159	99.7155
65	RPS28	0	3.96033	0.260552	494652542	0.657738	0	0	99.9159	99.6225
66	RPS4X	0	4.0331	0.254366	491662872	0.653763	0	0	99.986	99.7838
67	ENSMMUG00000028889	0	3.65978	0.2539	5.01851e+08	0.66731	0	0	99.9439	99.6131
68	RPL9	0	2.62108	0.252571	469795868	0.624686	0	0	98.9975	96.9499
69	ACTN1	0	0.542113	0.25144	442706577	0.588666	0	0	39.0396	23.0121
70	IL7R	1	2.43565	1.16458	3.81563e+08	0.747146	0	0	91.7132	56.7546
71	ITGB1	1	1.72034	1.09017	3.7907e+08	0.742264	0	0	73.2817	36.7244
72	FOS	1	2.85913	0.82423	356546537	0.698161	0	0	94.3121	84.4602
73	FYB1	1	1.82202	0.80068	368630815	0.721823	0	0	89.5703	56.3526
74	GIMAP7	1	1.86679	0.756115	358150020	0.701301	0	0	90.0832	59.1613
75	CD2	1	1.72276	0.753571	360535312	0.705971	0	0	86.504	53.3344
76	CD3D	1	2.42503	0.738193	343183920	0.671995	0	0	96.6374	73.356
77	S100A11	1	2.05586	0.735676	359855463	0.70464	0	0	90.8241	69.8378
78	CD69	1	2.59566	0.724688	347413136	0.680277	0	0	92.9899	81.4368
79	CD40LG	1	1.01491	0.706514	3.63498e+08	0.711773	0	0	60.6406	20.5422
80	VIM	1	2.107	0.675713	352509389	0.690256	0	0	90.5506	73.289
81	ICOS	1	0.920811	0.655364	359492549	0.70393	0	0	57.278	18.424
82	ZFP36L2	1	2.31274	0.601505	3.40167e+08	0.666088	0	0	91.679	81.3131
83	KCNA3	1	0.894711	0.586387	345762687	0.677045	0	0	54.5423	21.097
84	CD3E	1	1.77361	0.562181	3.26245e+08	0.638827	0	0	89.2055	61.1558
85	TCF7	1	1.63378	0.555249	330186762	0.646545	0	0	84.6575	57.5345
86	SPOCK2	1	1.38229	0.532952	3.37435e+08	0.660739	0	0	79.1063	52.0047
87	PLAAT3	1	0.922442	0.525678	3.43708e+08	0.673021	0	0	60.3442	27.8121
88	GPRIN3	1	1.08831	0.523612	338529823	0.662882	0	0	66.0549	39.2067
89	NFKBIZ	1	1.22191	0.476877	3.23894e+08	0.634222	0	0	67.3772	47.5572
90	MT1M	1	0.716518	0.472993	330050374	0.646278	0	0	44.8991	16.3248
91	S100A6	1	1.515	0.451903	319861740	0.626328	0	0	76.838	58.8727
92	AHNAK	1	1.00215	0.45138	3.20927e+08	0.628413	0	0	57.0044	33.2938
93	PTPRC	1	2.78753	0.446797	348660077	0.682718	0	0	98.7234	95.4425
94	SIRPG	1	1.08878	0.435099	3.2588e+08	0.638111	0	0	67.7191	42.9327
95	KLF6	1	1.87154	0.431935	309502988	0.606044	3.69044e-231	4.40754e-229	82.5373	69.5819
96	ITM2A	1	1.01681	0.424569	3.21902e+08	0.630323	0	0	61.4841	38.8374
97	CAPG	1	0.977908	0.412828	3.24171e+08	0.634765	0	0	62.4074	40.5861
98	EVL	1	1.46974	0.408089	3.24422e+08	0.635257	0	0	82.1726	67.2095
99	ACTG1	1	2.99339	0.402143	326474691	0.639277	0	0	98.4612	95.738
100	ABRACL	1	1.55071	0.393032	322056455	0.630625	0	0	83.358	69.9942
101	MBNL1	1	2.71798	0.392312	338786232	0.663384	0	0	98.7462	95.884
102	GIMAP6	1	0.920066	0.389676	319997621	0.626594	0	0	59.8997	37.3274
103	COA1	1	0.733596	0.37511	317047260	0.620817	0	0	48.1705	26.5306
104	ENSMMUG00000018687	1	0.875492	0.372716	318964303	0.62457	0	0	57.8251	36.903
105	TSPO	1	0.900359	0.365546	317191678	0.621099	0	0	58.9422	38.1725
106	SH3KBP1	1	1.17298	0.365308	3.17147e+08	0.621013	0	0	71.1387	54.5558
107	ENSMMUG00000013257	1	2.97229	0.364812	327318712	0.640929	0	0	99.3959	96.1984
108	CD3G	1	1.11134	0.363892	314919506	0.61665	0	0	70.1242	48.1533
109	ITGA6	1	1.04752	0.363055	313335120	0.613548	1.33279e-303	2.48511e-301	65.2	44.1541
110	ITK	1	0.730324	0.357467	318279213	0.623229	0	0	50.8606	27.6043
111	TRIB2	1	0.631533	0.347047	315625525	0.618033	0	0	43.9872	21.6433
112	GIMAP8	1	0.727624	0.34003	314192258	0.615226	0	0	49.9601	28.6212
113	ENSMMUG00000023207	1	1.50186	0.339748	3.15797e+08	0.618369	2.3077e-286	3.941e-284	82.7425	71.4543
114	ZFP36	1	1.87519	0.336712	3.04037e+08	0.59534	8.28966e-185	7.65035e-183	84.7373	76.9927
115	CDC42SE2	1	1.43566	0.334741	3.1395e+08	0.614751	1.67915e-270	2.51501e-268	81.1011	69.4822
116	TESC	1	0.696845	0.333031	311699422	0.610345	0	0	47.1674	27.0838
117	NDFIP1	1	1.10264	0.329569	3.12747e+08	0.612396	1.41678e-276	2.2318e-274	70.318	53.9322
118	INPP4B	1	0.559941	0.329408	3.15422e+08	0.617635	0	0	40.5563	17.6991
119	LEF1	1	1.01312	0.327838	306783675	0.600719	1.239e-242	1.64059e-240	62.8063	42.9671
120	LCP1	1	2.22821	0.327776	316383481	0.619517	1.76471e-286	3.04213e-284	93.708	88.9318
121	GPR183	1	1.56992	0.327314	2.96582e+08	0.580743	2.64322e-138	1.83649e-136	75.2422	61.8412
122	STK17A	1	1.42819	0.323152	3.11612e+08	0.610174	2.09548e-250	2.8155e-248	79.0608	68.2729
123	LCK	1	1.24835	0.31392	306682016	0.60052	2.52361e-215	2.74488e-213	75.4474	59.2593
124	ENSMMUG00000006165	1	1.03015	0.309847	3.07593e+08	0.602304	8.03876e-236	1.02009e-233	65.6446	50.1306
125	CALM1	1	2.55835	0.304425	3.20687e+08	0.627943	0	0	97.3897	95.0852
126	NABP1	1	0.710022	0.301197	306431767	0.60003	2.54972e-285	4.27441e-283	48.4213	30.961
127	ENSMMUG00000000983	1	1.46402	0.299149	309871342	0.606765	6.83116e-233	8.26661e-231	82.1612	72.6465
128	FYN	1	0.850304	0.297481	306775022	0.600702	1.35306e-254	1.87307e-252	57.6884	38.937
129	ZAP70	1	0.735415	0.297382	308484361	0.604049	2.40218e-297	4.3895e-295	52.2056	32.7544
130	2022-09-09	1	1.08569	0.297107	3.06526e+08	0.600214	2.38184e-219	2.67015e-217	69.0186	54.9457
131	SMCO4	1	0.689474	0.296505	3.10122e+08	0.607256	0	0	50.1197	30.6311
132	ETS1	1	1.63309	0.295358	3.04807e+08	0.596848	8.55794e-191	8.06079e-189	85.7403	76.1922
133	RASGRP1	1	1.03575	0.293286	303298929	0.593896	1.90514e-200	1.91278e-198	65.2342	49.1119
134	IQGAP2	1	0.610063	0.292479	306511271	0.600186	0	0	42.779	23.7013
135	ENSMMUG00000046078	1	0.740599	0.289474	288295196	0.564517	1.5596e-140	1.10033e-138	35.9968	24.7114
136	SLC9A9	1	0.687835	0.287865	3.05591e+08	0.598384	4.52758e-285	7.52114e-283	47.4524	29.2311
137	ARID5B	1	0.777851	0.28216	302877322	0.59307	4.1818e-235	5.19823e-233	51.2595	33.8349
138	ATM	1	1.36104	0.274748	3.00338e+08	0.588099	9.08029e-162	7.40732e-160	76.3479	66.5189
139	LIMS1	1	0.765586	0.274356	3.00836e+08	0.589072	2.83808e-211	3.01513e-209	50.6896	35.3587
140	TNIK	1	0.75318	0.271204	3.03108e+08	0.593522	2.50941e-234	3.09827e-232	52.3424	34.5942
141	CYB5A	1	0.699593	0.269588	3.04381e+08	0.596014	7.19384e-255	1.00346e-252	50.1083	32.7132
142	TIAM1	1	0.447673	0.265985	305753882	0.598703	0	0	33.7171	14.3149
143	GMFG	1	2.13021	0.264976	3.10647e+08	0.608285	2.03595e-235	2.56572e-233	94.6996	91.196
144	PSIP1	1	1.16989	0.264617	2.9862e+08	0.584734	1.60419e-154	1.24209e-152	70.6258	58.5687
145	CAMK4	1	0.649093	0.262928	3.03069e+08	0.593445	2.31679e-262	3.33344e-260	46.5291	28.3155
146	ENSMMUG00000022610	1	0.721481	0.260443	300380279	0.588181	7.04684e-213	7.57452e-211	49.9145	33.5103
147	FLT3LG	1	0.630261	0.259082	3.02659e+08	0.592644	7.31247e-259	1.02785e-256	45.8452	28.2227
148	STMN1	1	0.757438	0.257957	300030583	0.587496	1.14253e-205	1.17289e-203	50.872	34.7093
149	MYH9	1	1.21091	0.254837	2.98918e+08	0.585318	4.33066e-154	3.32497e-152	72.3014	62.4579
150	PTGER4	1	0.919547	0.252952	296199580	0.579994	3.33035e-151	2.50434e-149	57.9619	45.6624
151	PDE4B	1	0.876633	0.251311	295053876	0.577751	3.03949e-146	2.21277e-144	55.1351	43.5134
152	PLAC8	2	1.91198	1.29458	392173667	0.821347	0	0	89.0136	35.0539
153	TCF7	2	1.70716	0.632482	3.18961e+08	0.668014	0	0	89.2109	57.2127
154	CD3E	2	1.82856	0.618365	311740956	0.652893	0	0	93.3292	60.9036
155	PECAM1	2	1.40557	0.594825	327147319	0.685159	0	0	82.7497	51.2747
156	LEF1	2	1.24681	0.590028	3.26422e+08	0.68364	0	0	77.9285	41.1074
157	CD3D	2	2.28268	0.567923	288157474	0.603501	6.24748e-204	4.24388e-202	98.3477	73.3826
158	ID2	2	1.2011	0.561751	3.12495e+08	0.654473	0	0	65.8076	35.5091
159	RGS10	2	1.14609	0.543439	3.23426e+08	0.677365	0	0	74.7719	39.8896
160	GIMAP7	2	1.67664	0.531253	304140155	0.636974	0	0	89.5684	59.5805
161	IL7R	2	1.87523	0.513853	2.90593e+08	0.608603	7.44779e-235	5.9171e-233	85.6967	57.9771
162	CA6	2	0.761549	0.500362	323515698	0.677553	0	0	54.254	18.4815
163	RFLNB	2	0.933044	0.496338	320198771	0.670607	0	0	64.18	30.9265
164	ENSMMUG00000046078	2	0.914779	0.484388	2.99981e+08	0.628263	0	0	48.656	23.0947
165	ENSMMUG00000000050	2	3.03682	0.480373	325531116	0.681774	0	0	98.8779	94.9962
166	RPS21	2	2.70211	0.446379	314569985	0.658818	0	0	97.3859	91.7503
167	SELL	2	1.51128	0.421893	2.95025e+08	0.617885	2.06142e-274	1.98255e-272	83.0826	60.0917
168	ENSMMUG00000016894	2	3.341	0.417046	3.27861e+08	0.686654	0	0	99.7534	97.9006
169	ENSMMUG00000019544	2	4.13184	0.414907	3.61178e+08	0.756432	0	0	99.9877	99.7316
170	RPL22L1	2	2.11414	0.414188	300639331	0.629642	0	0	94.9568	83.7707
171	RIPOR2	2	1.77756	0.402834	295126393	0.618096	2.07036e-265	1.85449e-263	88.6683	73.3792
172	ITGA6	2	1.08301	0.399352	300269089	0.628867	0	0	71.0604	43.5839
173	RPS24	2	3.8998	0.379078	3.43124e+08	0.718619	0	0	100	99.5499
174	ENSMMUG00000013429	2	4.69313	0.371435	3.8744e+08	0.811434	0	0	100	99.9423
175	RPL10A	2	4.11088	0.36371	3.61721e+08	0.757568	0	0	100	99.7656
176	SPOCK2	2	1.23255	0.35659	290702788	0.608832	1.61152e-243	1.33245e-241	78.7546	52.3584
177	PDE3B	2	0.48036	0.355279	305252472	0.639304	0	0	37.9285	10.2166
178	RPL32	2	4.52843	0.355082	367325574	0.769306	0	0	100	99.8913
179	EEF1B2	2	2.90859	0.353097	3.19044e+08	0.668188	0	0	99.6917	97.1363
180	RPS4X	2	4.14203	0.351707	3.43877e+08	0.720196	0	0	100	99.803
181	RPL7	2	2.59089	0.349712	3.13731e+08	0.657061	0	0	99.1985	95.3121
182	ENSMMUG00000029598	2	1.54208	0.347829	2.95334e+08	0.618531	1.16528e-267	1.07001e-265	87.9531	72.7847
183	CCND3	2	0.974344	0.345387	296790694	0.621582	0	0	68.767	44.7813
184	LBH	2	1.18823	0.345197	292961568	0.613563	5.03776e-261	4.38357e-259	75.635	55.6042
185	ITM2B	2	2.3582	0.344012	2.99698e+08	0.62767	3.07763e-305	3.19531e-303	98.693	92.5299
186	ENSMMUG00000045571	2	3.47949	0.343844	324438458	0.679486	0	0	99.8767	98.9299
187	ENSMMUG00000018391	2	4.05231	0.335523	355574962	0.744697	0	0	99.9753	99.752
188	ENSMMUG00000005072	2	3.74877	0.33409	349850245	0.732707	0	0	99.963	99.5414
189	RPS16	2	4.37594	0.325068	3.62799e+08	0.759825	0	0	100	99.8998
190	HNRNPH2	2	2.41321	0.32334	296600846	0.621185	2.87618e-275	2.78077e-273	97.0654	91.6926
191	SATB1	2	0.692548	0.322654	2.94978e+08	0.617785	0	0	50.7891	26.896
192	RPS28	2	4.03844	0.32219	331319795	0.693898	0	0	99.9877	99.6433
193	RPS12	2	4.54047	0.318328	3.58898e+08	0.751655	0	0	100	99.8913
194	NPM3	2	0.584483	0.317075	2.98404e+08	0.624962	0	0	46.5228	21.9023
195	RPL28	2	4.26701	0.31453	3.63187e+08	0.760639	0	0	99.9877	99.8641
196	RPS6	2	4.08733	0.314185	355332214	0.744188	0	0	100	99.8437
197	SCML4	2	0.902421	0.311132	2.89734e+08	0.606804	1.36389e-264	1.20983e-262	62.1825	39.5703
198	RPS15	2	4.51235	0.310054	373383287	0.781993	0	0	100	99.9406
199	ENSMMUG00000028889	2	3.73137	0.308812	338651948	0.709254	0	0	99.9753	99.6433
200	ENSMMUG00000038348	2	4.32544	0.30739	3.44778e+08	0.722085	0	0	99.9877	99.8403
201	ENSMMUG00000002676	2	4.49228	0.302257	342509392	0.717333	0	0	100	99.8845
202	ENSMMUG00000015270	2	4.54756	0.299814	3.62554e+08	0.759313	0	0	100	99.9117
203	BCL9L	2	0.829638	0.299676	289373107	0.606047	1.59087e-266	1.43202e-264	59.5314	38.028
204	ENSMMUG00000023807	2	4.51173	0.297808	337044305	0.705887	0	0	99.9877	99.8964
205	FYB1	2	1.38245	0.291546	2.73176e+08	0.572125	5.00851e-105	1.90668e-103	82.0469	57.7631
206	EIF3E	2	1.80246	0.289366	2.85046e+08	0.596985	1.08533e-177	6.56698e-176	93.3539	82.8382
207	ENSMMUG00000041188	2	3.55751	0.286395	323820531	0.678192	0	0	99.9753	99.4938
208	RPL27A	2	4.13396	0.285039	338742408	0.709443	0	0	100	99.8234
209	EIF3K	2	2.63605	0.284765	3.00665e+08	0.629697	0	0	99.2972	96.5554
210	CD3G	2	1.0434	0.282489	282136455	0.590891	3.90358e-176	2.34639e-174	71.4427	48.2191
211	RPS2.1	2	3.25163	0.281202	311998913	0.653433	0	0	99.963	98.8535
212	RPS13	2	4.3504	0.280342	3.45716e+08	0.724048	0	0	99.9877	99.8641
213	GZMM	2	0.523169	0.279246	2.94485e+08	0.616754	0	0	38.5573	13.2399
214	ACTN1	2	0.584222	0.273063	290216655	0.607814	0	0	46.2022	23.7011
215	ADD3	2	0.972855	0.272612	2.83021e+08	0.592743	6.03719e-185	3.778e-183	66.9051	47.6161
216	EIF3G	2	1.52932	0.271249	2.8222e+08	0.591065	2.09728e-158	1.12057e-156	86.1776	74.7635
217	RSL24D1	2	1.54449	0.2692	281732341	0.590045	1.39128e-154	7.28446e-153	87.8175	76.073
218	RPS5	2	4.08327	0.268638	3.34871e+08	0.701335	0	0	99.9753	99.7282
219	ENSMMUG00000043473	2	1.12901	0.268269	277738467	0.58168	5.0861e-139	2.4522e-137	67.4599	52.727
220	ARHGEF1	2	1.196	0.26817	2.81906e+08	0.590408	1.66099e-161	9.06009e-160	77.9285	62.0773
221	FBL	2	1.07067	0.267907	2.82955e+08	0.592606	4.02943e-174	2.38284e-172	72.9223	56.1631
222	EEF1G	2	2.91864	0.266252	301051145	0.630505	0	0	99.6671	97.9754
223	RPL8	2	4.11459	0.265201	335620052	0.702904	0	0	99.9877	99.8709
224	PFDN5	2	1.28979	0.264102	277843820	0.581901	1.82335e-132	8.3504e-131	76.3625	63.251
225	NOP53	2	1.60714	0.263376	2.80842e+08	0.58818	7.41058e-148	3.69983e-146	89.4698	78.5121
226	RPL24	2	3.54179	0.261786	3.17215e+08	0.664359	0	0	100	99.4684
227	ENSMMUG00000010691	2	3.41034	0.261603	3.14942e+08	0.659598	0	0	99.963	99.3427
228	ENSMMUG00000038586	2	1.67702	0.261306	278844921	0.583997	2.06653e-134	9.63308e-133	88.3724	78.242
229	RPL12	2	3.80173	0.260121	3.15448e+08	0.660658	0	0	99.9753	99.6059
230	ENSMMUG00000017928	2	4.67031	0.259725	346757502	0.72623	0	0	100	99.9813
231	ENSMMUG00000041391	2	1.03323	0.258791	277825435	0.581862	5.90871e-144	2.91811e-142	65.857	48.3176
232	ENSMMUG00000020073	2	4.68104	0.258666	3.44203e+08	0.72088	0	0	100	99.9389
233	ENSMMUG00000004545	2	2.81686	0.258086	291251199	0.60998	5.31804e-227	4.10028e-225	99.5068	97.1533
234	ENSMMUG00000000558	2	2.58847	0.25643	289767305	0.606873	1.73987e-214	1.25662e-212	98.7916	95.0777
235	RPS29	2	3.34754	0.253782	289786218	0.606912	1.26154e-214	9.1841e-213	99.4821	98.0484
236	ENSMMUG00000028844	2	3.90549	0.252526	3.33365e+08	0.698182	0	0	100	99.8352
237	NRIP1	2	0.714298	0.251393	283377137	0.593489	6.64851e-227	5.10455e-225	52.6264	32.3499
238	MAMU-DRA	3	4.2875	3.42472	3.80782e+08	0.936905	0	0	99.9852	32.516
239	MAMU-DPA	3	3.29164	2.65789	3.81938e+08	0.939749	0	0	99.748	27.0909
240	CD79B	3	2.89136	2.37587	380431408	0.936042	0	0	99.0959	25.3561
241	MS4A1	3	2.9133	2.3366	368552201	0.906813	0	0	98.5771	23.3739
242	MEF2C	3	2.45647	2.07744	3.743e+08	0.920954	0	0	94.1011	20.0969
243	CD79A	3	2.44494	1.94398	3.74363e+08	0.92111	0	0	97.1543	28.3741
244	IGHM	3	2.27566	1.94236	3.64516e+08	0.896882	0	0	92.5597	18.6261
245	MAMU-DMA	3	2.313	1.91782	3.73761e+08	0.91963	0	0	95.9834	21.777
246	MAMU-DPB	3	2.33401	1.8971	3.62695e+08	0.892401	0	0	92.4559	23.2295
247	IGKC	3	2.25987	1.73904	2.86103e+08	0.703949	0	0	60.1304	28.6314
248	SWAP70	3	2.09806	1.67268	3.56016e+08	0.875969	0	0	91.5814	22.441
249	MAMU-DMB	3	1.96904	1.61063	3.5856e+08	0.882227	0	0	90.6032	20.3825
250	IFI30	3	1.98863	1.5586	3.46106e+08	0.851585	0	0	87.7131	23.12
251	HVCN1	3	1.76044	1.55353	362210827	0.89121	0	0	85.8159	14.5174
252	CD74	3	1.7857	1.44775	3.51196e+08	0.864109	0	0	86.4977	20.9087
253	HLA-DQA1	3	1.65406	1.36066	333128118	0.819653	0	0	76.8045	16.6241
254	CD37	3	2.75463	1.28242	352964155	0.868459	0	0	98.7846	79.0249
255	NCF1	3	1.52519	1.24995	3.36049e+08	0.826839	0	0	78.3015	17.9969
256	BANK1	3	1.50335	1.1917	331016221	0.814457	0	0	79.0277	17.6649
257	SH3BP5	3	1.54879	1.13932	328044932	0.807146	0	0	80.1393	26.7074
258	FCRL1	3	1.28541	1.1245	3.23881e+08	0.796901	0	0	67.3188	11.0312
259	CYBB	3	1.4126	1.11925	3.26175e+08	0.802546	0	0	75.4409	18.1049
260	SNX29	3	1.28208	1.0775	3.25249e+08	0.800267	0	0	69.2456	16.551
261	RNASET2	3	1.69151	1.05916	3.20806e+08	0.789334	0	0	83.4149	41.7079
262	RGS1	3	1.98079	1.05741	302525401	0.744356	0	0	82.1106	50.7288
263	CTSH	3	1.48507	1.04595	3.20308e+08	0.788108	0	0	77.5604	29.7686
264	EAF2	3	1.24804	1.04566	321065116	0.789972	0	0	68.6379	13.6542
265	CD40	3	1.1907	0.947812	315233846	0.775625	0	0	68.6231	16.5992
266	CTSS	3	1.82114	0.935871	3.14399e+08	0.773571	0	0	85.727	57.7194
267	GRB2	3	1.75588	0.934373	317310455	0.780734	0	0	85.3268	55.4036
268	CD22	3	1.0882	0.887456	308550684	0.759181	0	0	63.4356	14.4942
269	CD83	3	1.1682	0.877451	2.99304e+08	0.736431	0	0	62.6501	20.4306
270	MAMU-DRB1	3	1.00149	0.83338	3.01462e+08	0.74174	0	0	58.0258	12.1169
271	SMC6	3	1.10561	0.806459	297405794	0.731759	0	0	62.5167	21.6724
272	CXCR4	3	1.76031	0.773608	2.93985e+08	0.723343	0	0	83.9484	60.5863
273	SNX5	3	1.05731	0.761461	297426797	0.731811	0	0	62.4129	24.0645
274	EVI2B	3	1.52256	0.761263	2.93702e+08	0.722646	0	0	77.6493	50.3187
275	FCHSD2	3	1.08008	0.744738	2.95304e+08	0.726587	0	0	63.2577	26.3505
276	PLEKHA2	3	1.15476	0.719483	2.92138e+08	0.718797	0	0	66.5926	33.434
277	CD19	3	0.921724	0.709529	2.92284e+08	0.719157	0	0	57.1069	15.3724
278	OSBPL8	3	1.32496	0.70929	2.85787e+08	0.703171	0	0	68.7861	44.5084
279	LYN	3	0.950757	0.70366	291260262	0.716638	0	0	58.6779	16.6207
280	STAP1	3	0.839536	0.702104	291407895	0.717001	0	0	51.9638	10.7723
281	RPS27A	3	5.43424	0.688981	384717533	0.946587	0	0	100	99.99
282	CR2	3	1.104	0.688329	2.82007e+08	0.693871	0	0	61.6867	23.0453
283	DGKD	3	1.00746	0.68134	288142817	0.708968	0	0	59.8044	26.2011
284	PIK3AP1	3	0.915776	0.673021	287312072	0.706924	0	0	56.2324	17.3429
285	BASP1	3	0.987035	0.672529	282488293	0.695055	0	0	57.2106	17.9322
286	TCF4	3	1.0389	0.669944	280994783	0.69138	0	0	59.6117	19.1192
287	2022-03-01	3	0.837203	0.669668	286098382	0.703938	0	0	51.119	12.8407
288	CSNK1G3	3	1.25435	0.653961	287337330	0.706986	0	0	70.6536	43.8096
289	ENSMMUG00000008227	3	0.797653	0.652881	2.85464e+08	0.702377	0	0	49.6369	11.1142
290	BLOC1S2	3	1.12392	0.644084	284243062	0.699373	0	0	65.9108	35.979
291	LMO2	3	0.812219	0.635342	283817437	0.698325	0	0	50.8226	12.434
292	ZNF318	3	0.837551	0.621226	2.81152e+08	0.691766	0	0	51.5933	17.9173
293	FTH1	3	3.23956	0.591225	3.10935e+08	0.765048	0	0	99.6888	98.1656
294	IFI16	3	1.82258	0.582369	280931724	0.691225	0	0	86.0382	72.2136
295	SEL1L3	3	0.75283	0.577479	2.78154e+08	0.68439	0	0	48.3178	13.7538
296	TIMM8A	3	0.739961	0.574205	279345811	0.687323	0	0	48.3919	13.777
297	ARPC3	3	2.14992	0.573375	289131663	0.711401	0	0	94.2048	84.6774
298	NT5C3A	3	0.882165	0.565675	2.72658e+08	0.670867	0	0	53.0458	25.3245
299	BTLA	3	0.798267	0.555432	273877519	0.673868	0	0	49.9185	19.6504
300	IRF8	3	0.798095	0.550363	273529683	0.673013	0	0	50.3187	16.9677
301	SMIM14	3	0.808572	0.549474	273712466	0.673462	0	0	51.0449	20.4373
302	LST1	3	0.958939	0.546347	2.68609e+08	0.660905	0	0	55.9656	30.8194
303	SYNGR2	3	0.85401	0.5461	2.73132e+08	0.672035	0	0	53.609	23.2677
304	TSPAN3	3	0.82555	0.544595	2.74812e+08	0.676168	0	0	52.8383	22.9075
305	UBE2J1	3	0.849265	0.533709	271338959	0.667622	0	0	53.0458	25.4391
306	RALGPS2	3	0.758208	0.532091	2.70497e+08	0.66555	0	0	47.4433	17.2765
307	CCR6	3	0.727409	0.523227	2.69116e+08	0.662154	0	0	45.4721	14.6535
308	DBNL	3	0.862942	0.518879	2.71154e+08	0.667166	0	0	54.9133	27.6619
309	HHEX	3	0.64987	0.517782	270926558	0.666608	0	0	42.241	10.3971
310	SAMSN1	3	0.844387	0.507051	2.56345e+08	0.63073	0	0	45.9908	24.8199
311	VAV3	3	0.72197	0.504131	268755319	0.661265	0	0	46.4947	18.065
312	SYK	3	0.684051	0.503369	269328090	0.662675	0	0	44.5383	13.2773
313	BLK	3	0.657748	0.494368	269866188	0.663999	0	0	43.9899	12.6681
314	PPP3CA	3	0.929102	0.494337	2.66501e+08	0.65572	0	0	56.7511	32.6903
315	SNX2	3	0.855865	0.48848	266119013	0.654779	0	0	53.6238	28.1467
316	ZFP36L1	3	1.63654	0.482982	2.63183e+08	0.647554	0	0	80.2875	67.7994
317	CEMIP2	3	0.831985	0.478986	2.61125e+08	0.642492	0	0	49.711	26.8634
318	FCRLA	3	0.66412	0.47584	2.63831e+08	0.649149	0	0	42.0335	12.2979
319	GPR183	3	1.71123	0.473443	251510417	0.618835	6.3472e-237	2.87798e-235	79.6947	61.7932
320	BACH2	3	0.859714	0.468694	259011075	0.63729	0	0	50.5558	29.2523
321	SYPL1	3	1.0559	0.461215	2.64295e+08	0.650291	0	0	64.1174	43.1522
322	EIF4G3	3	0.839491	0.45793	2.61568e+08	0.64358	0	0	52.3047	28.8389
323	MT-ATP6	3	3.71948	0.447832	271717769	0.668554	0	0	93.7305	92.005
324	DST	3	0.659661	0.444389	258964606	0.637176	0	0	41.3814	15.4404
325	CASP1	3	0.904918	0.440143	2.59508e+08	0.638512	0	0	55.4913	35.0161
326	CYBA	3	1.76733	0.439857	265310542	0.65279	0	0	86.7052	76.9929
327	KIAA0040	3	1.06011	0.437474	258468856	0.635956	0	0	61.7311	43.9656
328	TMEM273	3	0.556356	0.422299	2.58066e+08	0.634964	0	0	36.3124	10.4834
329	WDFY4	3	0.551024	0.421258	260582269	0.641156	0	0	37.5426	10.6428
330	TXNIP	3	1.90705	0.4116	2.53339e+08	0.623333	5.33604e-245	2.49375e-243	84.3782	78.6978
331	NIN	3	0.992602	0.408341	2.5251e+08	0.621293	1.64316e-286	8.83102e-285	57.2254	41.8473
332	RERE	3	0.812197	0.406196	2.55668e+08	0.629066	0	0	51.1487	32.6073
333	CXCR5	3	0.591511	0.396247	256114724	0.630164	0	0	39.5583	15.2993
334	RCSD1	3	1.02176	0.391004	2.5622e+08	0.630424	0	0	61.9683	46.2167
335	ERP44	3	0.815034	0.386695	253216063	0.623031	0	0	51.0894	34.2691
336	LSM10	3	0.776916	0.386113	2.54559e+08	0.626335	0	0	50.4224	31.686
337	CCNG2	3	0.64565	0.385806	251281418	0.618271	0	0	41.2331	21.2291
338	SP100	3	1.21744	0.38467	2.5557e+08	0.628824	1.28797e-285	6.82174e-284	69.2752	56.8329
339	CCDC88A	3	0.604347	0.382722	2.51632e+08	0.619135	0	0	38.4023	16.2588
340	ENSMMUG00000020721	3	0.538119	0.381267	2.51679e+08	0.619249	0	0	34.4153	11.8165
341	VPREB3	3	0.630537	0.379457	2.47663e+08	0.609369	0	0	36.6533	14.8029
342	ATP6V0A1	3	0.530845	0.377773	2.52172e+08	0.620463	0	0	35.0526	13.02
343	TLN1	3	1.5173	0.377698	258168294	0.635216	2.60737e-298	1.44816e-296	78.5979	70.6962
344	ACP5	3	0.572463	0.377357	253552046	0.623858	0	0	38.1206	14.202
345	CAT	3	0.873242	0.376052	2.52987e+08	0.622468	6.97988e-306	3.94871e-304	55.1356	38.0325
346	CSTB	3	0.89432	0.375981	2.52314e+08	0.620813	3.79327e-290	2.05681e-288	55.6247	40.1474
347	PLEKHO1	3	0.722296	0.375863	2.52455e+08	0.621159	0	0	47.2062	26.1064
348	RRBP1	3	0.596847	0.37493	2.50228e+08	0.615678	0	0	38.1799	17.7131
349	PLEK	3	0.556146	0.374271	251847468	0.619664	0	0	36.2383	13.191
350	PXK	3	0.639479	0.372822	252587789	0.621486	0	0	42.5374	21.684
351	ARID5B	3	0.867296	0.372134	245717476	0.604581	3.07336e-236	1.38324e-234	49.9037	34.5729
352	MTPN	3	0.949126	0.36878	2.5226e+08	0.620679	1.56246e-278	8.08804e-277	58.2036	43.5373
353	MT-ND4	3	3.94267	0.368621	261936222	0.644487	0	0	94.7977	92.689
354	CEP170	3	0.847091	0.366601	249212077	0.61318	3.34935e-271	1.70957e-269	51.8453	35.6552
355	MT-ND1	3	3.96186	0.361863	2.72219e+08	0.669787	0	0	99.8963	99.5319
356	JARID2	3	0.822404	0.361592	249632008	0.614213	2.71543e-277	1.40167e-275	51.119	35.4394
357	TRIM22	3	1.13759	0.361246	2.48939e+08	0.612509	6.78882e-224	2.91887e-222	64.0433	52.9765
358	FAM53B	3	0.600769	0.352607	2.48828e+08	0.612236	0	0	39.7065	20.9137
359	PTPN6	3	0.918608	0.348662	2.49029e+08	0.61273	1.80214e-246	8.44374e-245	57.092	42.3719
360	RP9	3	0.542363	0.345022	2.46707e+08	0.607015	0	0	35.2305	16.0513
361	GDI2	3	1.115	0.344859	2.50693e+08	0.616824	3.62877e-239	1.65771e-237	65.7477	54.21
362	LIMD2	3	1.68472	0.342127	254198514	0.625449	1.7873e-253	8.70917e-252	85.1786	78.3658
363	OXR1	3	0.697244	0.339539	2.47295e+08	0.608464	5.03873e-287	2.72404e-285	45.2053	28.0288
364	RAB5C	3	0.813961	0.336254	2.48335e+08	0.611021	2.4276e-253	1.17978e-251	52.8828	37.7851
365	LPCAT1	3	0.472352	0.33571	248502353	0.611434	0	0	32.5626	11.8098
366	SELL	3	1.44207	0.335378	2.40247e+08	0.591122	1.39967e-140	3.91073e-139	70.1349	62.0622
367	EZR	3	1.39493	0.334943	247777411	0.60965	5.161e-200	1.9938e-198	75.2334	65.2063
368	ZBTB18	3	0.541111	0.332639	247011086	0.607764	0	0	36.4755	17.7098
369	NT5C	3	0.80869	0.329974	2.47407e+08	0.608737	2.54937e-244	1.18839e-242	52.1565	37.4797
370	SKIL	3	0.790999	0.329608	2.41853e+08	0.595072	1.95811e-198	7.48548e-197	47.2062	33.9171
371	IL4R	3	0.673191	0.327587	2.38242e+08	0.586189	3.74359e-189	1.35728e-187	39.336	26.8568
372	SP110	3	0.909124	0.322375	2.45155e+08	0.603196	1.64221e-205	6.52348e-204	55.9212	43.1654
373	SERP1	3	1.08994	0.318174	246713786	0.607033	1.73843e-200	6.75881e-199	64.6065	54.864
374	MT-ND2	3	3.84842	0.317776	2.72742e+08	0.671075	0	0	99.9407	99.7145
375	SAT2	3	0.599579	0.31457	2.43977e+08	0.6003	8.90111e-277	4.58169e-275	39.8103	23.4404
376	GGA2	3	0.434128	0.309303	2.45368e+08	0.603722	0	0	30.1912	10.8719
377	CCDC50	3	0.560383	0.307365	244112868	0.600633	0	0	37.4981	19.1789
378	SMAP2	3	0.838714	0.304909	2.43912e+08	0.60014	1.48263e-199	5.71562e-198	53.1347	40.6288
379	CYTB	3	4.68629	0.302532	282515117	0.695121	0	0	100	99.9137
380	SAT1	3	0.755406	0.301261	241590980	0.594428	3.81134e-193	1.41267e-191	48.2733	34.699
381	ANXA1	3	0.896825	0.29759	2.40872e+08	0.592659	1.80654e-172	6.10182e-171	54.8837	39.7573
382	SNX3	3	0.741347	0.295309	242955463	0.597786	1.49754e-204	5.93592e-203	48.7921	35.451
383	MTIF2	3	0.594201	0.294457	240083131	0.590718	5.60178e-222	2.39162e-220	38.6987	24.4148
384	NCKAP1L	3	0.767363	0.290947	242635224	0.596998	8.24608e-196	3.11323e-194	50.1408	37.3236
385	MYLIP	3	0.719038	0.29041	2.38714e+08	0.587349	1.52354e-171	5.07097e-170	44.894	32.7899
386	CD53	3	1.50327	0.284628	2.46081e+08	0.605477	4.84655e-181	1.69983e-179	79.917	74.209
387	ITPR1	3	0.416827	0.283416	241790072	0.594918	0	0	29.0796	11.4579
388	ATP10D	3	0.39382	0.280942	242196491	0.595918	0	0	28.0273	10.1282
389	JMJD1C	3	1.36889	0.280798	2.42738e+08	0.59725	8.35162e-157	2.55199e-155	74.0477	67.4076
390	MT-ND3	3	1.97734	0.279455	2.44089e+08	0.600574	1.00197e-162	3.14586e-161	88.3504	84.5944
391	TMEM154	3	0.451438	0.278671	2.41953e+08	0.59532	0	0	31.9994	14.6286
392	IRF4	3	0.426983	0.278223	2.38509e+08	0.586846	0	0	28.0866	11.7899
393	SNN	3	0.412743	0.275995	241357830	0.593855	0	0	29.4057	12.1236
394	TREML2	3	0.404272	0.273638	2.40182e+08	0.590961	0	0	28.2941	11.4346
395	PARP1	3	0.754989	0.272755	239561251	0.589434	5.1552e-172	1.72529e-170	48.4512	35.2568
396	SPCS2	3	1.07492	0.272322	243437438	0.598971	2.82226e-169	9.22562e-168	65.2586	57.4787
397	FOXO1	3	0.974987	0.271819	2.39505e+08	0.589295	6.80778e-145	1.95595e-143	58.5594	50.3553
398	ZNF22	3	0.556518	0.271629	2.3779e+08	0.585075	3.51601e-200	1.36119e-198	37.098	23.6562
399	ZNF395	3	0.529897	0.270039	238727054	0.587382	1.55706e-225	6.74221e-224	35.9419	21.3868
400	CD47	3	0.598728	0.2697	2.39548e+08	0.589402	4.41307e-201	1.72677e-199	40.9071	27.2004
401	SKAP2	3	0.460145	0.26927	2.39543e+08	0.589389	5.72085e-293	3.13925e-291	31.9698	15.6762
402	REL	3	0.546901	0.269047	238346462	0.586445	3.36219e-211	1.37137e-209	36.9646	22.8427
403	TUT7	3	0.834674	0.268653	2.38306e+08	0.586345	7.81583e-147	2.27057e-145	52.112	42.02
404	BTG2	3	1.09808	0.264954	237175672	0.583565	3.12735e-123	7.83897e-122	62.8279	54.7329
405	TSC22D3	3	1.90406	0.264814	238286153	0.586297	1.77642e-120	4.36885e-119	86.972	82.9725
406	MZB1	3	0.421576	0.263858	2.38037e+08	0.585684	0	0	28.4274	11.9858
407	EIF2AK3	3	0.416821	0.262292	239041932	0.588156	0	0	29.5242	13.5114
408	RGS19	3	0.771844	0.262181	2.38692e+08	0.587297	9.43145e-155	2.85806e-153	50.2297	39.4817
409	TRIM38	3	0.709545	0.259025	236522164	0.581957	1.73066e-146	5.01975e-145	45.9612	34.7322
410	MT-CO1	3	4.3739	0.25902	2.76006e+08	0.679106	0	0	100	99.8788
411	UBALD2	3	0.770621	0.258912	2.38012e+08	0.585623	1.65479e-148	4.86142e-147	50.126	39.7457
412	TMEM243	3	0.947367	0.258354	2.38636e+08	0.587158	4.55275e-138	1.2529e-136	58.4556	50.4383
413	TMEM131	3	0.539448	0.256223	237440524	0.584216	1.56869e-197	5.95938e-196	36.9646	23.4121
414	OAZ1	3	1.25839	0.255435	240954662	0.592863	7.22879e-144	2.06393e-142	72.7434	65.8654
415	PNRC1	3	2.52058	0.25524	2.51019e+08	0.617626	4.38349e-221	1.85415e-219	97.1691	96.1785
416	CNPY3	3	0.488089	0.253259	2.37167e+08	0.583544	3.80244e-217	1.57913e-215	34.193	19.9226
417	ENSMMUG00000013136	3	1.99584	0.251747	2.44716e+08	0.602117	2.37672e-167	7.68668e-166	91.4332	88.7197
418	MAMU-DRA	4	3.92971	2.91974	238983405	0.843491	0	0	99.8237	34.9154
419	IGHM	4	2.52446	2.14049	2.60863e+08	0.920717	0	0	96.8041	20.9342
420	MAMU-DPA	4	2.82838	2.06692	2.39188e+08	0.844212	0	0	99.1845	29.7031
421	CD79B	4	2.67704	2.06189	2.51971e+08	0.889332	0	0	98.7877	27.9881
422	IGKC	4	2.57613	2.01672	2.11821e+08	0.747621	0	0	68.2169	29.1587
423	MS4A1	4	2.66752	1.99028	2.42722e+08	0.856686	0	0	98.7437	26.0233
424	CR2	4	2.29107	1.93729	2.58838e+08	0.913569	0	0	91.5583	22.2425
425	TCF4	4	2.10803	1.79305	2.59364e+08	0.915425	0	0	94.093	18.047
426	CD79A	4	2.07699	1.4805	2.40204e+08	0.847797	0	0	95.8122	30.9057
427	IFI30	4	1.89758	1.40578	237647680	0.838777	0	0	92.1754	25.0817
428	BANK1	4	1.71392	1.37539	244645080	0.863474	0	0	89.5966	19.0687
429	MAMU-DPB	4	1.9079	1.37289	2.31945e+08	0.818651	0	0	89.0015	25.9304
430	CD37	4	2.84784	1.33703	250636950	0.884622	0	0	99.5812	79.6663
431	SWAP70	4	1.79122	1.28436	2.31032e+08	0.815425	0	0	90.2138	24.9872
432	MAMU-DMA	4	1.77523	1.27311	232153976	0.819387	0	0	91.7567	24.7102
433	RNASET2	4	1.91167	1.25784	240639620	0.849337	0	0	93.4538	42.4545
434	SH3BP5	4	1.66975	1.22874	238386580	0.841384	0	0	89.3101	27.932
435	FCRLA	4	1.35934	1.20473	2.44594e+08	0.863295	0	0	81.6399	10.4727
436	MAMU-DMB	4	1.64066	1.20139	2.3187e+08	0.818383	0	0	88.693	23.0063
437	NCF1	4	1.51133	1.19085	235961410	0.832825	0	0	83.9101	19.7236
438	VPREB3	4	1.39755	1.18876	2.34839e+08	0.828863	0	0	77.2317	12.6281
439	CYBB	4	1.42606	1.09408	231589157	0.817393	0	0	82.9844	19.5859
440	LYN	4	1.29641	1.04952	2.33191e+08	0.823048	0	0	79.1051	16.625
441	CD74	4	1.44911	1.03547	2.25601e+08	0.796257	0	0	84.0203	23.4099
442	ACP5	4	1.18666	1.02282	234447430	0.827481	0	0	75.292	12.3479
443	MEF2C	4	1.53789	1.0186	2.18649e+08	0.77172	0	0	85.0342	23.3746
444	HLA-DQA1	4	1.3788	1.01725	219901262	0.776141	0	0	75.4463	18.8525
445	BASP1	4	1.2561	0.937345	2.2263e+08	0.785773	0	0	76.7467	17.9029
446	CD19	4	1.14682	0.925872	228102260	0.805086	0	0	75.7329	15.4961
447	ENSMMUG00000042180	4	1.41287	0.915059	2.1305e+08	0.751958	0	0	75.5345	34.0491
448	CD40	4	1.15811	0.879308	223098623	0.787426	0	0	76.1737	17.8917
449	KIAA0040	4	1.47255	0.864395	216298112	0.763423	0	0	81.9925	43.1223
450	RUFY3	4	1.08269	0.852783	2.22638e+08	0.7858	0	0	71.8977	17.8581
451	SMC6	4	1.16215	0.83857	2.16088e+08	0.762682	0	0	72.3165	22.4058
452	SYK	4	0.968164	0.790309	2.18969e+08	0.772852	0	0	66.9605	12.7546
453	CTSH	4	1.27659	0.785311	210424773	0.742693	0	0	78.0912	31.4213
454	SNX2	4	1.14535	0.781715	2.14376e+08	0.756639	0	0	73.639	27.5942
455	PIK3AP1	4	1.01363	0.754169	2.1397e+08	0.755207	0	0	68.8561	17.802
456	PLEKHO1	4	1.07715	0.743197	213611840	0.753942	0	0	72.6251	25.0064
457	CCR6	4	0.948888	0.74228	2.13443e+08	0.753347	0	0	64.8226	14.3383
458	MZB1	4	0.864429	0.729548	2.14779e+08	0.758063	0	0	61.3401	10.1765
459	GPR183	4	1.95596	0.719199	1.92455e+08	0.67927	0	0	88.0758	61.8178
460	CD22	4	0.951361	0.709266	2.11725e+08	0.747284	0	0	66.7181	15.9877
461	FCRL1	4	0.91196	0.684127	2.05459e+08	0.725167	0	0	59.687	13.5777
462	AIM2	4	1.18321	0.664077	2.01784e+08	0.712196	0	0	74.3443	35.4087
463	CD83	4	0.995427	0.661072	202485572	0.714672	0	0	64.3818	21.7989
464	IFNGR1	4	0.945155	0.65508	206825318	0.729989	0	0	65.7924	23.6325
465	BLK	4	0.816682	0.647354	210331794	0.742365	0	0	61.3621	12.5144
466	DST	4	0.860463	0.644053	2.03291e+08	0.717513	0	0	58.2323	15.1342
467	SMIM14	4	0.906304	0.634861	2.05607e+08	0.72569	0	0	64.6022	20.5355
468	CCDC50	4	0.872698	0.631493	206288180	0.728093	0	0	62.8168	17.9878
469	GRB2	4	1.49285	0.61917	198184212	0.69949	0	0	85.9819	56.4149
470	HIST1H1E	4	1.38161	0.613357	1.91771e+08	0.676854	0	0	76.1516	48.9575
471	SP100	4	1.42978	0.598828	1.9842e+08	0.700322	0	0	84.1084	56.1956
472	RAB5C	4	1.06575	0.594435	2.01565e+08	0.711424	0	0	73.1981	36.8435
473	KLF6	4	2.04952	0.593541	183615311	0.648069	7.37147e-250	3.26939e-248	89.3101	69.9686
474	CYBA	4	1.92281	0.591062	1.98453e+08	0.700439	0	0	94.622	76.7615
475	EIF4G3	4	0.975591	0.587712	1.98638e+08	0.701093	0	0	66.2773	28.6542
476	MAMU-DRB1	4	0.797761	0.585356	1.99902e+08	0.705554	0	0	55.896	13.8964
477	ENSMMUG00000030588	4	0.750895	0.579295	1.93415e+08	0.682657	0	0	48.0053	13.0316
478	SYNGR2	4	0.902911	0.579227	200424587	0.707398	0	0	64.8446	23.5252
479	ENSMMUG00000023454	4	1.28218	0.577684	195590358	0.690335	0	0	79.1713	48.6453
480	ZFP36L1	4	1.73424	0.570681	190057238	0.670806	0	0	88.0758	67.6755
481	CTSS	4	1.51085	0.569916	1.93474e+08	0.682867	0	0	85.475	58.7289
482	CXCR5	4	0.766119	0.569517	202179720	0.713593	0	0	57.6152	14.846
483	CD52	4	3.25924	0.56769	2.0766e+08	0.732935	0	0	99.5371	96.9831
484	BLOC1S2	4	1.07297	0.566636	196892735	0.694932	0	0	73.0879	36.5168
485	RALGPS2	4	0.801565	0.559768	1.98156e+08	0.699389	0	0	57.3948	17.6211
486	ARPC3	4	2.15613	0.55975	1.99374e+08	0.703691	0	0	96.9363	84.8162
487	SYPL1	4	1.15959	0.556114	1.95331e+08	0.689419	0	0	76.5704	42.9894
488	DBNL	4	0.913638	0.554894	1.98508e+08	0.700632	0	0	65.9907	27.8215
489	PLEKHA2	4	1.02467	0.554481	1.9541e+08	0.689699	0	0	69.6716	34.3838
490	CYFIP2	4	1.20209	0.536269	1.93453e+08	0.682793	0	0	77.0553	47.6556
491	ALDH2	4	0.732292	0.528203	1.99312e+08	0.703469	0	0	56.7776	16.9629
492	GDI2	4	1.29653	0.527371	1.9222e+08	0.67844	0	0	81.3533	53.4845
493	IRF8	4	0.794269	0.526782	197542455	0.697225	0	0	59.0037	17.517
494	ENSMMUG00000008227	4	0.697186	0.522009	196615783	0.693955	0	0	51.7082	12.3271
495	EVI2B	4	1.32447	0.521839	188301961	0.664611	0	0	80.097	51.1081
496	HVCN1	4	0.848166	0.520004	192413158	0.679121	0	0	57.7915	19.0767
497	PTPN6	4	1.08925	0.519366	1.91908e+08	0.677338	0	0	72.9998	41.7371
498	TIMM8A	4	0.692934	0.503441	1.97399e+08	0.696721	0	0	54.287	14.5737
499	ANXA1	4	1.09207	0.496485	1.88369e+08	0.664849	0	0	72.3385	39.0245
500	CXCR4	4	1.52686	0.495818	182809200	0.645224	2.9153e-247	1.28056e-245	81.9705	61.5568
501	PRR13	4	1.57244	0.495531	189295721	0.668118	0	0	87.7452	67.9173
502	ENSMMUG00000015202	4	0.62996	0.494515	192648496	0.679952	0	0	47.6526	12.777
503	CASP1	4	0.968016	0.492249	1.89796e+08	0.669884	0	0	66.4756	34.9427
504	LSP1	4	1.56036	0.491119	188807742	0.666396	0	0	88.5387	67.3857
505	NEDD9	4	0.803689	0.484043	1.89203e+08	0.667792	0	0	56.2927	25.1297
506	2022-03-01	4	0.684183	0.481832	193387849	0.682562	0	0	51.7082	14.1526
507	HHEX	4	0.632895	0.48125	1.94204e+08	0.685443	0	0	48.7326	11.0524
508	RASGEF1B	4	0.65756	0.477403	1.91847e+08	0.677124	0	0	49.3277	14.6618
509	WDFY4	4	0.609324	0.468886	1.94536e+08	0.686614	0	0	48.5343	10.7962
510	ENSMMUG00000021766	4	2.5171	0.468578	1.84179e+08	0.650058	1.03057e-250	4.60429e-249	95.9665	90.6018
511	MT-ND1	4	4.06997	0.465016	205691839	0.725989	0	0	99.6253	99.5644
512	MT-ND3	4	2.15523	0.460378	1.85439e+08	0.654506	2.27236e-266	1.08415e-264	93.035	84.387
513	SAMSN1	4	0.813187	0.45564	188844447	0.666526	0	0	58.4968	24.6605
514	EZR	4	1.51807	0.45518	183253203	0.646791	2.29868e-249	1.01458e-247	85.6513	64.8043
515	STAP1	4	0.626541	0.448787	192136479	0.678145	0	0	49.3277	12.4215
516	TMEM273	4	0.594948	0.44875	1.91994e+08	0.677643	0	0	46.9694	10.6232
517	SEL1L3	4	0.649058	0.445731	190680093	0.673005	0	0	50.3196	14.8315
518	LTB	4	2.92605	0.438476	190779652	0.673356	0	0	98.1926	95.2024
519	IFI16	4	1.70666	0.437414	1.81068e+08	0.639079	1.66582e-219	6.6173e-218	89.5966	72.4443
520	YWHAZ	4	2.0687	0.437195	1.87644e+08	0.662289	1.52375e-293	8.02407e-292	94.7102	84.9026
521	MYC	4	0.628467	0.435208	182533732	0.644252	0	0	42.9799	15.4128
522	CHD9	4	0.752358	0.43157	186016444	0.656544	0	0	55.0143	24.3531
523	PTP4A1	4	1.26892	0.430758	1.81747e+08	0.641474	7.68036e-241	3.25622e-239	78.2015	56.3349
524	SAT1	4	0.884853	0.429452	184963806	0.652829	0	0	62.9932	34.11
525	VASP	4	1.027	0.42696	184082711	0.649719	1.96689e-295	1.05091e-293	71.0161	44.248
526	JMJD1C	4	1.51341	0.425875	181122531	0.639271	2.70022e-223	1.08681e-221	85.497	66.8108
527	ITGA4	4	1.02494	0.424277	182447600	0.643948	5.24436e-285	2.66937e-283	69.2087	40.3616
528	OXR1	4	0.781935	0.418367	1.85136e+08	0.653436	0	0	57.7915	27.7223
529	FTH1	4	3.09679	0.417154	1.95434e+08	0.689783	0	0	99.6694	98.2209
530	NIN	4	1.01091	0.413533	181785291	0.64161	2.35523e-272	1.15072e-270	68.5475	41.569
531	CD72	4	0.584542	0.413164	1.87495e+08	0.661762	0	0	44.9857	11.3102
532	SH3BGRL	4	1.11076	0.41241	1.82287e+08	0.643383	7.93608e-259	3.6528e-257	74.4986	49.4636
533	SKAP2	4	0.596959	0.406494	1.87137e+08	0.660501	0	0	47.3881	15.1326
534	LPCAT1	4	0.549002	0.406048	188062967	0.663767	0	0	44.5449	11.6737
535	SP110	4	0.996867	0.405083	181372065	0.640152	1.21679e-263	5.71577e-262	68.6797	42.6899
536	PIKFYVE	4	0.58124	0.404516	1.87908e+08	0.663222	0	0	47.1457	14.5977
537	CSTB	4	0.929867	0.400805	1.82152e+08	0.642905	4.65811e-283	2.35132e-281	66.5197	39.9036
538	MT-ND2	4	3.93467	0.399044	2.03951e+08	0.719844	0	0	99.6694	99.7422
539	BCL2	4	0.901222	0.395694	1.80371e+08	0.636619	2.3556e-277	1.17286e-275	61.9793	35.0195
540	NT5C	4	0.879278	0.394013	1.82378e+08	0.643701	5.41988e-297	2.90432e-295	64.4038	37.1093
541	ENSMMUG00000044861	4	0.622385	0.39369	159958573	0.564573	4.67529e-145	1.30033e-143	23.5398	11.3118
542	CAT	4	0.900248	0.391712	182072048	0.642623	2.58796e-289	1.33966e-287	65.4177	37.8907
543	IKZF3	4	0.781129	0.386861	182383216	0.643721	0	0	58.4307	29.6679
544	MT-ND4	4	3.97169	0.386706	197161132	0.695879	0	0	95.5477	92.7091
545	VOPP1	4	0.51405	0.381077	185478053	0.654644	0	0	41.8559	10.9851
546	PRDM2	4	0.872358	0.379937	1.7928e+08	0.632767	3.93113e-256	1.80034e-254	61.3842	36.6641
547	NCKAP1L	4	0.859757	0.379757	1.81063e+08	0.63906	1.21348e-279	6.07504e-278	62.7948	36.8579
548	LST1	4	0.819637	0.37759	179574133	0.633806	1.07469e-282	5.40989e-281	58.3646	31.535
549	KMT2C	4	1.30402	0.375914	1.76525e+08	0.623044	2.23787e-179	7.54475e-178	79.1713	60.0452
550	PARP1	4	0.859335	0.37503	181303895	0.639911	5.50682e-292	2.86684e-290	62.8609	34.6769
551	PPP3CA	4	0.833856	0.374677	1.79727e+08	0.634345	4.58556e-276	2.26465e-274	60.3703	33.2789
552	SQSTM1	4	0.781704	0.37456	1.8065e+08	0.637603	4.2296e-299	2.27316e-297	58.056	31.5078
553	CNPY3	4	0.608171	0.373102	1.8393e+08	0.649179	0	0	49.0633	19.3473
554	MT-CO3	4	5.20773	0.370093	2.09157e+08	0.738217	0	0	99.7796	99.9456
555	TRIM22	4	1.15697	0.369255	1.76156e+08	0.621742	3.91343e-183	1.34418e-181	73.4847	52.6822
556	AFTPH	4	0.770455	0.358867	1.79574e+08	0.633806	5.52725e-281	2.77471e-279	57.9678	31.913
557	SLC25A37	4	0.483881	0.357619	182681756	0.644775	0	0	39.5856	10.7401
558	CD47	4	0.689251	0.357256	180939865	0.638627	0	0	54.0004	26.7342
559	RCSD1	4	1.00177	0.355715	1.76895e+08	0.62435	5.5303e-201	2.06657e-199	69.0985	46.2561
560	RGS19	4	0.866433	0.354365	178305762	0.629329	1.11514e-235	4.70599e-234	63.7426	38.8803
561	CD53	4	1.57237	0.348678	175219307	0.618436	2.25676e-159	6.85012e-158	88.9134	73.7574
562	TLN1	4	1.50119	0.347051	174778920	0.616881	2.17426e-156	6.49187e-155	85.9378	70.4426
563	ITPR2	4	0.863598	0.343965	175807370	0.620511	7.24691e-208	2.77035e-206	60.8552	37.9628
564	FCHSD2	4	0.73013	0.34301	178035597	0.628376	2.01033e-278	1.00368e-276	54.6176	28.2843
565	ATP2A3	4	0.799758	0.342109	178111245	0.628643	1.88712e-244	8.21031e-243	60.7229	35.5864
566	CHD7	4	0.671784	0.341155	1.77652e+08	0.627024	1.3409e-290	6.96087e-289	50.562	25.695
567	PXK	4	0.620351	0.339111	1.79603e+08	0.633908	0	0	49.0853	21.9463
568	CD44	4	0.840362	0.338733	1.75708e+08	0.62016	2.65362e-212	1.0361e-210	59.8633	36.0556
569	CMIP	4	0.638651	0.33753	1.79282e+08	0.632775	0	0	50.562	23.823
570	SNX5	4	0.686533	0.336803	178688043	0.630679	3.07465e-303	1.68718e-301	53.3172	26.0825
571	RNASE6	4	0.802531	0.336766	1.76561e+08	0.62317	5.00076e-227	2.03971e-225	59.4446	34.8498
572	ZBTB18	4	0.554569	0.335302	180203077	0.636026	0	0	45.184	17.7412
573	IQSEC1	4	0.524317	0.334687	1.80197e+08	0.636003	0	0	43.002	15.7059
574	NME1	4	2.6604	0.330705	185202935	0.653673	1.18013e-262	5.52935e-261	98.8759	96.0127
575	MT-ATP6	4	3.62329	0.328811	1.81344e+08	0.640053	1.29861e-218	5.12516e-217	93.9828	92.0478
576	TRA2B	4	2.10956	0.32838	1.76721e+08	0.623735	2.87427e-171	9.31234e-170	94.0489	88.1245
577	PLEK	4	0.525108	0.327733	179692991	0.634226	0	0	41.7456	13.6065
578	MTPN	4	0.922907	0.327605	174797188	0.616946	4.49642e-183	1.53863e-181	66.2112	43.4746
579	MT-CO1	4	4.44557	0.326737	2.07741e+08	0.733223	0	0	99.6914	99.9055
580	CEP170	4	0.821502	0.326179	1.74031e+08	0.614242	3.08766e-193	1.10197e-191	57.9678	35.7834
581	ENSMMUG00000018854	4	2.11226	0.325705	178334035	0.629429	4.07189e-187	1.41725e-185	95.7461	89.3736
582	ENSMMUG00000013136	4	2.0727	0.325289	1.76669e+08	0.623554	9.61257e-171	3.10337e-169	95.6579	88.5088
583	CYTB	4	4.71558	0.323239	202022321	0.713037	0	0	99.8237	99.9295
584	PTK2B	4	0.597742	0.320453	177511542	0.626526	0	0	47.829	22.8638
585	GPR65	4	0.738549	0.313706	174306720	0.615215	3.95844e-210	1.51959e-208	54.7058	31.8057
586	PLEKHF2	4	0.524557	0.313468	177719826	0.627261	0	0	42.7816	16.9165
587	MT-ND5	4	2.95528	0.31297	1.7941e+08	0.633227	6.1806e-198	2.25876e-196	98.2588	96.4226
588	CCDC88A	4	0.548622	0.309405	1.75624e+08	0.619865	0	0	41.5693	16.8124
589	TNFAIP8	4	1.41395	0.308963	171025363	0.603633	9.84071e-124	2.404e-122	84.4611	69.3345
590	SIPA1	4	0.609239	0.308495	1.76268e+08	0.622139	3.30788e-277	1.64252e-275	48.9531	24.5596
591	WDR83OS	4	0.639286	0.306227	1.75598e+08	0.619772	9.10437e-250	4.02819e-248	50.8927	27.1938
592	LRMP	4	0.604874	0.305463	177371519	0.626032	0	0	48.2257	21.7989
593	FBXW11	4	0.573331	0.305228	1.76262e+08	0.622114	1.23361e-299	6.70888e-298	46.3963	21.8742
594	TMEM154	4	0.4853	0.305131	178009962	0.628285	0	0	40.8199	14.6025
595	MAMU-DOA	4	0.436406	0.303619	177910251	0.627934	0	0	36.2574	10.0195
596	AP1S2	4	0.776017	0.301254	1.73122e+08	0.611032	2.96954e-183	1.02382e-181	57.8576	35.5624
597	ANXA6	4	0.82685	0.299944	172787292	0.609852	2.64145e-169	8.4236e-168	61.2078	39.6986
598	KDM4B	4	0.468713	0.299399	177223635	0.62551	0	0	39.4534	14.1526
599	UNC119	4	0.625773	0.29527	1.75042e+08	0.617809	5.46948e-244	2.36834e-242	50.4739	26.8031
600	PSMB8	4	1.27236	0.293795	1.69355e+08	0.597738	7.08396e-112	1.63441e-110	80.9345	64.6282
601	ANP32E	4	0.747898	0.291804	172283516	0.608074	1.88785e-177	6.295e-176	56.1384	34.2781
602	ZBED1	4	0.447648	0.290402	1.7602e+08	0.621262	0	0	37.646	13.3247
603	GTF2I	4	1.08222	0.289929	1.69361e+08	0.597759	3.40978e-118	8.12347e-117	71.8536	53.6174
604	PDE4B	4	0.927208	0.288514	169933226	0.599779	8.59526e-134	2.21213e-132	64.1613	43.6459
605	TMEM107	4	0.777015	0.285522	1.69122e+08	0.596916	4.45954e-140	1.19661e-138	54.1988	35.8426
606	UBE2J1	4	0.634355	0.284297	173558360	0.612574	5.62615e-224	2.27953e-222	49.989	26.6382
607	GSTP1	4	1.42165	0.283493	167878077	0.592525	8.82625e-99	1.8286e-97	83.4913	70.4458
608	LIMD2	4	1.63896	0.280933	168266347	0.593895	3.18358e-100	6.74866e-99	89.9934	78.2571
609	TSPAN3	4	0.596806	0.279959	173978994	0.614058	6.18852e-244	2.67335e-242	48.3579	24.2922
610	WASHC4	4	0.554053	0.279418	173896296	0.613766	3.13002e-260	1.45165e-258	45.2502	21.9735
611	ERO1B	4	0.74677	0.279373	1.71586e+08	0.605613	2.26318e-165	7.08136e-164	57.1303	35.8762
612	CSNK1G3	4	0.925161	0.277715	1.69263e+08	0.597412	1.1122e-125	2.73529e-124	64.9548	45.1736
613	ENSMMUG00000049030	4	0.425272	0.277496	1.75113e+08	0.618062	0	0	35.486	11.2269
614	HIST1H1D	4	0.602957	0.273183	167691160	0.591865	4.98661e-167	1.57104e-165	41.0183	22.9807
615	RTN4	4	0.603665	0.272301	172367200	0.608369	6.60913e-211	2.54786e-209	48.2257	26.1033
616	STIM2	4	0.773916	0.271141	170156959	0.600568	8.71924e-147	2.45496e-145	57.8797	37.4504
617	MT-ATP8	4	1.25345	0.270302	163910178	0.57852	2.49488e-75	4.30897e-74	68.7018	57.6095
618	FAM49B	4	1.02114	0.268459	1.68138e+08	0.593443	2.71252e-108	6.08171e-107	70.972	53.4797
619	ENSMMUG00000018685	4	0.92919	0.267793	167406809	0.590862	1.34581e-109	3.05111e-108	63.2136	45.3049
620	BEND5	4	0.39594	0.266391	173273085	0.611567	0	0	32.9954	10.3542
621	CAP1	4	1.43373	0.266296	1.66837e+08	0.58885	4.94114e-91	9.83544e-90	84.6815	71.3746
622	EAF2	4	0.555806	0.266132	174658050	0.616455	0	0	44.104	17.3825
623	POLD1	4	0.417846	0.265969	1.73463e+08	0.612238	0	0	35.2436	12.4984
624	OSBPL11	4	0.454451	0.263407	1.73233e+08	0.611425	0	0	38.5056	15.8868
625	LMO2	4	0.486013	0.262953	174632651	0.616365	0	0	39.8722	14.5881
626	LSM10	4	0.674515	0.262609	170971928	0.603445	4.14177e-169	1.31851e-167	53.6919	32.1115
627	SRI	4	0.760791	0.259046	169753104	0.599143	1.24273e-141	3.35426e-140	58.9376	37.9484
628	TMEM131L	4	0.692832	0.258899	1.69708e+08	0.598984	9.038e-152	2.62145e-150	53.5596	33.383
629	CSK	4	0.922857	0.257919	167811616	0.59229	9.42243e-110	2.14149e-108	66.2773	48.4787
630	UBALD2	4	0.777988	0.257652	1.69051e+08	0.596664	3.57067e-132	9.08729e-131	59.0258	39.4664
631	BIN1	4	0.574744	0.25648	171376895	0.604874	5.85799e-200	2.16686e-198	47.2339	25.6854
632	ENSMMUG00000003386	4	1.05193	0.255712	1.65822e+08	0.585269	9.14399e-91	1.81224e-89	70.1565	53.0698
633	ANXA11	4	0.802603	0.253751	1.68503e+08	0.594729	2.53908e-123	6.18621e-122	60.9213	41.8893
634	USF2	4	0.733944	0.253155	169162813	0.597059	6.73458e-137	1.77321e-135	57.1523	37.4824
635	SASH3	4	0.619857	0.251976	1.69489e+08	0.59821	9.03739e-161	2.77081e-159	49.2837	29.607
636	SAT2	4	0.551328	0.251681	1.70172e+08	0.600623	8.02334e-195	2.88036e-193	44.2363	23.6981
637	AP1B1	4	0.411159	0.250622	1.72592e+08	0.609162	0	0	35.8607	13.669
638	NGLY1	4	0.495328	0.250497	171852713	0.606553	1.07504e-241	4.57909e-240	42.2526	20.3738
639	GZMM	5	1.8756	1.70356	231139881	0.885196	0	0	82.6275	11.9181
640	S100A4	5	1.75991	1.34759	1.99239e+08	0.763023	0	0	69.3936	22.3066
641	IL7R	5	2.3933	1.03386	188763291	0.722906	0	0	87.5842	59.5967
642	HCST	5	1.91722	0.982449	2.02881e+08	0.776971	0	0	88.0654	57.8586
643	S100A10	5	1.99578	0.927084	1.96595e+08	0.752899	0	0	86.3811	63.7365
644	KLF6	5	2.34285	0.902674	188391806	0.721483	0	0	89.7979	70.0536
645	CD2	5	1.89743	0.884416	192804748	0.738384	0	0	87.9933	55.6733
646	ID2	5	1.50641	0.851898	1.81432e+08	0.694829	0	0	68.0221	37.2694
647	FOS	5	2.91403	0.822184	1.82164e+08	0.697632	0	0	92.1559	85.3268
648	CD3D	5	2.54331	0.810052	183926756	0.704384	0	0	97.3532	75.0195
649	S100A11	5	2.15775	0.790244	1.87256e+08	0.717133	0	0	90.6882	71.389
650	KCNA3	5	1.123	0.78669	1.89461e+08	0.725578	0	0	63.7392	22.9464
651	CD69	5	2.68894	0.770882	1.80113e+08	0.689778	0	0	92.5409	82.3155
652	CTSW	5	0.910402	0.765649	1.89104e+08	0.72421	0	0	53.4167	10.5063
653	IL2RB	5	0.950821	0.696751	1.85759e+08	0.711401	0	0	57.411	18.4628
654	AHNAK	5	1.25658	0.68947	177409533	0.679425	0	0	64.076	34.5684
655	CD3E	5	1.93026	0.687878	1.78816e+08	0.684809	0	0	90.3032	63.1444
656	ARAP2	5	1.06794	0.686307	185009356	0.70853	0	0	63.4264	28.3372
657	LYST	5	1.19105	0.640212	1.79159e+08	0.686125	0	0	66.7709	38.2674
658	PLAAT3	5	1.06027	0.633997	182009495	0.697041	0	0	64.1963	29.948
659	VIM	5	2.08366	0.601179	174411734	0.667944	3.88845e-293	6.96604e-291	88.4504	74.6964
660	B2M	5	1.85736	0.588846	182954798	0.700661	0	0	87.8248	74.6407
661	PPP1R12A	5	1.42072	0.562347	1.76897e+08	0.677462	0	0	75.8422	57.2904
662	PTPRC	5	2.90201	0.536021	188307194	0.721159	0	0	98.7729	95.6803
663	ZBTB38	5	0.859442	0.53073	1.73859e+08	0.665826	0	0	53.7777	24.9296
664	CALM1	5	2.77892	0.517217	187767158	0.719091	0	0	97.9548	95.2172
665	GIMAP7	5	1.6671	0.487648	163670940	0.62681	3.56794e-174	2.92363e-172	82.82	61.9141
666	MAMU-A	5	3.67167	0.482126	2.04697e+08	0.783929	0	0	99.9519	99.6642
667	PLAAT4	5	1.23259	0.48161	168205065	0.644174	4.09527e-241	5.50242e-239	68.744	50.1122
668	TENT5C	5	0.928507	0.479395	1.68399e+08	0.644916	4.05345e-301	7.40687e-299	55.9913	32.6744
669	EZR	5	1.54206	0.47799	170583395	0.653283	1.39498e-250	1.976e-248	80.1732	65.2931
670	MAMU-B	5	2.44691	0.477244	1.77783e+08	0.680853	0	0	96.4148	92.104
671	CMC1	5	0.63677	0.47542	163044228	0.62441	0	0	36.0683	14.062
672	ITGAL	5	0.806182	0.451729	168665000	0.645936	0	0	52.2377	27.7579
673	DNAJC1	5	0.571225	0.450918	169789572	0.650242	0	0	38.7873	10.3026
674	OPTN	5	0.610213	0.439686	1.69165e+08	0.647851	0	0	41.6987	14.1527
675	GPR183	5	1.69761	0.439395	159006941	0.608948	6.91419e-129	4.22552e-127	76.5399	62.7401
676	LCK	5	1.37856	0.429683	166819696	0.638869	3.58364e-210	3.8072e-208	76.7324	60.3638
677	FOSB	5	0.732706	0.424796	1.63726e+08	0.627021	2.30213e-290	4.04489e-288	45.2599	23.0928
678	IRF1	5	0.946523	0.423498	161946690	0.620207	2.02986e-198	1.96252e-196	54.7883	35.6842
679	NR4A2	5	1.07429	0.422885	162248641	0.621363	4.76509e-181	4.2064e-179	60.563	44.3585
680	PTPN22	5	0.744759	0.422192	1.65507e+08	0.633841	3.34858e-300	6.05827e-298	48.0751	25.606
681	ATM	5	1.51747	0.421338	166256496	0.636712	1.05863e-198	1.02896e-196	79.2348	67.0502
682	CD84	5	0.692053	0.421189	1.65971e+08	0.635617	0	0	45.4042	21.5092
683	SCML4	5	1.01997	0.416875	1.63473e+08	0.626054	4.6132e-202	4.58136e-200	60.3946	41.1116
684	CDC42SE2	5	1.5353	0.416366	1.68067e+08	0.643645	3.78608e-217	4.35114e-215	81.6169	70.3019
685	ITGA4	5	1.01313	0.409105	1.62575e+08	0.622612	2.84658e-191	2.66747e-189	58.999	41.2119
686	UBC	5	2.71066	0.408554	172518820	0.660695	1.11176e-264	1.67894e-262	97.7623	95.701
687	SAMHD1	5	0.632032	0.406478	165884202	0.635286	0	0	42.9981	18.7318
688	GLIPR2	5	0.790972	0.405734	165283121	0.632984	5.78665e-268	8.96097e-266	52.0452	29.9718
689	YPEL5	5	1.4701	0.404983	164210596	0.628877	2.17508e-177	1.83158e-175	76.3474	66.1796
690	SRGN	5	0.88605	0.40375	1.65037e+08	0.63204	2.26978e-241	3.07227e-239	56.5207	34.9074
691	SIRPG	5	1.08593	0.400095	1.62809e+08	0.623509	7.4674e-186	6.68881e-184	64.1723	44.9888
692	FYB1	5	1.50078	0.399352	158851896	0.608354	3.60615e-129	2.21125e-127	78.4889	59.5267
693	ERN1	5	0.531652	0.39827	165382348	0.633364	0	0	36.5736	11.1971
694	SEMA4D	5	1.15274	0.397423	163873696	0.627586	2.00508e-186	1.82283e-184	67.4928	52.3309
695	CD44	5	0.893424	0.39325	1.63393e+08	0.625745	2.97827e-214	3.25879e-212	55.9432	36.4593
696	APOL2	5	0.522922	0.385898	1.63671e+08	0.626812	0	0	35.2021	10.8708
697	SENP7	5	1.03717	0.373704	161743327	0.619428	2.28001e-171	1.83536e-169	62.8248	46.6759
698	TRAPPC10	5	0.788075	0.37343	1.62535e+08	0.622459	4.78704e-215	5.30143e-213	51.8046	33.1137
699	UTRN	5	1.40841	0.372871	161920126	0.620105	5.27628e-155	3.95137e-153	75.2887	64.9334
700	PIK3R1	5	1.04295	0.366935	160489116	0.614625	2.10637e-156	1.59048e-154	61.333	47.9667
701	SYTL2	5	0.49475	0.364378	1.60848e+08	0.616001	0	0	32.3628	10.0845
702	NEK7	5	0.62552	0.363652	161976654	0.620321	5.35492e-271	8.36329e-269	42.8296	21.9262
703	PLEK	5	0.558967	0.361844	160592669	0.615021	0	0	36.2127	14.1432
704	WIPF1	5	1.6433	0.361609	164349674	0.629409	1.47698e-174	1.21572e-172	84.36	76.2037
705	RAP1B	5	1.41713	0.358175	1.63637e+08	0.626681	2.5601e-170	2.05178e-168	77.2859	68.3777
706	WNK1	5	1.32227	0.35278	161511398	0.61854	5.59418e-152	4.07261e-150	74.0375	63.302
707	IQGAP2	5	0.68539	0.351296	1.60752e+08	0.615632	1.98427e-229	2.46657e-227	45.8614	24.8993
708	SYNE1	5	0.754278	0.34918	1.59152e+08	0.609504	6.44388e-178	5.50229e-176	48.3157	31.5332
709	FGFR1OP2	5	1.01921	0.339824	1.58371e+08	0.606514	1.60196e-134	1.02711e-132	60.948	48.7148
710	PSMB9	5	1.31194	0.339131	161311593	0.617774	2.89969e-149	2.06171e-147	75.2406	64.6676
711	PREX1	5	0.749256	0.337556	159347150	0.610251	8.07523e-178	6.86319e-176	49.6872	32.224
712	TGFB1	5	0.963468	0.334516	1.59377e+08	0.610365	3.13423e-147	2.19432e-145	59.8893	46.4244
713	TNFAIP3	5	0.518818	0.332196	1.56937e+08	0.601019	2.07669e-254	3.08515e-252	33.3975	15.0488
714	ETS1	5	1.68321	0.327087	159965832	0.612621	1.52941e-132	9.5382e-131	84.2878	76.9899
715	MYADM	5	0.665292	0.326753	157239365	0.602179	8.30517e-177	6.96149e-175	43.1184	25.7111
716	ORAI1	5	0.681186	0.321456	1.58618e+08	0.607458	3.33053e-180	2.9119e-178	46.4389	29.0742
717	NUCB2	5	0.671637	0.32079	1.56979e+08	0.601181	1.27928e-175	1.05775e-173	43.3109	25.189
718	LGALS1	5	0.657312	0.320423	152934760	0.585694	1.25464e-140	8.3978e-139	37.5361	21.7686
719	ZAP70	5	0.77359	0.316229	1.57971e+08	0.60498	9.04435e-156	6.80112e-154	51.4918	34.231
720	FNBP1	5	1.48952	0.315088	1.5999e+08	0.612713	4.5851e-134	2.92949e-132	79.4995	71.8124
721	ITGB2	5	0.91176	0.312153	156792425	0.600467	1.10999e-125	6.54288e-124	57.1704	43.8094
722	ARHGAP9	5	0.573791	0.312031	1.57028e+08	0.601369	2.71586e-198	2.61194e-196	38.9557	21.2959
723	ZFP36	5	1.87161	0.308149	153705487	0.588645	8.70398e-83	3.51099e-81	81.9779	77.7444
724	ENSMMUG00000022610	5	0.782558	0.306421	156271849	0.598474	1.76298e-136	1.15881e-134	50.7459	34.6607
725	ENSMMUG00000013257	5	2.94244	0.306178	1.60912e+08	0.616243	1.74563e-139	1.15992e-137	99.1338	96.4507
726	SERPINA1	5	0.542003	0.304453	155224311	0.594462	1.08917e-189	1.01543e-187	35.5149	18.7334
727	CD63	5	0.805053	0.301644	1.55906e+08	0.597073	3.97155e-127	2.38724e-125	52.1655	37.4843
728	RNF167	5	0.711392	0.301022	156606001	0.599753	1.61891e-144	1.12054e-142	48.1954	32.8877
729	ENSMMUG00000002260	5	0.758394	0.298802	1.55431e+08	0.595252	3.08556e-130	1.91127e-128	49.2541	33.5944
730	STK17A	5	1.42438	0.295335	1.57067e+08	0.601519	7.40201e-110	3.7676e-108	77.1655	69.191
731	PDIA3	5	1.05671	0.293543	1.56778e+08	0.600413	4.39629e-115	2.34893e-113	64.5573	54.0642
732	YWHAZ	5	1.93621	0.293283	1.60455e+08	0.614493	9.01415e-136	5.82034e-134	88.9798	85.3412
733	GIMAP6	5	0.856058	0.292798	154640313	0.592225	6.00362e-112	3.1166e-110	54.0183	39.3751
734	HSPA5	5	1.38692	0.292766	154738360	0.592601	1.88805e-92	8.35358e-91	73.7007	66.6667
735	APOBEC3H	5	0.48349	0.292517	1.56336e+08	0.59872	9.36827e-233	1.20554e-230	34.1675	15.9369
736	SF3B1	5	1.46277	0.292489	158005340	0.605112	1.01615e-116	5.52622e-115	79.0664	72.379
737	EMP3	5	1.57484	0.292151	157112024	0.601691	7.52944e-109	3.79023e-107	81.1357	74.7473
738	FYN	5	0.864731	0.291002	1.55352e+08	0.594951	7.62408e-117	4.18363e-115	55.7507	40.4431
739	VOPP1	5	0.431208	0.290444	1.55934e+08	0.59718	7.18953e-282	1.19431e-279	30.2214	11.9419
740	CD3G	5	1.06731	0.290209	154517540	0.591755	4.80733e-99	2.23522e-97	64.7016	50.1265
741	DGKZ	5	0.775281	0.28778	1.55798e+08	0.596659	1.13462e-126	6.79766e-125	51.9009	37.1532
742	APLP2	5	0.644271	0.283494	1.54322e+08	0.591005	9.95887e-133	6.25355e-131	43.1665	28.237
743	GIMAP8	5	0.697359	0.282776	154424678	0.5914	1.79814e-127	1.08799e-125	46.3186	30.4302
744	ENSMMUG00000014256	5	4.8766	0.282185	185787035	0.711508	0	0	99.9759	99.9729
745	ENSMMUG00000010392	5	0.820611	0.280556	154758948	0.59268	1.63945e-111	8.4388e-110	53.3686	40.5275
746	SMARCE1	5	0.804205	0.28038	152971089	0.585833	2.06651e-96	9.51168e-95	51.1068	40.2521
747	RAPGEF2	5	0.415052	0.279992	154011534	0.589817	3.13963e-251	4.48207e-249	28.2964	11.4167
748	MT-ATP6	5	3.57915	0.279754	147922697	0.566499	6.34998e-47	1.64586e-45	94.3455	92.0355
749	ENSMMUG00000041391	5	1.06453	0.275883	151967696	0.58199	7.54939e-80	2.93511e-78	61.6939	49.6968
750	GIMAP4	5	0.631065	0.274706	1.53309e+08	0.587127	6.89718e-128	4.18711e-126	41.4341	26.214
751	DPP4	5	0.441575	0.27457	1.52836e+08	0.585314	1.2844e-204	1.29667e-202	29.0905	13.0736
752	RABAC1	5	0.736285	0.271663	154163889	0.590401	2.11506e-113	1.12678e-111	49.591	35.8465
753	PFN1	5	2.63527	0.270781	163494383	0.626134	7.16345e-164	5.52311e-162	97.5938	96.4029
754	ENSMMUG00000005455	5	0.940252	0.270597	1.5342e+08	0.58755	2.77556e-93	1.23401e-91	57.8441	46.6759
755	IFI27L2	5	1.54781	0.270334	1.55095e+08	0.593965	3.04632e-93	1.3511e-91	80.0289	74.6853
756	LCP1	5	2.19664	0.270032	1.57115e+08	0.601702	2.3803e-107	1.18194e-105	92.3003	89.3759
757	ETFB	5	0.726218	0.26816	1.53307e+08	0.587121	6.17677e-105	3.00982e-103	48.6526	36.2476
758	CD52	5	2.98104	0.267644	158285860	0.606187	1.01181e-116	5.51903e-115	98.5563	97.0635
759	ANKRD44	5	0.899338	0.265644	153107735	0.586356	5.39101e-91	2.3567e-89	56.7613	46.5183
760	DDX5	5	3.33488	0.265436	1.65696e+08	0.634566	3.19771e-186	2.89266e-184	99.3744	99.3809
761	ATP1A1	5	0.61008	0.265207	1.53522e+08	0.587944	1.23088e-124	7.163e-123	42.2281	28.0937
762	ENSMMUG00000018687	5	0.79876	0.26352	152497523	0.584019	4.71828e-94	2.12357e-92	51.2512	38.8754
763	ITCH	5	0.463722	0.261112	153758040	0.588847	2.15211e-179	1.86377e-177	33.2291	17.2086
764	BUB3	5	0.904577	0.261075	153013972	0.585997	2.39024e-89	1.02769e-87	57.6275	47.6102
765	EML4	5	0.916452	0.260654	1.53188e+08	0.586662	8.50983e-91	3.71122e-89	57.5553	47.4972
766	ZFP36L2	5	2.03443	0.260583	150392945	0.575959	5.8856e-61	1.8835e-59	84.9134	82.5224
767	BICDL1	5	0.44747	0.260458	1.54271e+08	0.590809	2.05919e-205	2.1021e-203	32.2666	15.1825
768	CXCR4	5	1.3083	0.259795	1.50511e+08	0.57641	1.53249e-64	5.11006e-63	68.6959	62.5587
769	MYL12B	5	1.58617	0.258931	1.56982e+08	0.601192	4.9754e-107	2.46384e-105	83.9028	79.6416
770	DDX3Y	5	0.674187	0.258586	148889402	0.570201	9.92408e-79	3.79378e-77	39.7257	29.0853
771	SLC9A3R1	5	0.724256	0.258371	153418825	0.587547	4.08679e-106	2.00209e-104	49.4947	36.0837
772	TAGAP	5	0.549302	0.257222	1.52197e+08	0.582867	8.53947e-126	5.04989e-124	37.6323	23.3045
773	CBLB	5	0.684996	0.257055	152195677	0.582863	1.41417e-100	6.6773e-99	45.6689	32.9131
774	CAST	5	0.984207	0.255117	1.51273e+08	0.57933	3.44678e-75	1.27496e-73	58.975	49.3307
775	IQGAP1	5	1.35136	0.254421	1.53405e+08	0.587496	1.84659e-82	7.38352e-81	74.6391	67.7537
776	LRRC8C	5	0.403181	0.253945	153433150	0.587602	1.39438e-225	1.68738e-223	28.9942	12.3032
777	ENSMMUG00000023207	5	1.44328	0.252323	1.54132e+08	0.590279	1.39062e-86	5.80154e-85	78.3446	72.5748
778	LYAR	5	0.494415	0.252323	151449989	0.580007	7.61168e-134	4.84628e-132	33.6622	19.4289
779	SLC4A7	5	0.80107	0.251936	150919333	0.577975	1.85737e-80	7.28321e-79	50.6497	39.7141
780	TUBA4A	5	0.809437	0.251222	150053400	0.574659	2.89188e-72	1.05476e-70	50.8181	41.6082
781	ITM2B	5	2.29142	0.251164	156981438	0.601191	3.30875e-106	1.62529e-104	95.693	93.1162
782	LAMP1	5	0.710997	0.251086	152477779	0.583944	3.5874e-97	1.65537e-95	48.4841	36.5341
783	TNIK	5	0.752372	0.250413	1.52086e+08	0.582442	2.58514e-94	1.16638e-92	49.5669	36.0821
784	OST4	5	1.84843	0.250411	1.58574e+08	0.607291	2.14782e-119	1.2039e-117	88.5707	86.5858
785	MAMU-DRA	6	4.18088	3.12957	1.89261e+08	0.888314	0	0	99.9701	36.1205
786	MAMU-DPA	6	3.05952	2.2716	186674896	0.876175	0	0	99.8507	30.9663
787	MS4A1	6	2.8553	2.15075	186618587	0.875911	0	0	99.3728	27.3489
788	MEF2C	6	2.08687	1.57743	183073215	0.85927	0	0	94.8029	24.0128
789	IFI30	6	2.05177	1.54181	182108841	0.854744	0	0	93.4289	26.2693
790	MAMU-DPB	6	1.99298	1.4368	176837485	0.830002	0	0	91.7861	26.9623
791	SWAP70	6	1.95171	1.42929	1.78661e+08	0.838559	0	0	92.8614	26.0666
792	IGKC	6	2.02293	1.39674	1.44761e+08	0.679446	0	0	60.3345	30.3031
793	MAMU-DMB	6	1.77729	1.32277	178959291	0.839961	0	0	92.0848	24.0552
794	MAMU-DMA	6	1.83726	1.31461	176135372	0.826707	0	0	93.6977	25.8607
795	BANK1	6	1.66763	1.30097	1.80826e+08	0.848724	0	0	88.9785	20.4189
796	CD79B	6	1.92418	1.2309	166109988	0.779652	0	0	94.0263	29.5614
797	TCF4	6	1.57544	1.19893	174648181	0.819726	0	0	84.4982	19.9727
798	CD79A	6	1.79604	1.15711	167680313	0.787022	0	0	90.5317	32.3962
799	CD74	6	1.57272	1.14623	173915298	0.816287	0	0	86.9176	24.3899
800	BASP1	6	1.40204	1.07344	1.72086e+08	0.807702	0	0	80.1673	18.8224
801	S100A6	6	2.10931	1.03896	161678481	0.758852	0	0	89.3369	59.7467
802	HLA-DQA1	6	1.41058	1.03169	1.62796e+08	0.764099	0	0	72.4014	20.0701
803	CD37	6	2.55659	1.00547	170066511	0.798222	0	0	99.1935	80.0588
804	CYBB	6	1.34984	0.993407	1.68803e+08	0.792294	0	0	80.1971	20.9171
805	EAF2	6	1.25073	0.99264	171557952	0.805222	0	0	76.9415	16.1541
806	SH3BP5	6	1.44344	0.967571	1.66986e+08	0.783761	0	0	83.9904	29.3587
807	RNASET2	6	1.64762	0.956392	166065726	0.779444	0	0	89.3967	43.6208
808	IRF8	6	1.14923	0.890575	1.67161e+08	0.784586	0	0	73.2975	17.5401
809	VPREB3	6	1.09523	0.848333	160008126	0.751012	0	0	65.0239	14.4774
810	ITGB1	6	1.56798	0.83685	151154066	0.709455	0	0	76.3441	39.6797
811	CD40	6	1.09832	0.79994	1.62269e+08	0.761626	0	0	72.3716	19.1807
812	ENSMMUG00000015202	6	0.918322	0.788808	1.57391e+08	0.738728	0	0	57.7061	12.8997
813	PIK3AP1	6	1.04469	0.77277	1.61143e+08	0.756338	0	0	69.5042	18.7218
814	LMO2	6	0.972011	0.769606	1.6146e+08	0.757824	0	0	65.2031	13.7279
815	HVCN1	6	1.09435	0.769419	159064172	0.746581	0	0	70.5197	19.1304
816	GPR183	6	1.99858	0.750626	145608578	0.683426	2.24524e-295	2.02105e-293	86.3501	62.3992
817	AIM2	6	1.27225	0.745392	155741772	0.730988	0	0	76.374	36.0294
818	CD53	6	1.95054	0.740226	1.60359e+08	0.752658	0	0	95.2509	73.7071
819	CTSS	6	1.65536	0.711383	1.54351e+08	0.724458	0	0	88.2915	59.0804
820	CD19	6	0.951122	0.702576	1.56592e+08	0.734979	0	0	64.3668	17.2195
821	FAM3C	6	0.86986	0.695501	1.56323e+08	0.733714	0	0	58.6918	13.2187
822	KLF6	6	2.15562	0.69414	1.43496e+08	0.673509	6.29756e-258	4.98161e-256	90.7109	70.2563
823	CTSH	6	1.2013	0.691379	152984683	0.718047	0	0	75.3883	32.4355
824	S100A10	6	1.76807	0.675615	148251545	0.695831	0	0	87.6643	63.9565
825	TMEM273	6	0.81214	0.668984	155786224	0.731196	0	0	56.4217	10.805
826	LYN	6	0.929515	0.643717	153311918	0.719583	0	0	64.0084	18.5867
827	FTH1	6	3.31473	0.638769	1.68196e+08	0.789443	0	0	99.9403	98.2337
828	2022-03-01	6	0.837922	0.634657	1.53634e+08	0.721093	0	0	58.5424	14.4947
829	CD52	6	3.32862	0.630111	161879438	0.759795	0	0	99.7312	97.0206
830	LST1	6	1.05739	0.6208	1.4914e+08	0.7	0	0	67.2342	31.5697
831	SYNE2	6	0.999999	0.618079	1.45787e+08	0.684266	0	0	58.184	21.5881
832	TLR10	6	0.752303	0.608904	153889065	0.722292	0	0	55.0777	10.6243
833	GRB2	6	1.49015	0.604761	148239990	0.695777	0	0	85.1852	57.0093
834	VIM	6	2.08538	0.59536	1.42336e+08	0.668064	6.42557e-240	4.71544e-238	92.9809	74.6327
835	BLOC1S2	6	1.10967	0.594681	149355447	0.701013	0	0	73.6559	37.1702
836	CYBA	6	1.9361	0.594006	1.49568e+08	0.702011	0	0	94.8327	77.0841
837	MAMU-DRB1	6	0.81627	0.593901	150194635	0.704952	0	0	56.3321	14.6581
838	SYNGR2	6	0.924514	0.591144	1.50729e+08	0.70746	0	0	65.1135	24.283
839	SYPL1	6	1.1928	0.580687	1.47926e+08	0.694304	0	0	76.9415	43.5973
840	SMAP2	6	1.11361	0.577986	149174020	0.700161	0	0	73.865	40.2062
841	CSNK1G3	6	1.208	0.570244	146760429	0.688833	0	0	76.1947	44.9518
842	HHEX	6	0.719875	0.563814	1.50833e+08	0.707947	0	0	53.2258	11.52
843	NCF1	6	0.93612	0.563129	147454083	0.692089	0	0	64.2473	21.9574
844	CR2	6	1.01865	0.561722	1.42871e+08	0.670575	0	0	61.0215	25.1442
845	CD22	6	0.818017	0.555654	147934796	0.694345	0	0	57.5568	17.4175
846	LSP1	6	1.62146	0.546252	146291901	0.686634	4.16252e-300	3.8415e-298	88.3811	67.7892
847	SEC11C	6	0.94807	0.543073	1.46626e+08	0.688202	0	0	65.2031	31.0888
848	ENSMMUG00000008227	6	0.72075	0.537059	149219083	0.700373	0	0	53.7336	12.9563
849	EVI2B	6	1.34807	0.536938	1.41862e+08	0.665842	1.39364e-256	1.09768e-254	78.644	51.7262
850	ACP5	6	0.740658	0.534245	148621579	0.697568	0	0	54.8686	14.5984
851	CD83	6	0.878609	0.525757	143126822	0.671778	0	0	57.1685	22.9741
852	BLK	6	0.712429	0.525521	1.48787e+08	0.698343	0	0	54.0024	13.8143
853	MEF2A	6	0.95172	0.525072	1.4519e+08	0.681462	0	0	64.9044	32.5172
854	EZR	6	1.59163	0.524104	142199051	0.667424	5.5517e-244	4.17474e-242	86.6786	65.1398
855	SNX2	6	0.912708	0.522223	1.45971e+08	0.685128	0	0	64.3668	28.9423
856	CCDC50	6	0.776551	0.518489	145705333	0.683881	0	0	55.1374	19.2294
857	TSPAN3	6	0.827838	0.517915	145133459	0.681196	0	0	58.1541	24.2265
858	ARPC3	6	2.12546	0.517004	1.46629e+08	0.688216	7.2277e-297	6.57074e-295	96.4755	85.0669
859	RALGPS2	6	0.767712	0.513675	145888273	0.684739	0	0	55.3763	18.4704
860	MT-ATP6	6	3.80383	0.512706	142648049	0.669531	1.16308e-240	8.60446e-239	95.8184	91.9874
861	NFKBIA	6	1.24385	0.51047	1.34377e+08	0.630709	6.92106e-171	3.61339e-169	64.4564	44.6988
862	PRR13	6	1.58727	0.501884	142986070	0.671118	2.68721e-252	2.10745e-250	86.6786	68.3439
863	BCL2A1	6	1.01379	0.495773	140104561	0.657593	1.23123e-276	1.03678e-274	64.2174	35.6176
864	SMC6	6	0.850829	0.495199	1.42434e+08	0.668524	0	0	58.0645	24.0882
865	WDFY4	6	0.641637	0.494138	146056111	0.685527	0	0	48.5066	11.5027
866	SEL1L3	6	0.699619	0.490624	1.45503e+08	0.682933	0	0	52.3297	15.3888
867	VASP	6	1.08526	0.480304	142144571	0.667168	4.27523e-277	3.61672e-275	72.73	44.658
868	PXK	6	0.759118	0.478843	1.44143e+08	0.676546	0	0	56.3321	22.0721
869	ALDH2	6	0.693818	0.477836	145227939	0.68164	0	0	53.1959	17.8952
870	ZFP36L1	6	1.65291	0.47441	1.36566e+08	0.640984	4.90776e-172	2.58442e-170	85.9916	68.1663
871	MZB1	6	0.629391	0.468513	1.43957e+08	0.675673	0	0	47.282	11.872
872	MT-ND4	6	4.0542	0.466338	1.42132e+08	0.667107	7.34424e-234	5.18151e-232	96.5651	92.7086
873	PLEKHO1	6	0.825498	0.464419	1.42011e+08	0.666543	0	0	59.3787	26.593
874	SMIM14	6	0.751404	0.45995	142384585	0.668294	0	0	55.3763	21.8442
875	LGALS1	6	0.789568	0.455568	1.38414e+08	0.649658	0	0	51.4038	21.2392
876	PTPN6	6	1.0378	0.455501	138469607	0.649919	1.13648e-228	7.80709e-227	67.6523	42.6026
877	FCHSD2	6	0.833996	0.445932	140586015	0.659853	0	0	59.7969	28.5039
878	JMJD1C	6	1.52467	0.429778	136171734	0.639134	4.21433e-168	2.16925e-166	84.5878	67.2078
879	TIMM8A	6	0.630838	0.428672	142002391	0.666501	0	0	49.1935	15.5837
880	FCRL1	6	0.678316	0.425409	140436381	0.65915	0	0	48.8949	15.007
881	PPP3CA	6	0.881902	0.41825	1.3794e+08	0.647433	3.23327e-250	2.49289e-248	61.8578	33.7068
882	SKAP2	6	0.614344	0.417199	140557073	0.659717	0	0	47.3118	15.7393
883	CAT	6	0.926309	0.411825	137768103	0.646627	2.19303e-230	1.52951e-228	65.9498	38.377
884	PRDM2	6	0.904735	0.406919	136411771	0.64026	2.65547e-215	1.70258e-213	62.0669	37.0901
885	MT-ND3	6	2.11014	0.40431	135948490	0.638086	7.92583e-161	3.93556e-159	92.5329	84.575
886	LRRK2	6	0.545012	0.402624	1.38902e+08	0.651949	0	0	41.0394	10.2488
887	ENSMMUG00000023454	6	1.1258	0.40228	1.3545e+08	0.635747	8.97814e-176	4.85377e-174	73.4468	49.5168
888	SAT1	6	0.865846	0.401421	1.36739e+08	0.641796	6.317e-228	4.30711e-226	61.7085	34.7172
889	RGS19	6	0.917345	0.401333	1.36986e+08	0.642958	1.02268e-216	6.60332e-215	64.8148	39.2885
890	TMEM154	6	0.579892	0.398998	140160271	0.657854	0	0	46.1171	14.8137
891	ENSMMUG00000044861	6	0.634307	0.398884	119855192	0.562551	6.1623e-103	1.96174e-101	23.2975	11.553
892	LTB	6	2.89377	0.396302	142445027	0.668578	6.75295e-238	4.8967e-236	97.0131	95.3203
893	RUFY3	6	0.659023	0.390892	137205463	0.643986	0	0	48.9845	20.0732
894	ENSMMUG00000013136	6	2.13884	0.38883	1.38814e+08	0.651537	7.15053e-193	4.26999e-191	96.0573	88.6214
895	DBNL	6	0.76454	0.387585	137061191	0.643309	4.10218e-259	3.27332e-257	57.2879	28.9926
896	ITPR1	6	0.528729	0.386069	1.39172e+08	0.653218	0	0	42.2043	11.7086
897	MAMU-DOA	6	0.518431	0.384287	1.38022e+08	0.64782	0	0	39.9642	10.3148
898	MTPN	6	0.981433	0.383089	1.3449e+08	0.631241	1.71938e-173	9.15985e-172	66.3978	43.8896
899	TLN1	6	1.53749	0.378778	134261536	0.630168	5.38542e-146	2.41788e-144	85.3047	70.7654
900	RASSF3	6	0.897888	0.375001	134587845	0.6317	3.5044e-184	1.98869e-182	63.1123	39.4047
901	IFI16	6	1.6522	0.371909	131448164	0.616963	1.07576e-117	3.94725e-116	87.9928	72.8491
902	EIF4G3	6	0.780954	0.371855	1.34826e+08	0.632816	4.06179e-219	2.68917e-217	56.1231	29.8914
903	MT-ND1	6	3.98913	0.371236	144313448	0.677348	4.87384e-263	3.9407e-261	99.8805	99.5521
904	TRIM38	6	0.82904	0.370971	1.34379e+08	0.63072	1.12179e-194	6.74293e-193	58.9008	34.6512
905	ENSMMUG00000014786	6	0.982212	0.370162	123663862	0.580427	4.90877e-84	1.31522e-82	44.2652	29.0649
906	DST	6	0.611186	0.369628	1.34909e+08	0.633208	0	0	43.8172	16.6978
907	SYK	6	0.582197	0.36927	136515530	0.640747	0	0	44.1159	14.9693
908	SP100	6	1.22227	0.36921	1.33053e+08	0.624495	6.79749e-141	2.93642e-139	76.7324	57.1051
909	OAZ1	6	1.37857	0.368295	1.33485e+08	0.626524	4.66923e-140	1.99815e-138	82.2282	65.7338
910	MT-ATP8	6	1.34779	0.364559	129427111	0.607477	2.37586e-105	7.78031e-104	74.4922	57.5121
911	SNX5	6	0.718137	0.363777	134938876	0.633347	6.62356e-238	4.822e-236	53.0167	26.6072
912	AHNAK	6	0.953661	0.361865	131102230	0.61534	1.0872e-150	5.08094e-149	59.5281	35.1824
913	VOPP1	6	0.500433	0.359623	137408984	0.644941	0	0	40.5018	11.6332
914	PLEK	6	0.557136	0.355322	133732220	0.627684	0	0	40.1434	14.2166
915	SH3BGRL	6	1.06315	0.35459	132766816	0.623153	1.64939e-144	7.26247e-143	71.6547	50.0809
916	ISG20	6	1.05099	0.350877	1.31987e+08	0.619491	1.40717e-138	5.9247e-137	70.7288	47.9265
917	RCSD1	6	1.00241	0.349749	132465964	0.62174	1.96761e-145	8.76929e-144	68.9964	46.6882
918	MAP3K8	6	0.492531	0.348759	134210822	0.62993	0	0	36.6487	10.4452
919	NIN	6	0.955638	0.347623	1.31674e+08	0.618022	2.98497e-143	1.30178e-141	64.3967	42.2914
920	PIKFYVE	6	0.534318	0.347567	135196090	0.634555	0	0	41.9056	15.4816
921	FGD6	6	0.500541	0.347102	1.35848e+08	0.637613	0	0	39.1577	10.915
922	ARPC2	6	2.05804	0.345138	134617338	0.631838	1.64447e-146	7.45642e-145	95.3106	88.1578
923	PSMB9	6	1.32166	0.345058	1.31937e+08	0.619256	3.34338e-125	1.29162e-123	81.6308	64.4656
924	SRI	6	0.846498	0.344423	1.33224e+08	0.6253	1.04073e-169	5.40262e-168	62.0669	38.1759
925	CDV3	6	1.25632	0.343799	130833441	0.614078	5.32284e-117	1.9414e-115	77.2999	59.8535
926	PLEKHA2	6	0.834334	0.343771	1.32613e+08	0.622433	1.59585e-168	8.23754e-167	59.7969	35.5626
927	GDI2	6	1.13071	0.34297	131438656	0.616919	1.49084e-126	5.80855e-125	72.9391	54.4479
928	TPM3	6	1.90009	0.342858	1.32325e+08	0.621081	2.9467e-124	1.12647e-122	92.5329	82.9957
929	PDCD4	6	1.0888	0.340726	130639874	0.61317	3.82704e-121	1.43597e-119	69.6535	51.5266
930	PLP2	6	0.622681	0.336894	1.34297e+08	0.630334	6.91635e-259	5.49489e-257	48.2378	21.9904
931	TFEB	6	0.457393	0.335938	135974317	0.638207	0	0	37.9331	10.4326
932	CYTB	6	4.73285	0.335379	153105835	0.718616	0	0	99.9104	99.923
933	HIP1R	6	0.53985	0.335242	1.34369e+08	0.630672	0	0	42.7718	16.9697
934	SAMSN1	6	0.706486	0.334811	1.31715e+08	0.618216	4.18727e-192	2.47618e-190	49.552	25.7633
935	MT-CO3	6	5.17439	0.328082	1.51189e+08	0.709618	0	0	99.9701	99.9324
936	NME1	6	2.66368	0.327975	1.38437e+08	0.649765	3.3875e-188	1.96507e-186	99.0741	96.0558
937	AP1S2	6	0.806566	0.327782	131041402	0.615054	2.31291e-148	1.0566e-146	57.4373	36.0011
938	ENSMMUG00000020721	6	0.505231	0.326284	134248906	0.630109	0	0	39.3668	12.763
939	ENSMMUG00000017838	6	0.463366	0.325777	1.35198e+08	0.634564	0	0	38.6499	11.9883
940	CNPY3	6	0.56728	0.323089	1.33542e+08	0.626791	9.55129e-262	7.68858e-260	45.1314	20.1094
941	CAPG	6	0.925607	0.322582	130472487	0.612384	5.25023e-130	2.11316e-128	64.307	42.3464
942	VPS13C	6	1.00617	0.321585	129368208	0.607201	5.93483e-113	2.05004e-111	66.6368	47.0748
943	PARP1	6	0.814943	0.321294	1.31148e+08	0.615556	8.50166e-151	3.98336e-149	57.6165	35.4794
944	ODC1	6	0.583436	0.318042	133194795	0.625161	4.38809e-250	3.36906e-248	45.6989	20.6751
945	CMTM6	6	0.837505	0.316522	1.30689e+08	0.613402	1.12051e-137	4.69611e-136	59.9164	39.2319
946	LPGAT1	6	0.483602	0.316011	1.33668e+08	0.627382	0	0	39.307	13.94
947	TLE4	6	0.701574	0.312861	1.29503e+08	0.607834	3.6283e-146	1.63704e-144	49.8208	29.8694
948	RHOA	6	1.47204	0.312269	129525093	0.607937	1.27455e-100	3.96762e-99	85.5436	72.4846
949	ABHD17A	6	0.732187	0.312129	1.30687e+08	0.613393	2.89666e-150	1.35027e-148	54.2413	33.5387
950	RTN4	6	0.645882	0.311651	1.31333e+08	0.616422	2.55753e-183	1.43796e-181	49.1039	26.4704
951	GSTP1	6	1.4519	0.31004	1.29039e+08	0.605657	6.68631e-97	2.03293e-95	83.4827	70.69
952	WASHC4	6	0.586317	0.308159	131777781	0.61851	9.67282e-213	6.1372e-211	45.7587	22.3816
953	FAH	6	0.936535	0.306282	129878935	0.609598	1.7796e-118	6.58272e-117	66.3978	46.6081
954	STAP1	6	0.495048	0.301991	132459279	0.621709	0	0	39.0681	13.6509
955	CAST	6	1.0303	0.300394	127870857	0.600173	2.98533e-97	9.09183e-96	68.3094	48.9621
956	YWHAZ	6	1.94477	0.29857	129005411	0.605498	1.15973e-94	3.45142e-93	93.0705	85.1721
957	SNX3	6	0.757791	0.296845	1.29901e+08	0.6097	1.20021e-135	4.98441e-134	56.6308	35.7512
958	CLIC1	6	1.26072	0.296327	127298689	0.597487	4.84162e-85	1.30874e-83	79.4205	62.2688
959	BCL2	6	0.813269	0.295721	1.29136e+08	0.606109	6.11174e-127	2.39143e-125	57.7957	35.7434
960	SESN3	6	0.443606	0.294747	132319509	0.621053	0	0	36.6189	12.3922
961	LSM10	6	0.709657	0.294693	1.30278e+08	0.61147	6.39071e-148	2.91215e-146	54.6296	32.4654
962	SP110	6	0.895745	0.291073	1.28053e+08	0.601027	2.98507e-104	9.60322e-103	62.6643	43.492
963	INKA1	6	0.606449	0.290211	1.30273e+08	0.611448	2.08711e-172	1.10225e-170	47.3417	25.5417
964	ENSMMUG00000047896	6	0.480738	0.28893	1.29992e+08	0.610127	4.88543e-246	3.6889e-244	37.0072	15.1531
965	RAB5C	6	0.785634	0.288477	1.29361e+08	0.607166	8.525e-125	3.28644e-123	59.08	38.2655
966	S100A4	6	0.766746	0.285058	127091373	0.596514	6.94239e-135	2.8701e-133	45.0119	24.1872
967	MT-ND2	6	3.832	0.283519	139577199	0.655118	9.99227e-202	6.14777e-200	99.9104	99.7281
968	IQSEC1	6	0.481105	0.282948	1.30603e+08	0.612997	4.47922e-243	3.34076e-241	38.8889	16.4323
969	PSMB8	6	1.26672	0.282374	1.26696e+08	0.594659	1.76868e-79	4.50754e-78	79.8984	64.9874
970	PREX1	6	0.700825	0.282291	1.28497e+08	0.603111	1.73968e-127	6.8659e-126	52.2401	32.3114
971	IKZF3	6	0.687883	0.281481	1.29229e+08	0.606549	1.49341e-140	6.43611e-139	52.1505	30.5357
972	ENSMMUG00000003386	6	1.08062	0.281134	126055675	0.591653	4.16301e-79	1.05801e-77	71.4456	53.3212
973	SQSTM1	6	0.695402	0.276719	1.28628e+08	0.603729	5.3566e-129	2.12785e-127	52.6882	32.2862
974	BEND5	6	0.410168	0.27639	130484505	0.61244	0	0	33.3632	10.7579
975	PLEKHF2	6	0.494704	0.276187	129815086	0.609298	1.26339e-216	8.12887e-215	39.546	17.57
976	ACTR2	6	1.63179	0.276019	127024865	0.596202	1.44111e-79	3.68299e-78	88.2019	78.0678
977	NT5C	6	0.772951	0.27473	1.28266e+08	0.602028	7.42335e-114	2.5986e-112	58.3333	37.9386
978	KIAA0040	6	0.925907	0.272841	124452933	0.584131	6.97274e-72	1.67209e-70	60.1254	44.999
979	ENSMMUG00000011303	6	0.414009	0.272681	130879539	0.614294	0	0	34.319	10.9323
980	MT-ND5	6	2.92211	0.27221	128868628	0.604856	2.89374e-93	8.41996e-92	98.5364	96.4423
981	ELK3	6	0.681702	0.271623	128240942	0.60191	2.89399e-126	1.12515e-124	51.6129	31.5995
982	CAPZA2	6	0.813563	0.270807	1.27288e+08	0.59744	1.96772e-99	6.06344e-98	58.9008	41.5309
983	OSBPL11	6	0.46457	0.269137	1.28554e+08	0.603377	4.50848e-205	2.81173e-203	36.6786	16.4056
984	FAM53B	6	0.539052	0.268809	128928064	0.605135	6.50092e-172	3.41354e-170	42.6822	21.7609
985	CYSLTR1	6	0.499813	0.268586	128800396	0.604536	1.96438e-192	1.16543e-190	39.2473	18.3525
986	RPLP1	6	4.56685	0.26853	158886220	0.745746	0	0	99.9701	99.9466
987	L3MBTL3	6	0.560916	0.266337	1.28664e+08	0.603897	6.52069e-162	3.26446e-160	43.8471	22.9159
988	GGA2	6	0.407808	0.265079	130328092	0.611706	0	0	34.2891	11.6882
989	MT-CO1	6	4.39278	0.265065	1.46637e+08	0.688254	4.12211e-296	3.72888e-294	99.8507	99.8931
990	RRAS2	6	0.498649	0.265062	129475242	0.607703	1.47373e-201	9.03672e-200	40.5317	18.6197
991	SDCCAG8	6	0.513255	0.262078	128731123	0.604211	3.33447e-178	1.83527e-176	41.1888	20.2005
992	PAX5	6	0.413483	0.260153	130345540	0.611788	0	0	34.4385	11.1649
993	FTL	6	2.4439	0.259427	129146864	0.606162	1.47371e-95	4.43641e-94	98.3572	95.5608
994	REL	6	0.550701	0.258677	1.28052e+08	0.601025	8.53737e-152	4.01037e-150	43.3393	23.2616
995	TRA2B	6	2.04904	0.258535	126235192	0.592496	4.25285e-73	1.02794e-71	93.6977	88.2537
996	LRMP	6	0.565192	0.257986	127244665	0.597234	1.04421e-143	4.58672e-142	42.3536	22.6016
997	CXCR5	6	0.479471	0.257147	129127999	0.606073	1.28537e-212	8.12719e-211	38.7993	16.635
998	UBE2J1	6	0.613145	0.256659	1.27863e+08	0.600137	4.23892e-134	1.74848e-132	47.7599	27.1917
999	TLE3	6	0.608174	0.252019	126590611	0.594164	6.98333e-116	2.49719e-114	46.595	28.3719
1000	OXR1	6	0.630965	0.251638	1.26461e+08	0.593556	3.39331e-113	1.18332e-111	47.6404	28.8181
1001	RGS1	7	2.10051	1.12304	152404716	0.76323	0	0	88.1676	52.2112
1002	CD2	7	1.98737	0.96451	1.49248e+08	0.74742	0	0	87.464	56.2201
1003	CD3D	7	2.62057	0.878035	1.45799e+08	0.730148	0	0	96.3224	75.4299
1004	CTLA4	7	0.934625	0.757343	1.43866e+08	0.720468	0	0	54.749	12.592
1005	S100A11	7	2.11781	0.735607	1.39388e+08	0.698042	0	0	90.4381	71.7122
1006	IL2RB	7	0.950768	0.685469	141521662	0.708728	0	0	57.755	19.0736
1007	SPOCK2	7	1.53245	0.643353	1.36902e+08	0.685596	1.04082e-295	5.28302e-293	80.1407	54.3503
1008	ITM2A	7	1.26069	0.642859	136433662	0.683248	0	0	68.8839	40.4773
1009	NFKBIA	7	1.31238	0.580596	127467115	0.638344	2.57636e-179	6.11401e-177	64.055	44.7869
1010	OTUD5	7	1.0616	0.571391	1.34032e+08	0.671222	4.99872e-301	2.60976e-298	62.456	36.8834
1011	CD3E	7	1.81811	0.559149	128910581	0.645573	2.26302e-174	5.16902e-172	88.4234	63.6741
1012	ICOS	7	0.853601	0.526919	1.30463e+08	0.653349	0	0	50.3358	22.1993
1013	ITGB1	7	1.25806	0.508862	124158034	0.621773	3.13285e-146	5.11131e-144	60.4093	40.5869
1014	ISG20	7	1.17961	0.484585	1.29043e+08	0.646234	1.07032e-193	2.91909e-191	67.2849	48.1741
1015	NFKBIZ	7	1.25178	0.466042	1.25927e+08	0.63063	1.55014e-153	2.69768e-151	67.2849	49.3141
1016	INPP4B	7	0.71651	0.46452	131178491	0.656931	0	0	48.6728	19.3226
1017	ENSMMUG00000000983	7	1.63544	0.452515	1.31099e+08	0.656533	4.43484e-196	1.24673e-193	85.0975	73.344
1018	BCL2	7	0.962376	0.451106	126843043	0.635219	3.82948e-192	1.01415e-189	57.7231	35.8232
1019	GLCCI1	7	0.651231	0.433685	126839169	0.6352	0	0	41.9571	17.232
1020	SIRPG	7	1.12261	0.432123	126142842	0.631712	6.65059e-162	1.35029e-159	66.1017	45.2034
1021	ENSMMUG00000013257	7	3.06374	0.428486	135094525	0.676542	1.86908e-244	7.94274e-242	99.1046	96.4953
1022	ARID5B	7	0.9332	0.420169	125492135	0.628454	1.20463e-175	2.78635e-173	57.0835	35.0904
1023	AHI1	7	0.66775	0.412781	125959455	0.630794	3.90822e-267	1.83115e-264	43.3323	19.6232
1024	LTB	7	2.90889	0.410792	1.30565e+08	0.653861	3.4135e-186	8.66318e-184	97.7295	95.2911
1025	MBNL1	7	2.76742	0.409495	1.34464e+08	0.673382	7.30672e-236	2.96701e-233	98.497	96.1493
1026	FYN	7	0.963307	0.389716	125052429	0.626252	2.84757e-157	5.30956e-155	61.1768	40.4241
1027	IVNS1ABP	7	0.9945	0.389425	1.23308e+08	0.617514	1.6853e-132	2.50369e-130	60.1535	43.0925
1028	ENSMMUG00000041391	7	1.1767	0.389092	122312131	0.612529	3.57073e-114	4.32105e-112	66.5494	49.6524
1029	TSPO	7	0.953248	0.388705	124302508	0.622496	3.93818e-149	6.66318e-147	59.5459	39.9793
1030	S100A4	7	0.865818	0.387995	1.17346e+08	0.587658	9.89861e-105	1.07028e-102	41.1257	24.4496
1031	UBC	7	2.68873	0.378968	128101472	0.641521	7.73021e-158	1.45623e-155	97.5376	95.7452
1032	PBXIP1	7	0.878584	0.368446	123384743	0.6179	9.57422e-141	1.5213e-138	55.9962	38.7829
1033	GIMAP7	7	1.55781	0.36515	1.18833e+08	0.595103	4.9815e-76	3.64108e-74	79.1174	62.4323
1034	PSIP1	7	1.28505	0.362024	122662413	0.614283	1.76208e-110	2.064e-108	72.8814	59.5243
1035	ENSMMUG00000046487	7	0.858684	0.361448	1.18921e+08	0.595546	3.33129e-108	3.80454e-106	47.1698	30.0088
1036	BATF	7	0.578919	0.353713	1.21576e+08	0.608842	2.4971e-200	7.24277e-198	37.7039	17.8787
1037	TAB2	7	0.740966	0.352235	1.23144e+08	0.616694	3.30599e-158	6.35898e-156	50.048	30.5678
1038	NSD3	7	1.13874	0.348208	1.23097e+08	0.616461	1.49819e-117	1.84975e-115	69.3956	55.0628
1039	PTPRC	7	2.72794	0.344784	1.27751e+08	0.639767	5.33631e-154	9.46703e-152	98.5289	95.7421
1040	SRGN	7	0.835264	0.343971	1.21307e+08	0.607497	2.37545e-123	3.19167e-121	52.4784	35.4537
1041	LGALS3	7	0.533763	0.343096	121850081	0.610215	3.96871e-240	1.64819e-237	35.5293	14.5275
1042	SESN1	7	0.569817	0.338806	121534247	0.608633	1.09302e-196	3.12073e-194	38.1196	18.2248
1043	ENSMMUG00000041773	7	0.504586	0.33551	1.18869e+08	0.595284	3.62449e-203	1.10384e-200	30.6044	12.5842
1044	YPEL3	7	1.10217	0.328174	1.21424e+08	0.608081	1.25448e-101	1.30245e-99	67.7966	54.9563
1045	GPRIN3	7	0.940659	0.322434	1.19332e+08	0.597605	2.91638e-93	2.76119e-91	57.5312	41.9979
1046	PDE4B	7	0.96447	0.32123	119523486	0.598563	1.27017e-92	1.19638e-90	58.9063	44.3562
1047	CD3G	7	1.10133	0.321218	1.20076e+08	0.601329	1.67764e-92	1.57208e-90	68.2123	50.1895
1048	TNFRSF25	7	0.579776	0.320348	1.21995e+08	0.610939	2.24117e-184	5.61e-182	41.4135	21.0248
1049	SLC9A9	7	0.742485	0.31974	119314577	0.597517	9.10669e-111	1.07359e-108	46.914	30.8685
1050	MT1M	7	0.608385	0.317747	1.18655e+08	0.594212	3.8589e-143	6.18541e-141	37.3201	19.2223
1051	TOB1	7	0.850268	0.315999	118893296	0.595407	2.38191e-95	2.29077e-93	52.4145	37.0149
1052	NABP1	7	0.74895	0.3154	120546451	0.603686	4.64971e-121	5.98339e-119	50.1119	32.4219
1053	TRAF1	7	0.498908	0.312315	1.21641e+08	0.609169	1.08816e-228	4.14247e-226	35.8171	15.1132
1054	GPR174	7	0.768638	0.304685	119899285	0.600445	1.09803e-109	1.27799e-107	51.4551	34.4906
1055	LBH	7	1.17278	0.302049	119084486	0.596365	5.39576e-80	4.12538e-78	69.1398	57.4854
1056	ETS1	7	1.6636	0.301244	1.20204e+08	0.601972	8.01046e-84	6.50556e-82	85.1935	77.0632
1057	KLF6	7	1.77779	0.295402	1.14501e+08	0.573411	7.48838e-45	3.16017e-43	78.9575	70.9026
1058	ACTG1	7	2.92253	0.292261	119895946	0.600429	1.87424e-80	1.44507e-78	98.2731	95.988
1059	ZFP36	7	1.86065	0.291683	116019659	0.581016	1.5112e-53	7.58632e-52	82.0915	77.807
1060	ARAP2	7	0.699755	0.289035	1.18034e+08	0.591104	3.5698e-99	3.58412e-97	45.4109	29.7848
1061	ANXA2	7	0.572576	0.284823	119107929	0.596482	2.64552e-140	4.16738e-138	39.4947	21.042
1062	ABRACL	7	1.47407	0.277883	118367484	0.592774	1.78228e-70	1.18427e-68	78.9894	71.3896
1063	GIMAP6	7	0.846213	0.277753	1.17357e+08	0.587715	4.95084e-78	3.70765e-76	53.8535	39.6192
1064	EVL	7	1.37552	0.273178	117895109	0.590408	1.78933e-67	1.13925e-65	78.3499	68.7197
1065	C11H12orf57	7	1.62146	0.269912	117910196	0.590484	1.79135e-66	1.12874e-64	82.3793	76.4321
1066	ANXA5	7	0.658572	0.267698	1.18088e+08	0.591374	2.39867e-99	2.43466e-97	46.1784	29.9477
1067	IQGAP2	7	0.607864	0.264313	1.16788e+08	0.584866	1.0928e-95	1.05655e-93	40.8059	25.4847
1068	ITM2B	7	2.30717	0.263646	1.2049e+08	0.603405	3.36245e-85	2.76766e-83	96.5462	93.116
1069	IGFLR1	7	0.671808	0.261988	1.17213e+08	0.58699	3.87253e-86	3.246e-84	46.3383	32.3765
1070	TLK1	7	0.856968	0.261187	117237498	0.587115	1.58255e-73	1.12085e-71	56.6677	43.4636
1071	PPP1R15A	7	1.21485	0.259706	115371883	0.577772	2.57139e-52	1.2665e-50	67.6047	59.1797
1072	TOX	7	0.414983	0.251041	1.17783e+08	0.589847	8.85372e-172	1.99733e-169	30.6364	13.4689
1073	CD44	7	0.763189	0.250301	116165055	0.581745	1.44061e-70	9.60743e-69	50.1759	37.0557
1074	ITM2A	8	1.83324	1.23139	131109604	0.812647	0	0	83.4133	40.1889
1075	COA1	8	1.52455	1.16028	129516162	0.802771	0	0	75.2598	27.584
1076	CD3D	8	2.7941	1.04979	126228818	0.782395	0	0	98.2814	75.5563
1077	CD2	8	2.07567	1.04689	1.2549e+08	0.777812	0	0	90.2078	56.4164
1078	CD40LG	8	1.39489	1.03253	123891129	0.767905	0	0	70.1039	24.0746
1079	SLC9A9	8	1.42937	1.03018	1.25532e+08	0.778074	0	0	72.4221	30.0343
1080	S100A11	8	2.39457	1.01598	1.24338e+08	0.770674	0	0	93.0456	71.7926
1081	ENSMMUG00000041773	8	1.09466	0.945232	117746986	0.729823	0	0	54.3565	11.8372
1082	CTLA4	8	1.09019	0.9116	1.2124e+08	0.751471	0	0	59.992	12.7972
1083	SRGN	8	1.36733	0.893345	121247044	0.751517	0	0	72.3821	34.8464
1084	SPOCK2	8	1.7383	0.850947	119515835	0.740786	0	0	84.972	54.4128
1085	ICOS	8	1.16243	0.842623	1.18362e+08	0.733637	0	0	63.4692	21.9624
1086	FYB1	8	1.93688	0.842125	1.17397e+08	0.727653	0	0	87.5699	59.6607
1087	NCOA7	8	1.27217	0.791409	114029622	0.706781	0	0	64.1886	35.3799
1088	PTPRC	8	3.14355	0.773187	130222293	0.807147	0	0	99.4005	95.7353
1089	MT1M	8	0.997953	0.71935	112955964	0.700127	0	0	55.8753	18.6778
1090	CD69	8	2.64261	0.702981	1.08764e+08	0.674147	1.40159e-193	2.587e-191	90.6475	82.6512
1091	TSPO	8	1.22123	0.663315	1.12228e+08	0.695614	4.81139e-305	1.62812e-302	67.7058	39.8524
1092	UBC	8	2.96204	0.659204	1.21474e+08	0.752926	0	0	98.801	95.7136
1093	TCF7	8	1.76223	0.634682	1.08168e+08	0.670449	4.72101e-196	8.89351e-194	83.8529	60.2035
1094	CD3E	8	1.88577	0.624014	1.07305e+08	0.665102	3.85279e-181	6.12192e-179	90.1279	63.8478
1095	GIMAP7	8	1.80685	0.620313	107171940	0.664276	1.58817e-180	2.45937e-178	84.8921	62.3699
1096	AHI1	8	0.86878	0.61761	1.10687e+08	0.686061	0	0	52.6779	19.4904
1097	ITGB1	8	1.36253	0.61245	105737517	0.655385	9.96774e-192	1.75135e-189	67.506	40.5037
1098	GLCCI1	8	0.795159	0.578994	109433708	0.678295	0	0	49.4804	17.1797
1099	EVL	8	1.66815	0.574511	110865425	0.687169	7.76608e-229	1.86723e-226	85.4117	68.539
1100	FYN	8	1.14287	0.572473	1.09589e+08	0.679258	7.39e-255	2.0775e-252	67.506	40.3796
1101	SH3KBP1	8	1.40378	0.569539	1.09642e+08	0.679583	1.40975e-222	3.18029e-220	75.6994	55.9915
1102	SMCO4	8	0.962538	0.55133	1.08145e+08	0.670307	8.87192e-262	2.57328e-259	58.5132	32.2007
1103	BCL2A1	8	1.06807	0.54565	104575233	0.648181	6.62279e-186	1.12054e-183	58.713	36.2064
1104	ENSMMUG00000002260	8	0.995234	0.537168	1.07876e+08	0.668643	2.57537e-250	7.13027e-248	60.8313	33.5468
1105	FKBP5	8	0.882154	0.531229	1.06151e+08	0.657948	1.95725e-249	5.33803e-247	53.0376	27.4941
1106	PLAAT3	8	0.970676	0.52466	1.06122e+08	0.657767	7.38504e-230	1.79929e-227	57.8737	31.0718
1107	GIMAP6	8	1.08024	0.518171	1.06328e+08	0.659045	5.13506e-204	9.98224e-202	64.1487	39.3577
1108	ENSMMUG00000000983	8	1.69685	0.511925	1.09634e+08	0.679534	2.8583e-208	5.67715e-206	85.8913	73.4271
1109	BATF	8	0.733821	0.511197	1.04559e+08	0.648082	1.50664e-298	4.91621e-296	44.1647	17.8202
1110	GPR174	8	0.968795	0.509655	106685456	0.661261	3.14454e-226	7.27343e-224	59.992	34.3238
1111	NDFIP1	8	1.29679	0.499195	107049689	0.663518	1.24067e-185	2.06098e-183	73.781	55.3913
1112	COTL1	8	1.64062	0.495465	1.07206e+08	0.664484	2.18353e-176	3.24387e-174	80.2958	70.4852
1113	ENSMMUG00000013257	8	3.12457	0.487523	1.13289e+08	0.702193	6.01276e-259	1.71674e-256	99.4005	96.5092
1114	TIAM1	8	0.675694	0.476986	1.05846e+08	0.656061	0	0	44.8441	15.77
1115	GMFG	8	2.3572	0.475006	112144130	0.695095	2.31191e-241	6.12254e-239	96.1631	91.4799
1116	CD3G	8	1.24758	0.470027	1.04257e+08	0.646211	2.89465e-154	3.50291e-152	71.0232	50.2551
1117	NR3C1	8	1.06591	0.460301	103511168	0.641586	1.02013e-152	1.21044e-150	62.47	44.6087
1118	GPR183	8	1.72787	0.459561	98782586	0.612277	3.03942e-85	1.90203e-83	74.8201	63.1608
1119	ENSMMUG00000041391	8	1.24492	0.456197	101519607	0.629242	1.48585e-121	1.35079e-119	66.5068	49.8178
1120	LIMS1	8	0.962982	0.45273	102784976	0.637085	1.3004e-158	1.61647e-156	57.2342	36.5957
1121	S100A4	8	0.92801	0.448839	9.50797e+07	0.589325	3.53976e-88	2.31007e-86	40.9273	24.6189
1122	KLF6	8	1.92302	0.443406	98334032	0.609497	3.5724e-79	2.04635e-77	81.8145	70.8698
1123	NFKBIZ	8	1.23294	0.441958	99946514	0.619491	1.93568e-104	1.47995e-102	64.5084	49.596
1124	STK17A	8	1.57191	0.441013	104829237	0.649755	5.07918e-147	5.83722e-145	79.9361	69.288
1125	GPRIN3	8	1.05409	0.437143	101650683	0.630054	6.25892e-133	6.38934e-131	60.8313	42.0204
1126	BICDL1	8	0.621256	0.434307	1.03887e+08	0.643913	0	0	41.9265	15.2459
1127	ARAP2	8	0.83751	0.429334	102049776	0.632528	3.78385e-168	5.12165e-166	52.2782	29.6698
1128	FOS	8	2.55599	0.429163	9.76036e+07	0.604969	1.96977e-71	9.99822e-70	88.4492	85.6458
1129	IL6ST	8	0.705844	0.428271	102101384	0.632848	1.78101e-210	3.69822e-208	44.8841	21.4925
1130	ENSMMUG00000046487	8	0.923062	0.424821	97789365	0.606121	7.47531e-108	5.99107e-106	47.8817	30.1475
1131	CALM3	8	0.838357	0.41884	1.0328e+08	0.640155	2.5925e-175	3.75974e-173	55.3557	33.1684
1132	HIVEP2	8	0.863569	0.418754	1.01792e+08	0.630927	5.44468e-153	6.50266e-151	53.8369	33.3235
1133	TOX	8	0.578362	0.418326	103729446	0.642939	0	0	40.2078	13.264
1134	PSIP1	8	1.34246	0.418154	1.01813e+08	0.631062	2.81678e-117	2.46273e-115	73.5412	59.6281
1135	TLK1	8	1.00828	0.415838	102170341	0.633275	2.53596e-137	2.75831e-135	62.1902	43.3773
1136	TBC1D4	8	0.545675	0.414775	100833643	0.62499	0	0	34.0528	10.4151
1137	AIM2	8	0.953918	0.40493	1.00241e+08	0.621316	2.20221e-123	2.04269e-121	57.2342	37.3013
1138	CD82	8	0.539067	0.398207	1.02259e+08	0.633826	0	0	37.2502	11.8791
1139	ARHGEF3	8	0.655664	0.397167	1.01327e+08	0.628045	3.18165e-201	6.11983e-199	43.5651	20.7016
1140	ARID5B	8	0.91277	0.394874	99444120	0.616377	3.66425e-117	3.18842e-115	54.2366	35.414
1141	PTP4A2	8	1.26758	0.393591	1.01415e+08	0.62859	1.88885e-113	1.59055e-111	71.0232	58.862
1142	LCK	8	1.35386	0.393001	101590297	0.62968	3.55322e-114	3.00592e-112	76.299	60.8005
1143	RAP1A	8	0.746732	0.389346	1.01656e+08	0.63009	4.46825e-164	5.95973e-162	50.4396	29.1627
1144	INPP4B	8	0.647527	0.388357	1.01442e+08	0.628763	6.19198e-210	1.25718e-207	43.4852	19.8083
1145	PITHD1	8	0.639556	0.38831	1.00191e+08	0.621005	8.28065e-176	1.2105e-173	41.9664	21.4599
1146	BTLA	8	0.671621	0.387308	1.00233e+08	0.621269	8.47622e-174	1.20067e-171	43.5651	21.8895
1147	ZAP70	8	0.848037	0.385453	100773250	0.624615	7.07651e-136	7.43156e-134	54.996	34.5378
1148	ENSMMUG00000006165	8	1.13047	0.383931	9.98648e+07	0.618985	6.2384e-102	4.6719e-100	65.3078	51.6524
1149	DBI	8	1.06389	0.382918	99639062	0.617585	3.74598e-102	2.81689e-100	62.55	48.5322
1150	IL2RB	8	0.663302	0.380205	100953613	0.625733	6.86157e-199	1.30606e-196	44.0048	19.982
1151	TRIM8	8	0.640425	0.377342	1.0083e+08	0.624969	9.76855e-185	1.60811e-182	43.6051	21.8368
1152	SIRPG	8	1.07331	0.376719	99185168	0.614772	4.2929e-100	3.11286e-98	63.0296	45.5252
1153	CALM2	8	1.69254	0.376159	1.02159e+08	0.633206	8.86728e-115	7.53637e-113	84.2526	77.5274
1154	PEBP1	8	1.74641	0.372453	102903869	0.637822	2.58608e-122	2.36277e-120	86.3709	80.1622
1155	ELF1	8	1.4313	0.368484	1.01031e+08	0.62621	2.3147e-105	1.78467e-103	78.3773	68.111
1156	MAMU-A	8	3.57063	0.364796	1.15471e+08	0.715714	1.98305e-294	6.24765e-292	99.7602	99.679
1157	GAPDH	8	1.55306	0.35837	100969484	0.625832	1.38704e-103	1.04733e-101	79.4964	72.4904
1158	ENSMMUG00000018687	8	0.894799	0.356525	9.8868e+07	0.612806	1.55085e-104	1.1907e-102	56.1151	39.0041
1159	ENSMMUG00000022769	8	1.19971	0.348511	98614222	0.611233	4.5691e-85	2.84953e-83	69.5044	59.6607
1160	CEMIP2	8	0.735253	0.346969	9.78971e+07	0.606788	3.25136e-113	2.71288e-111	46.5228	28.4912
1161	H2AFV	8	1.31856	0.344827	100438178	0.622539	1.79199e-100	1.30458e-98	74.3006	65.0326
1162	HCST	8	1.3271	0.344232	9.75166e+07	0.60443	2.5814e-75	1.40387e-73	71.6627	59.2699
1163	ITK	8	0.746016	0.339003	98148464	0.608346	1.00949e-112	8.30923e-111	48.2414	29.9676
1164	GIMAP8	8	0.753187	0.333517	97704206	0.605593	1.82013e-105	1.40929e-103	48.6011	30.7492
1165	YPEL3	8	1.10882	0.3319	9.80326e+07	0.607629	8.32647e-82	4.93992e-80	65.9872	55.151
1166	ITGAL	8	0.699962	0.3298	97927423	0.606976	2.57406e-113	2.1576e-111	46.6827	28.6013
1167	LGALS3	8	0.523731	0.329349	97614312	0.605036	9.14192e-177	1.36927e-174	34.6123	14.7667
1168	ANXA2	8	0.615751	0.326912	97554225	0.604663	1.69298e-133	1.74779e-131	40.6475	21.1761
1169	CORO1B	8	0.536053	0.326739	9.81108e+07	0.608113	2.36505e-163	3.13164e-161	37.1703	17.6046
1170	CLIC1	8	1.29197	0.324902	9.83844e+07	0.609809	8.86627e-82	5.24315e-80	73.741	62.7142
1171	RBPJ	8	0.695992	0.318972	9.69055e+07	0.600642	2.33327e-99	1.672e-97	45.4037	29.1875
1172	RAB8B	8	0.719288	0.31674	97533337	0.604534	9.15835e-102	6.77532e-100	48.1215	31.5944
1173	MAN2A1	8	0.763235	0.316442	9.7244e+07	0.60274	1.01671e-93	6.98431e-92	50.3997	34.2385
1174	ENSMMUG00000004387	8	0.465211	0.315872	98369942	0.609719	3.79216e-215	8.24931e-213	33.4532	12.8282
1175	SESN1	8	0.550694	0.315658	9.61508e+07	0.595964	9.20623e-125	8.71634e-123	35.6914	18.5119
1176	C11H12orf57	8	1.66526	0.31279	9.80489e+07	0.607729	7.34264e-76	4.02919e-74	81.4948	76.524
1177	CD84	8	0.595703	0.310296	9.64591e+07	0.597875	7.79536e-113	6.47475e-111	39.2486	22.3609
1178	TRIB2	8	0.62517	0.306686	96028285	0.595205	8.20347e-102	6.09358e-100	40.6475	23.9458
1179	RPS27L	8	0.871584	0.306594	9.67446e+07	0.599645	8.07461e-79	4.59649e-77	55.6755	42.2375
1180	IFI16	8	1.59382	0.30639	97054908	0.601568	5.03856e-68	2.40391e-66	81.295	73.3077
1181	NABP1	8	0.7428	0.305954	9.60197e+07	0.595152	5.44876e-83	3.30781e-81	47.9217	32.6784
1182	ISG20	8	1.01061	0.304328	9.53952e+07	0.591281	2.652e-62	1.14834e-60	59.3125	48.6686
1183	ACTG1	8	2.9366	0.304044	98009729	0.607487	1.33476e-74	7.15251e-73	97.6819	96.0331
1184	SIK3	8	0.55402	0.301417	96311101	0.596958	1.74114e-116	1.50075e-114	37.6099	20.8706
1185	TMEM59	8	1.05351	0.301343	97354122	0.603423	5.40403e-76	2.97433e-74	66.3469	54.4733
1186	LBH	8	1.17363	0.300004	9.62244e+07	0.59642	4.60666e-65	2.07334e-63	66.267	57.7098
1187	DYNLRB1	8	1.21639	0.297396	9.73834e+07	0.603605	3.21387e-73	1.67314e-71	71.1831	62.1001
1188	CAB39	8	1.1075	0.296847	9.65713e+07	0.598571	2.50804e-68	1.20287e-66	65.8273	56.6242
1189	ENSMMUG00000018854	8	2.09079	0.293123	1.0038e+08	0.622177	6.30448e-96	4.38029e-94	92.6859	89.6934
1190	TESC	8	0.687003	0.29042	94532163	0.585932	4.45516e-73	2.31276e-71	43.1255	29.1937
1191	RAN	8	1.11387	0.288658	96594686	0.598716	5.43192e-68	2.58483e-66	66.8265	58.0137
1192	2022-09-09	8	1.10524	0.288518	96341854	0.597149	1.71184e-66	7.9191e-65	66.9464	56.3947
1193	ZFP36L1	8	1.4787	0.287213	9.45639e+07	0.586129	5.62023e-50	1.95989e-48	75.4197	68.8104
1194	ENSMMUG00000039070	8	0.436175	0.286342	91544024	0.567411	2.97521e-99	2.12367e-97	23.1015	10.4725
1195	HMGB1	8	1.69837	0.283323	98330719	0.609476	6.81775e-78	3.83326e-76	84.6922	80.156
1196	IQGAP2	8	0.625905	0.280493	9.47316e+07	0.587168	7.61932e-82	4.53511e-80	40.7274	25.6362
1197	GIMAP4	8	0.643324	0.280394	94710522	0.587037	1.34705e-79	7.74044e-78	41.8865	26.5869
1198	ETHE1	8	0.546798	0.278942	95958242	0.594771	7.40331e-106	5.80604e-104	38.8889	22.3919
1199	BCL6	8	0.431846	0.278377	9.53406e+07	0.590942	4.07683e-161	5.2834e-159	29.2166	11.7008
1200	ARPC2	8	1.99553	0.275674	99000495	0.613628	2.88686e-83	1.77019e-81	91.3269	88.4062
1201	MYL6	8	1.8509	0.273215	9.88387e+07	0.612625	5.73832e-82	3.43791e-80	87.6499	85.2504
1202	OTUD5	8	0.779238	0.272537	93260915	0.578052	3.79064e-52	1.37981e-50	47.8817	37.6968
1203	OST4	8	1.87549	0.272089	9.92537e+07	0.615197	1.34118e-85	8.4508e-84	89.4884	86.6011
1204	PPP1R15A	8	1.22786	0.270701	9.34355e+07	0.579135	4.71278e-44	1.50553e-42	65.7874	59.3319
1205	LCP1	8	2.20211	0.268789	96340185	0.597138	2.48388e-61	1.06295e-59	93.2054	89.4158
1206	ITGB2	8	0.877607	0.268668	94513256	0.585815	1.08056e-57	4.30175e-56	55.5156	44.2163
1207	CAPG	8	0.877473	0.268348	94068523	0.583058	7.06469e-55	2.68385e-53	53.9968	43.0346
1208	TNFSF8	8	0.50908	0.265289	94198764	0.583865	5.09623e-92	3.47476e-90	34.5324	19.6036
1209	SNX6	8	0.977938	0.265225	94412526	0.58519	1.53274e-53	5.65813e-52	60.4317	50.8661
1210	ENSMMUG00000022610	8	0.747978	0.26264	9.44611e+07	0.585491	1.40439e-64	6.30524e-63	49.6403	35.1162
1211	ZNF609	8	0.584415	0.262196	9.45157e+07	0.58583	1.04422e-79	6.01927e-78	40.2478	25.509
1212	RGS10	8	0.919963	0.261273	93841144	0.581649	1.06949e-52	3.92425e-51	57.3141	43.6006
1213	LPXN	8	0.569537	0.259856	94927004	0.588379	1.54473e-85	9.69996e-84	40.3277	24.9957
1214	HNRNPA3	8	1.69404	0.258521	97070381	0.601664	2.28543e-67	1.06807e-65	84.9321	81.0276
1215	ENSMMUG00000047481	8	1.06829	0.258498	95343750	0.590962	3.13538e-58	1.26474e-56	66.1071	57.3205
1216	FGFR1OP2	8	0.949145	0.258328	9.43732e+07	0.584947	5.20754e-54	1.94596e-52	59.5524	49.0827
1217	ENSMMUG00000008604	8	0.633089	0.256941	9.33691e+07	0.578723	4.45916e-62	1.92175e-60	41.6867	28.9099
1218	WNK1	8	1.23862	0.256836	95000535	0.588835	5.64935e-54	2.10675e-52	71.5827	63.6726
1219	DGKZ	8	0.752095	0.256313	94310238	0.584556	6.79288e-61	2.89339e-59	49.8401	37.6115
1220	MLLT3	8	0.562894	0.254389	92855215	0.575538	1.36951e-65	6.20968e-64	36.4508	23.676
1221	CACYBP	8	1.22613	0.254293	94526315	0.585896	1.20876e-50	4.25581e-49	69.8241	63.4028
1222	SON	8	2.00411	0.252723	97551568	0.604647	6.88884e-71	3.46776e-69	91.8865	89.2266
1223	CFLAR	8	0.61416	0.252038	94129759	0.583438	1.33378e-69	6.56929e-68	42.2862	28.8247
1224	MBNL1	8	2.61878	0.251114	97872384	0.606635	1.87705e-73	9.85613e-72	97.482	96.2114
1225	ZFP36	8	1.82358	0.250352	9.25256e+07	0.573495	3.43272e-36	9.17048e-35	80.8153	77.8981
1226	S100A4	9	3.35609	2.93963	113325878	0.960144	0	0	97.8465	23.2102
1227	ITGB1	9	2.54446	1.82073	1.04123e+08	0.882176	0	0	94.0364	40.0528
1228	S100A11	9	2.86521	1.48893	1.04605e+08	0.886254	0	0	98.9509	71.8538
1229	AHNAK	9	2.04676	1.4768	100719325	0.853336	0	0	90.2264	34.9035
1230	VIM	9	2.93143	1.45087	1.02671e+08	0.869875	0	0	98.0121	74.9256
1231	LGALS1	9	1.72933	1.4107	98051441	0.830732	0	0	79.4589	21.171
1232	S100A6	9	2.46505	1.38008	9.75135e+07	0.826174	0	0	95.3065	60.2786
1233	S100A10	9	2.4564	1.36715	101071751	0.856322	0	0	96.6317	64.2664
1234	ANXA2	9	1.36123	1.08964	9.67931e+07	0.820071	0	0	78.6306	20.3271
1235	IL7R	9	2.46746	1.07288	86324664	0.731378	2.98183e-263	1.06837e-260	91.2755	60.5011
1236	LGALS3	9	1.14337	0.962719	93035063	0.788232	0	0	68.3048	14.0409
1237	TSPO	9	1.49537	0.938044	9.25491e+07	0.784114	0	0	82.9376	39.7244
1238	CD2	9	1.91951	0.875286	8.74192e+07	0.740652	4.24814e-290	1.72503e-287	91.8829	56.7281
1239	CAPG	9	1.4395	0.843144	89917664	0.76182	0	0	81.1154	42.3973
1240	PLP2	9	1.12213	0.842278	91135880	0.772141	0	0	71.2314	21.9704
1241	EMP3	9	2.0718	0.792407	89453090	0.757884	0	0	94.3125	74.611
1242	ANXA1	9	1.38611	0.777932	84895720	0.719272	3.58012e-279	1.3919e-276	74.6549	40.3535
1243	ENSMMUG00000018687	9	1.28495	0.753741	87539032	0.741667	0	0	78.0232	38.5767
1244	CD3D	9	2.48943	0.725528	8.00013e+07	0.677804	2.51085e-149	4.1334e-147	97.5152	75.8186
1245	ACTG1	9	3.33263	0.707852	8.82759e+07	0.74791	1.39394e-284	5.53728e-282	99.503	95.9999
1246	SPOCK2	9	1.59362	0.693222	83681721	0.708986	3.69417e-222	1.00752e-219	87.3551	54.6706
1247	SYNE2	9	1.06782	0.673206	8.34298e+07	0.706852	0	0	63.9978	22.2896
1248	PLEC	9	1.04913	0.661467	84772630	0.718229	0	0	68.1944	30.0319
1249	PLAAT3	9	1.0983	0.650264	8.35141e+07	0.707566	1.67927e-290	6.97393e-288	69.4092	31.0354
1250	SH3BGRL3	9	1.58333	0.648229	8.28601e+07	0.702025	9.61249e-201	2.28116e-198	85.0359	61.1747
1251	KCNA3	9	0.995169	0.626997	82901925	0.702379	0	0	64.2739	24.3993
1252	CALM1	9	2.88949	0.612251	8.89797e+07	0.753873	2.42024e-298	1.05298e-295	99.4478	95.2742
1253	KLF6	9	2.08326	0.603391	7.67726e+07	0.650449	1.27993e-108	1.22451e-106	90.5577	70.7429
1254	ENSMMUG00000023207	9	1.7705	0.579561	82434968	0.698423	1.01886e-186	2.21638e-184	92.159	72.3985
1255	MYL12A	9	2.00382	0.57821	83006525	0.703266	2.60468e-193	5.80431e-191	93.5395	80.6487
1256	NFKBIA	9	1.31739	0.57402	77435231	0.656063	2.20383e-135	3.12175e-133	70.9553	44.9842
1257	GLIPR2	9	0.967641	0.572714	8.2594e+07	0.69977	2.71977e-273	1.01425e-270	67.1452	30.3465
1258	CLIC1	9	1.53481	0.571042	8.08947e+07	0.685373	2.26932e-168	4.31951e-166	85.4776	62.505
1259	CAST	9	1.29974	0.570243	8.04091e+07	0.681259	8.83946e-175	1.75569e-172	78.1336	49.1454
1260	GAPDH	9	1.74288	0.549661	81158943	0.687612	3.26901e-167	6.15821e-165	89.8399	72.2773
1261	ABRACL	9	1.74129	0.546923	80394100	0.681132	2.29317e-156	4.06826e-154	90.6129	71.2201
1262	FOS	9	2.67486	0.546795	7.49816e+07	0.635275	2.2003e-86	1.52296e-84	93.3738	85.5387
1263	TAGLN2	9	1.31684	0.535439	79779355	0.675924	1.10866e-159	2.02586e-157	80.1767	53.2697
1264	IQGAP1	9	1.62907	0.530693	79699997	0.675251	5.99947e-148	9.70161e-146	88.6803	67.6113
1265	CD52	9	3.24175	0.525965	8.41055e+07	0.712576	8.45732e-210	2.1464e-207	99.7239	97.0847
1266	PSMA7	9	1.72766	0.507258	7.91755e+07	0.670808	1.34314e-138	1.96346e-136	90.0607	73.4756
1267	IQGAP2	9	0.84605	0.50378	7.96447e+07	0.674783	7.10303e-237	2.12777e-234	58.9729	25.2892
1268	ANXA5	9	0.883009	0.492966	7.96755e+07	0.675044	3.74543e-213	9.91887e-211	62.9486	29.8094
1269	CD40LG	9	0.876769	0.489067	7.79211e+07	0.66018	1.65174e-201	3.97136e-199	57.206	24.921
1270	CD3E	9	1.7548	0.482795	72419465	0.613568	5.77341e-64	2.71901e-62	91.4964	64.0884
1271	RABAC1	9	0.943892	0.475265	78957582	0.668961	6.72299e-178	1.34999e-175	66.8139	35.8625
1272	MYL6	9	2.043	0.467761	7.94643e+07	0.673254	1.75237e-140	2.64636e-138	94.5334	85.0845
1273	DPEP2	9	0.619959	0.466921	7.95445e+07	0.673934	0	0	46.8802	12.7612
1274	FYB1	9	1.58041	0.466828	73880741	0.625948	1.21889e-79	7.62765e-78	85.4776	60.0147
1275	ZFP36	9	2.03671	0.46675	7.46147e+07	0.632167	3.54087e-83	2.31908e-81	89.1773	77.6966
1276	ENSMMUG00000041670	9	1.19298	0.465212	77747252	0.658707	4.60791e-132	6.23706e-130	76.7532	51.4945
1277	LIMS1	9	0.977088	0.462428	7.72203e+07	0.654242	4.73493e-147	7.52361e-145	64.6052	36.6097
1278	DBI	9	1.14343	0.460607	76399083	0.647285	5.80694e-117	6.27871e-115	71.2314	48.4396
1279	CD44	9	0.959938	0.447463	77128732	0.653467	6.2989e-145	9.83758e-143	65.2678	36.9012
1280	TNFRSF25	9	0.697289	0.434658	78786444	0.667511	9.65193e-248	3.14946e-245	54.2242	21.0805
1281	ENSMMUG00000000983	9	1.62359	0.431195	7.68511e+07	0.651115	6.42705e-109	6.18113e-107	88.2938	73.4925
1282	GIMAP7	9	1.62835	0.430278	7.20423e+07	0.610372	6.6159e-61	2.92718e-59	86.085	62.5756
1283	MYH9	9	1.40614	0.428278	7.58209e+07	0.642386	6.80069e-100	5.91757e-98	81.7228	63.2476
1284	ICOS	9	0.767533	0.42782	76402156	0.647311	1.30334e-182	2.70636e-180	52.6781	22.7023
1285	IFI27L2	9	1.70859	0.425853	7.56615e+07	0.641036	6.47515e-95	5.18949e-93	87.852	74.6601
1286	DIAPH1	9	0.883006	0.423754	76963492	0.652067	1.41276e-145	2.22547e-143	62.5621	35.5004
1287	TESC	9	0.813201	0.417045	7.61914e+07	0.645525	3.38473e-151	5.72678e-149	57.206	28.9502
1288	ETS1	9	1.78133	0.416166	7.52932e+07	0.637916	1.78054e-90	1.32259e-88	90.8338	77.0706
1289	ITM2A	9	1.0506	0.413948	73739654	0.624753	3.93919e-91	2.96217e-89	63.7217	41.1943
1290	TGFB1	9	1.05023	0.411655	7.60755e+07	0.644543	1.33519e-114	1.38625e-112	71.1761	46.5953
1291	ZFP36L2	9	2.19004	0.41114	71755269	0.60794	8.47796e-56	3.3532e-54	93.3738	82.3733
1292	ITGB7	9	0.730827	0.40341	76709826	0.649917	2.0955e-170	4.07352e-168	54.9972	26.4001
1293	RBPJ	9	0.772379	0.3941	74933914	0.634871	6.35222e-130	8.35066e-128	54.169	29.1159
1294	LCP1	9	2.32594	0.393211	75201513	0.637138	1.42019e-88	1.02981e-86	96.5213	89.3639
1295	LFNG	9	0.562957	0.389627	7.6857e+07	0.651165	2.21312e-270	8.08809e-268	44.2297	14.4536
1296	TWF2	9	0.994817	0.389083	75401560	0.638833	4.9931e-107	4.72741e-105	68.0839	45.5534
1297	DHRS7	9	0.537754	0.386354	7.72815e+07	0.654761	0	0	43.3462	12.5863
1298	GIMAP6	9	0.957285	0.386303	7.48856e+07	0.634462	1.21502e-107	1.15636e-105	66.7587	39.548
1299	CYB5A	9	0.840758	0.385878	75608012	0.640582	2.5472e-127	3.16632e-125	61.2921	34.2606
1300	ENSMMUG00000003386	9	1.18614	0.382956	73971249	0.626715	1.17688e-83	7.82002e-82	75.0414	53.6487
1301	TIMP1	9	0.509734	0.382901	76034239	0.644194	0	0	38.8736	10.3155
1302	OST4	9	1.98392	0.380648	76717070	0.649979	1.10041e-105	1.03116e-103	95.2512	86.4716
1303	HINT1	9	2.14857	0.377132	76656204	0.649463	7.45694e-105	6.88185e-103	95.6378	89.215
1304	FLT3LG	9	0.771357	0.376424	7.55395e+07	0.640002	1.32527e-137	1.90682e-135	57.9238	29.7695
1305	FLNA	9	0.691333	0.37428	75176828	0.636929	1.53276e-147	2.45685e-145	51.5737	25.145
1306	ENSMMUG00000013257	9	3.0124	0.367065	76373565	0.647068	1.8163e-101	1.61113e-99	99.4478	96.5385
1307	PFN1	9	2.73715	0.365753	78217935	0.662695	9.76479e-124	1.1438e-121	98.6748	96.4157
1308	TRAM1	9	1.08627	0.362908	74009523	0.627039	2.23056e-85	1.5152e-83	72.6118	51.5129
1309	CAPN2	9	0.526637	0.361042	7.61545e+07	0.645213	1.30259e-254	4.57734e-252	42.794	14.1299
1310	ITGAL	9	0.733559	0.360834	7.47741e+07	0.633517	7.35227e-129	9.46113e-127	54.4451	28.5773
1311	TXN	9	0.750455	0.360748	75067662	0.636004	3.64628e-127	4.47171e-125	56.212	30.8912
1312	LCK	9	1.32631	0.360513	72696357	0.615914	1.58534e-67	8.16026e-66	81.8332	60.8111
1313	HSPA8	9	2.19283	0.359547	75237739	0.637445	5.76224e-89	4.22865e-87	95.0304	89.2856
1314	ENSMMUG00000041773	9	0.533632	0.358589	74464734	0.630896	2.18321e-226	6.04451e-224	38.8736	12.7183
1315	CAPZB	9	1.21751	0.358066	7.38602e+07	0.625774	6.983e-80	4.40002e-78	76.8636	59.0696
1316	RNASE4	9	0.53545	0.356449	7.56399e+07	0.640852	1.68441e-231	4.96438e-229	42.7388	14.7835
1317	NDUFB9	9	0.958205	0.354828	73834899	0.62556	4.4443e-88	3.18473e-86	67.4765	45.3555
1318	ID2	9	1.05022	0.352382	7.04994e+07	0.5973	4.02987e-58	1.68123e-56	58.1999	38.6488
1319	TOB1	9	0.888821	0.349243	7.28422e+07	0.617149	3.50378e-85	2.36253e-83	60.1877	37.1099
1320	BHLHE40	9	0.4983	0.34871	7.26234e+07	0.615296	3.03531e-196	7.1108e-194	33.7935	11.2253
1321	SUB1	9	1.60429	0.348315	72595890	0.615062	7.93945e-64	3.71042e-62	87.5207	74.4668
1322	FAM107B	9	1.30685	0.34672	7.27441e+07	0.616318	8.85691e-68	4.57182e-66	79.735	61.5583
1323	ENSMMUG00000023575	9	1.49685	0.345054	71688667	0.607376	1.13536e-56	4.61034e-55	82.6063	68.11
1324	FNBP1	9	1.52119	0.336301	72263218	0.612244	3.7994e-61	1.70163e-59	85.8642	71.9121
1325	ARF6	9	1.07937	0.33569	7.27556e+07	0.616416	1.95116e-71	1.08369e-69	72.0596	52.6237
1326	CD63	9	0.848466	0.33541	7.29115e+07	0.617736	3.49316e-85	2.36253e-83	59.5803	37.8065
1327	APOL2	9	0.486135	0.334204	74431075	0.630611	1.23654e-241	3.82973e-239	38.0453	11.6672
1328	SENP7	9	1.01105	0.333412	7.24561e+07	0.613878	1.41816e-71	7.90064e-70	67.8078	47.1185
1329	CD3G	9	1.11897	0.332857	7.15277e+07	0.606012	1.65596e-60	7.25642e-59	73.7714	50.3989
1330	MYL12B	9	1.66706	0.332747	73778835	0.625085	1.63391e-74	9.5388e-73	89.6742	79.6345
1331	SEC61B	9	1.13289	0.332732	7.29075e+07	0.617702	2.30413e-71	1.27586e-69	74.3236	56.0714
1332	MT1M	9	0.626105	0.329543	7.25697e+07	0.61484	5.84874e-126	6.98523e-124	43.0701	19.428
1333	TPM3	9	1.89246	0.326925	7.26329e+07	0.615376	1.89836e-63	8.80427e-62	92.4351	83.2234
1334	TUBA1A	9	0.58415	0.326384	73179931	0.620011	1.88118e-133	2.64422e-131	43.8984	20.1952
1335	LDHA	9	0.90069	0.326234	7.26695e+07	0.615686	1.2115e-76	7.3304e-75	64.9365	43.4038
1336	UCP2	9	0.966293	0.326071	72153354	0.611313	1.09321e-69	5.75686e-68	64.9365	45.3386
1337	NDFIP1	9	1.13295	0.325508	7.20414e+07	0.610364	3.75157e-63	1.71811e-61	74.5997	55.5636
1338	RDH5	9	1.08681	0.325018	72223272	0.611905	2.40744e-65	1.18574e-63	73.3849	54.4297
1339	FMNL1	9	0.988662	0.322295	7.24049e+07	0.613444	6.57417e-70	3.50233e-68	69.0226	48.9382
1340	ENSMMUG00000005455	9	1.00001	0.322279	7.19352e+07	0.609465	1.80988e-66	9.18667e-65	67.0348	46.8224
1341	KRTCAP2	9	1.76154	0.320851	7.24671e+07	0.613971	4.69906e-62	2.12014e-60	90.7234	81.4405
1342	SPTAN1	9	0.834157	0.320707	72467264	0.613973	4.94082e-79	3.03985e-77	60.4086	38.6105
1343	PDE4B	9	0.970032	0.32046	71454274	0.60539	3.34303e-63	1.53872e-61	63.1143	44.5331
1344	ACTN4	9	0.601859	0.319737	73562798	0.623254	3.20845e-128	4.07139e-126	47.2115	22.9125
1345	PSTPIP1	9	0.675617	0.318828	7.35208e+07	0.622898	2.58542e-110	2.52639e-108	52.6229	28.2889
1346	UBC	9	2.63668	0.31782	7.28551e+07	0.617259	3.4229e-65	1.67237e-63	98.7852	95.7468
1347	ENSMMUG00000014256	9	4.91789	0.314467	86346010	0.731559	1.53299e-248	5.09314e-246	100	99.9724
1348	REXO2	9	0.633283	0.312817	7.33433e+07	0.621395	3.45379e-115	3.62707e-113	49.6963	25.5915
1349	2022-09-09	9	1.13183	0.312793	71579513	0.606451	1.24946e-58	5.28505e-57	73.4401	56.3261
1350	SMCO4	9	0.732672	0.30923	7.29814e+07	0.618329	9.37808e-94	7.23062e-92	56.4329	32.5375
1351	MGST3	9	0.767557	0.307292	72921504	0.617821	4.65673e-87	3.27278e-85	59.4147	36.4164
1352	B2M	9	1.60384	0.307086	7.13118e+07	0.604183	1.35958e-52	5.04951e-51	86.4163	75.1542
1353	IL2RB	9	0.593562	0.304495	73322966	0.621223	6.64475e-136	9.4859e-134	45.7206	20.189
1354	RPS27L	9	0.871931	0.3037	71873738	0.608944	3.67503e-69	1.91868e-67	62.8382	42.1809
1355	IVNS1ABP	9	0.91843	0.303377	71142309	0.602747	6.48688e-61	2.87706e-59	62.7278	43.3655
1356	SIRPG	9	1.0056	0.303138	70779380	0.599672	4.61412e-56	1.84899e-54	67.3109	45.5918
1357	COA1	9	0.702452	0.30303	71003099	0.601568	3.12933e-75	1.83866e-73	48.2606	28.8397
1358	ENSMMUG00000001458	9	0.908133	0.301951	71415084	0.605058	1.23261e-62	5.60287e-61	62.9486	44.82
1359	NFKBIZ	9	1.10039	0.301037	6.9986e+07	0.592951	2.90909e-47	9.68265e-46	67.1452	49.6809
1360	GIMAP4	9	0.666286	0.301021	7.21328e+07	0.611139	1.4034e-94	1.10536e-92	49.1993	26.5459
1361	LTB	9	2.80854	0.299357	71628998	0.606871	1.83603e-54	7.15348e-53	98.1778	95.3279
1362	BATF	9	0.532911	0.299284	7.22604e+07	0.61222	1.24139e-126	1.50224e-124	40.3644	18.2051
1363	MYO1G	9	0.539389	0.298912	73166514	0.619897	2.77259e-133	3.86744e-131	43.9536	20.1768
1364	EPS15	9	0.669636	0.298671	72573029	0.614869	1.16681e-94	9.22989e-93	52.0707	29.2341
1365	CCR6	9	0.545701	0.296843	71060785	0.602056	6.04199e-110	5.84155e-108	37.7692	17.2016
1366	PPIB	9	1.41336	0.293355	71346050	0.604473	2.86727e-53	1.087e-51	84.8702	71.4948
1367	DYNLL1	9	0.852572	0.292573	7.07114e+07	0.599096	1.64694e-59	7.08105e-58	58.1999	39.5434
1368	SLFN5	9	0.546099	0.292306	7.29551e+07	0.618106	1.70041e-131	2.28467e-129	43.9536	19.7318
1369	SRGN	9	0.791134	0.291669	7.15501e+07	0.606202	5.63216e-72	3.17644e-70	57.0955	35.6691
1370	ICAM3	9	0.759383	0.291056	7.22119e+07	0.611809	4.22017e-78	2.57051e-76	58.7521	36.8521
1371	GMFG	9	2.18271	0.290633	72771427	0.61655	1.84585e-64	8.85281e-63	95.8586	91.538
1372	YWHAB	9	1.74701	0.290383	71084588	0.602258	2.54054e-50	9.10259e-49	90.5577	81.1551
1373	CDC42	9	2.17685	0.290202	7.34752e+07	0.622512	5.0056e-71	2.73854e-69	96.5213	91.7283
1374	SYTL2	9	0.433689	0.28851	7.20492e+07	0.610431	3.14467e-185	6.7603e-183	33.1309	10.8648
1375	ATP8B2	9	0.543657	0.286355	72280445	0.61239	2.97138e-115	3.1385e-113	43.1253	20.7138
1376	ENSMMUG00000041391	9	1.08288	0.284811	6.95011e+07	0.588842	3.14798e-43	9.52368e-42	67.9735	49.954
1377	MAP4	9	0.537321	0.283954	7.23339e+07	0.612843	5.6026e-116	5.95211e-114	43.291	20.7567
1378	DYNLRB1	9	1.20629	0.28386	7.04593e+07	0.59696	1.44067e-47	4.83923e-46	78.2441	62.0002
1379	PSMB9	9	1.2699	0.283715	7.05225e+07	0.597496	1.57407e-47	5.26796e-46	78.0784	64.9692
1380	NEDD4	9	0.407697	0.281712	7.20982e+07	0.610846	5.2837e-195	1.20686e-192	32.413	10.3063
1381	CD82	9	0.428517	0.280363	7.26107e+07	0.615188	9.31297e-183	1.95605e-180	35.2844	12.2027
1382	PTP4A2	9	1.1591	0.277927	70127778	0.594152	1.28558e-45	4.09258e-44	74.5997	58.8916
1383	ITK	9	0.689581	0.277406	71498532	0.605765	3.6472e-79	2.25153e-77	52.5124	30.0427
1384	RASSF1	9	0.646662	0.276874	7.15619e+07	0.606302	1.0716e-80	6.84663e-79	50.6902	29.6468
1385	H2AFV	9	1.25585	0.276717	7.01707e+07	0.594515	9.13497e-45	2.85339e-43	79.1276	64.9968
1386	TRIB2	9	0.59817	0.275684	7.14829e+07	0.605633	6.93781e-92	5.26036e-90	45.7206	23.982
1387	REV3L	9	0.690461	0.275375	7.08307e+07	0.600107	3.16295e-70	1.70491e-68	50.635	30.7178
1388	CARHSP1	9	0.666084	0.275269	71669606	0.607215	1.35449e-79	8.44729e-78	52.2916	31.1044
1389	ESYT1	9	0.699461	0.274415	7.10793e+07	0.602213	7.0361e-70	3.73752e-68	52.9542	33.0776
1390	LAPTM5	9	1.70002	0.273523	6.9913e+07	0.592332	2.10084e-41	6.10313e-40	89.619	79.9583
1391	PSIP1	9	1.20561	0.273063	69392393	0.587921	7.73318e-40	2.15409e-38	75.3175	59.7263
1392	SH3KBP1	9	1.12064	0.272486	69696404	0.590497	6.99266e-43	2.09127e-41	72.1701	56.2985
1393	EVL	9	1.3802	0.272464	69559210	0.589334	1.07319e-39	2.97577e-38	81.9989	68.8127
1394	PBXIP1	9	0.791363	0.27136	70700337	0.599003	9.0286e-60	3.89103e-58	58.3655	39.0647
1395	DGKZ	9	0.769127	0.2711	70984735	0.601412	5.51917e-64	2.60599e-62	57.6477	37.5242
1396	ANXA6	9	0.810033	0.270113	7.05025e+07	0.597326	1.19934e-56	4.85934e-55	58.8073	40.665
1397	HCST	9	1.25764	0.269194	6.88218e+07	0.583087	7.80002e-36	1.96864e-34	73.7714	59.3427
1398	ATP2B1	9	0.573712	0.26759	70862441	0.600376	7.66167e-83	4.98227e-81	44.1745	24.1569
1399	ELK3	9	0.683706	0.267276	7.04541e+07	0.596916	3.26862e-64	1.55946e-62	50.8559	32.0926
1400	EZR	9	1.35283	0.266302	6.88855e+07	0.583627	2.56004e-35	6.39939e-34	81.1706	65.8008
1401	NEDD8	9	1.10017	0.265096	6.99839e+07	0.592933	1.57572e-44	4.8968e-43	73.9371	58.732
1402	MRPL41	9	0.716874	0.262395	71024035	0.601745	8.84284e-66	4.43915e-64	56.5433	36.111
1403	PPP1R12A	9	1.14709	0.260876	6.91051e+07	0.585487	4.36535e-38	1.1645e-36	73.5505	58.0216
1404	EML4	9	0.923047	0.258053	6.97958e+07	0.591339	1.67065e-46	5.37459e-45	65.2126	47.6463
1405	ENSMMUG00000018854	9	2.05969	0.258043	70251349	0.595199	1.26883e-43	3.87715e-42	95.8586	89.637
1406	ARHGDIA	9	0.864513	0.256722	70122224	0.594105	5.45601e-50	1.93964e-48	63.5008	46.0721
1407	TPM4	9	0.451268	0.25501	70954843	0.601159	1.12351e-110	1.10376e-108	36.6648	16.6938
1408	STMN1	9	0.781216	0.25484	6.97231e+07	0.590723	1.53533e-52	5.6907e-51	55.2181	36.3151
1409	TMEM14B	9	0.939941	0.253577	6.98694e+07	0.591962	3.72654e-46	1.19256e-44	66.2617	50.1043
1410	SRI	9	0.764443	0.251965	70299978	0.595611	4.93561e-56	1.97349e-54	58.9177	38.8268
1411	RNF167	9	0.673497	0.251244	7.04422e+07	0.596815	1.24484e-62	5.64439e-61	52.5676	33.317
1412	GOLGB1	9	0.730141	0.250902	6.91559e+07	0.585917	2.16577e-50	7.79039e-49	50.0276	32.6158
1413	SYNE2	10	3.54489	3.18243	68508564	0.980367	0	0	98.5849	22.2086
1414	MAMU-DRA	10	3.9469	2.78321	5.91165e+07	0.845966	0	0	99.2453	38.3481
1415	MS4A1	10	3.39052	2.61992	6.45228e+07	0.923331	0	0	99.1509	29.8521
1416	BASP1	10	2.91679	2.5753	6.85021e+07	0.980275	0	0	99.0566	20.6477
1417	CD79B	10	2.94828	2.22875	6.33077e+07	0.905943	0	0	99.1509	31.7163
1418	SWAP70	10	2.63883	2.07786	65233551	0.933501	0	0	99.1509	28.2837
1419	PARP1	10	2.49518	2.0174	66837410	0.956453	0	0	96.8868	35.6162
1420	CD79A	10	2.59898	1.9328	63558490	0.909531	0	0	98.5849	34.2844
1421	LRMP	10	2.17994	1.88974	6.61567e+07	0.946712	0	0	95	22.4407
1422	ZNF106	10	2.30723	1.88573	6.52754e+07	0.9341	0	0	95	31.8559
1423	SNAP23	10	2.14169	1.83143	65628679	0.939156	0	0	94.2453	25.3546
1424	MAMU-DPA	10	2.7009	1.82837	57104970	0.81718	0	0	96.5094	33.4107
1425	LMO2	10	2.02178	1.80955	64827545	0.927691	0	0	91.4151	15.0929
1426	MAMU-DMA	10	2.3648	1.80501	62371005	0.892538	0	0	96.5094	28.1699
1427	IRF8	10	1.87065	1.59269	64178404	0.918402	0	0	93.4906	19.1505
1428	IFI30	10	2.13345	1.5713	60183415	0.861233	0	0	95.6604	28.5643
1429	CTSH	10	2.08896	1.56932	6.28268e+07	0.89906	0	0	95.8491	33.5973
1430	MAMU-DMB	10	2.06343	1.5676	6.10002e+07	0.872922	0	0	94.5283	26.3769
1431	MARCKSL1	10	1.78886	1.54533	6.23872e+07	0.892769	0	0	87.3585	18.6469
1432	ANP32B	10	2.83964	1.539	64936969	0.929257	0	0	98.2075	76.402
1433	CD22	10	1.803	1.53719	63238352	0.90495	0	0	91.5094	18.2647
1434	IGKC	10	2.20404	1.53229	4.7636e+07	0.681678	5.84713e-134	1.42459e-132	59.3396	31.3614
1435	ODC1	10	1.75347	1.49585	62498254	0.894359	0	0	87.5472	20.8707
1436	BCL6	10	1.59829	1.45748	6.31607e+07	0.903838	0	0	86.6981	11.1597
1437	MEF2C	10	1.99306	1.42736	5.83154e+07	0.834502	0	0	94.434	26.4755
1438	HMCES	10	1.56412	1.42426	62975567	0.901189	0	0	85.8491	11.6875
1439	EAF2	10	1.70808	1.4229	62116127	0.888891	0	0	91.2264	18.0341
1440	VPREB3	10	1.67843	1.41146	59532441	0.851918	0	0	82.9245	15.9439
1441	FAM3C	10	1.56438	1.37705	61796032	0.88431	0	0	85.4717	14.3663
1442	FGD6	10	1.48834	1.33874	6.14477e+07	0.879325	0	0	82.8302	11.193
1443	UCP2	10	1.94342	1.31519	6.03008e+07	0.862914	0	0	92.2642	45.1225
1444	COX5A	10	2.01193	1.3117	6.06646e+07	0.868118	0	0	92.3585	50.4316
1445	ENSMMUG00000006075	10	2.72462	1.29736	6.2582e+07	0.895557	0	0	98.3019	81.1346
1446	HERPUD1	10	1.54851	1.28474	6.12208e+07	0.876079	0	0	86.5094	21.4334
1447	MBD4	10	1.44672	1.25942	6.13751e+07	0.878286	0	0	84.1509	15.5207
1448	NCF1	10	1.60448	1.22269	5.86978e+07	0.839973	0	0	88.2075	23.0398
1449	BLOC1S2	10	1.74474	1.21933	6.03521e+07	0.863648	0	0	92.7358	38.1297
1450	ACTR3	10	2.3302	1.21184	61958827	0.88664	0	0	96.8868	70.0645
1451	FCRLA	10	1.4147	1.19744	5.94579e+07	0.850851	0	0	82.2642	14.2162
1452	AIM2	10	1.74096	1.19577	5.90096e+07	0.844436	0	0	92.5472	37.1695
1453	CD53	10	2.42226	1.19384	60388736	0.864171	0	0	97.3585	74.4209
1454	HSBP1L1	10	1.44253	1.18296	5.86062e+07	0.838663	0	0	79.717	20.716
1455	CD40	10	1.50245	1.1828	59095911	0.845671	0	0	87.0755	20.7903
1456	DYNLL1	10	1.73109	1.18188	57057595	0.816502	0	0	84.9057	39.3265
1457	SYNGR2	10	1.52134	1.17705	59717609	0.854568	0	0	87.6415	25.3379
1458	NANS	10	1.36422	1.17305	6.0072e+07	0.859638	0	0	81.1321	16.449
1459	TCEA1	10	1.96283	1.1719	5.88915e+07	0.842746	0	0	92.7358	54.8275
1460	MAP3K8	10	1.30592	1.16312	5.95328e+07	0.851922	0	0	78.3019	10.6849
1461	SYPL1	10	1.78571	1.16297	5.95901e+07	0.852742	0	0	92.6415	44.5021
1462	SYK	10	1.36094	1.14772	5.95654e+07	0.852389	0	0	82.4528	15.3644
1463	CDV3	10	2.05656	1.14497	59236388	0.847681	0	0	94.8113	60.1775
1464	MAMU-DPB	10	1.75267	1.14276	54327221	0.77743	0	0	86.3208	29.3
1465	ZNF581	10	1.38556	1.13707	59887585	0.857	0	0	83.4906	20.895
1466	SEC11C	10	1.54062	1.12631	5.89861e+07	0.844099	0	0	87.1698	31.9196
1467	OAZ1	10	2.12797	1.11696	60002048	0.858638	0	0	95.4717	66.0933
1468	ENSMMUG00000044861	10	1.35363	1.11593	54160187	0.77504	0	0	66.6038	11.2643
1469	RFTN1	10	1.23819	1.09842	6.01643e+07	0.86096	0	0	79.8113	12.088
1470	ENSMMUG00000020721	10	1.27581	1.09793	58226148	0.833225	0	0	76.6981	13.0861
1471	CD37	10	2.67841	1.09435	57136854	0.817637	1.56583e-278	7.88219e-277	98.8679	80.7281
1472	CYBB	10	1.48157	1.09277	56941500	0.814841	0	0	85.6604	22.8866
1473	CCDC88A	10	1.33036	1.08739	5.75616e+07	0.823715	0	0	77.9245	17.5336
1474	ENSMMUG00000015202	10	1.21644	1.06435	56086733	0.802609	0	0	70.566	14.248
1475	CD74	10	1.53074	1.0638	55706269	0.797165	0	0	85.9434	26.5757
1476	UBE2J1	10	1.40545	1.0528	5.80657e+07	0.830929	0	0	83.8679	27.325
1477	LYN	10	1.35008	1.0487	5.80168e+07	0.830229	0	0	84.717	19.8301
1478	RRAS2	10	1.26534	1.03488	5.82375e+07	0.833386	0	0	79.434	18.7546
1479	PIK3AP1	10	1.3147	1.0203	57804661	0.827193	0	0	83.5849	20.2579
1480	GRB2	10	1.91208	1.01249	5.7012e+07	0.81585	1.3815e-294	7.46867e-293	94.8113	57.8324
1481	MTCH2	10	1.21062	1.0112	57729745	0.826121	0	0	77.1698	16.6689
1482	METAP2	10	1.283	1.00967	55846917	0.799177	0	0	73.6792	22.6045
1483	SMAP2	10	1.55715	1.0086	5.77232e+07	0.826028	0	0	89.434	41.124
1484	PLEKHA2	10	1.48976	0.997803	5.6689e+07	0.811227	0	0	87.0755	35.9651
1485	LIMD2	10	2.3542	0.992854	58794808	0.841362	0	0	98.5849	78.738
1486	STAP1	10	1.17701	0.984438	5.73474e+07	0.820649	0	0	76.2264	13.9355
1487	ENSMMUG00000023454	10	1.70564	0.977486	5.55697e+07	0.79521	1.69695e-271	8.31323e-270	89.2453	50.0933
1488	POMP	10	1.41925	0.976022	57498925	0.822818	0	0	86.6981	35.0186
1489	ENSMMUG00000029692	10	2.85893	0.951913	6.11742e+07	0.875412	0	0	99.3396	92.1972
1490	CD19	10	1.2031	0.934224	56927905	0.814647	0	0	81.3208	18.5832
1491	PDIA4	10	1.23984	0.933805	56211134	0.804389	0	0	78.3019	24.5142
1492	HIST1H1E	10	1.72852	0.933486	52960689	0.757875	1.59475e-207	5.82816e-206	86.6981	50.2222
1493	PLEK	10	1.13726	0.932441	55201834	0.789946	0	0	70.7547	14.6242
1494	ENSMMUG00000021766	10	2.99369	0.928122	56351769	0.806402	9.35463e-258	4.32752e-256	99.0566	90.835
1495	DNAJC19	10	1.39073	0.92704	5.60738e+07	0.802424	0	0	83.8679	36.6629
1496	PAX5	10	1.0776	0.925916	5.68012e+07	0.812834	0	0	72.8302	11.3553
1497	USP48	10	1.21532	0.918873	5.5852e+07	0.79925	0	0	76.6038	24.0334
1498	RALGPS2	10	1.1814	0.916189	5.61777e+07	0.803911	0	0	77.3585	19.3978
1499	GTF2I	10	1.71194	0.914477	5.49771e+07	0.786731	1.71647e-248	7.65e-247	91.2264	54.2677
1500	ARPC3	10	2.53186	0.911994	5.82416e+07	0.833445	1.53514e-305	8.65791e-304	98.4906	85.4304
1501	ENSMMUG00000042180	10	1.45636	0.910991	52839803	0.756145	1.06473e-240	4.50366e-239	80.1887	36.1623
1502	CD83	10	1.27396	0.909219	5.25134e+07	0.751474	1.54329e-302	8.59772e-301	70.9434	23.9393
1503	HLA-DQA1	10	1.31944	0.903277	51719610	0.740115	8.75664e-294	4.69238e-292	70.6604	21.9143
1504	ELK3	10	1.31063	0.901233	5.55888e+07	0.795483	0	0	81.1321	31.8195
1505	FERMT3	10	1.4583	0.900704	55691200	0.796949	1.17786e-296	6.42477e-295	87.2642	42.2647
1506	IL4R	10	1.26418	0.899817	5.52071e+07	0.790021	0	0	79.434	27.2886
1507	RASSF3	10	1.42668	0.899284	55288156	0.791181	5.03944e-294	2.71639e-292	85.4717	39.868
1508	TOP1	10	1.5956	0.898233	5.39787e+07	0.772443	3.78233e-234	1.55314e-232	85.7547	48.8115
1509	SH3BGRL	10	1.60607	0.893931	55382838	0.792536	1.12571e-265	5.38483e-264	90.4717	50.5271
1510	ENSMMUG00000009324	10	1.31475	0.887182	5.45931e+07	0.781236	0	0	80.1887	32.2548
1511	GRHPR	10	1.073	0.885939	5.64018e+07	0.807118	0	0	73.5849	16.0106
1512	CD72	10	1.06324	0.877765	5.52971e+07	0.791309	0	0	70.566	12.675
1513	SLC25A5	10	1.74271	0.873319	54078073	0.773865	5.95539e-221	2.31046e-219	89.3396	58.8153
1514	PLEKHF2	10	1.09116	0.872649	56402671	0.80713	0	0	75.9434	17.7474
1515	UHMK1	10	1.37124	0.850167	5.46862e+07	0.782567	1.13828e-276	5.683e-275	84.1509	39.9833
1516	FAM76B	10	1.17171	0.846932	5.48424e+07	0.784803	0	0	76.5094	26.1282
1517	SEC14L1	10	0.970154	0.843779	5.46754e+07	0.782413	0	0	65.0943	10.9443
1518	BLK	10	1.03956	0.839669	55916454	0.800172	0	0	74.5283	14.879
1519	EZR	10	1.91939	0.838943	5.33709e+07	0.763745	5.56435e-199	1.94784e-197	95.0943	65.752
1520	ENSMMUG00000039020	10	0.973888	0.835366	53733862	0.768939	0	0	62.9245	11.4888
1521	FAIM	10	1.00953	0.835159	5.5144e+07	0.789119	0	0	69.6226	14.738
1522	RGS1	10	1.84929	0.832576	4.94912e+07	0.708226	6.85617e-133	1.66378e-131	87.8302	53.344
1523	AMFR	10	1.01431	0.831876	5.45345e+07	0.780396	0	0	68.0189	15.6845
1524	FAH	10	1.45844	0.825951	5.3903e+07	0.77136	3.70261e-236	1.5447e-234	86.8868	46.9655
1525	NCOA3	10	1.13828	0.823572	54345334	0.77769	0	0	74.3396	25.573
1526	HSPA4	10	1.20496	0.813357	53968116	0.772291	1.65035e-299	9.0834e-298	77.7358	30.7395
1527	HMGB1	10	2.22582	0.813064	53793740	0.769796	1.07478e-201	3.83584e-200	96.3208	80.0683
1528	SEL1L3	10	1.03365	0.812996	5.48667e+07	0.785151	0	0	72.4528	16.3474
1529	ACTG1	10	3.44283	0.811757	56102230	0.802831	1.16046e-251	5.22293e-250	98.4906	96.0561
1530	NIN	10	1.41898	0.806352	5.23541e+07	0.749195	1.62888e-208	6.01305e-207	82.5472	42.7668
1531	SMIM14	10	1.10444	0.802704	53870734	0.770898	0	0	73.9623	22.7091
1532	HVCN1	10	1.14862	0.797864	5.31748e+07	0.760938	0	0	75.6604	20.8312
1533	EVI2B	10	1.62173	0.796359	5.17422e+07	0.740438	1.52818e-177	4.69319e-176	88.3962	52.5036
1534	PTP4A2	10	1.66673	0.790551	52883404	0.756769	1.84065e-194	6.26336e-193	90.1887	58.8199
1535	ARPC2	10	2.50756	0.789913	56073907	0.802426	2.33943e-251	1.05033e-249	98.1132	88.361
1536	FAM107B	10	1.74645	0.789434	52578167	0.752401	1.77287e-185	5.73376e-184	90	61.6003
1537	ENSMMUG00000003187	10	1.31376	0.785469	5.06706e+07	0.725104	2.22257e-178	6.87191e-177	76.4151	39.2461
1538	LSM8	10	1.10285	0.784743	5.33758e+07	0.763815	0	0	73.3019	26.1449
1539	BPTF	10	1.93854	0.783229	5.22127e+07	0.747171	3.43919e-173	1.02855e-171	92.5472	69.1452
1540	LCP1	10	2.71275	0.781763	54136227	0.774697	1.13709e-207	4.16394e-206	98.2075	89.4183
1541	HCLS1	10	1.33671	0.78171	53134899	0.760368	7.56511e-229	3.02489e-227	82.4528	42.2359
1542	BACH2	10	1.20604	0.780159	5.14891e+07	0.736817	1.79713e-227	7.12342e-226	72.8302	30.7319
1543	ENSMMUG00000004539	10	1.49546	0.777061	5.3154e+07	0.760642	2.59584e-209	9.62147e-208	87.6415	51.8316
1544	GDI2	10	1.56649	0.773855	53021696	0.758748	4.66437e-202	1.67122e-200	90	54.8153
1545	UBE2G1	10	1.1221	0.761548	5.34178e+07	0.764417	9.04403e-292	4.77635e-290	75.9434	29.2454
1546	ACTR2	10	2.1111	0.753451	53646924	0.767695	4.87192e-199	1.70873e-197	96.8868	78.2799
1547	H2AFV	10	1.72291	0.748135	5.19272e+07	0.743085	7.45153e-170	2.17859e-168	90.8491	64.9693
1548	PXK	10	1.03824	0.745832	53407711	0.764272	0	0	73.4906	22.9852
1549	CAT	10	1.2689	0.745636	5.28112e+07	0.755736	7.17153e-230	2.89923e-228	83.3962	39.0535
1550	SIAH2	10	0.926708	0.744215	54192193	0.775498	0	0	68.2075	15.5904
1551	HIP1R	10	0.952423	0.742814	5.42295e+07	0.776032	0	0	70.6604	17.4168
1552	GAPDH	10	1.93093	0.734469	52076923	0.745228	4.06249e-169	1.18207e-167	93.2075	72.4232
1553	PRDX6	10	1.07875	0.728927	52279771	0.748131	4.22808e-262	1.98611e-260	71.6981	28.4672
1554	REPIN1	10	0.923627	0.726585	53480370	0.765312	0	0	67.3585	16.8282
1555	PHF6	10	0.935387	0.717408	52239029	0.747548	0	0	64.5283	18.1919
1556	TMEM131L	10	1.15402	0.713848	52113490	0.745752	1.16237e-229	4.68876e-228	77.0755	34.069
1557	RHOA	10	1.87262	0.708449	52878572	0.7567	5.90463e-185	1.90291e-183	94.6226	72.7918
1558	JMJD1C	10	1.81038	0.70516	50956478	0.729195	7.71208e-150	2.01606e-148	92.9245	67.6769
1559	CCNG2	10	0.992537	0.704989	51626514	0.738783	2.52533e-285	1.30723e-283	67.0755	22.5392
1560	ATP5MC3	10	1.54306	0.698635	5.18392e+07	0.741826	2.75562e-172	8.22769e-171	88.7736	59.3356
1561	LSM10	10	1.11616	0.697507	5.18922e+07	0.742585	1.23897e-228	4.94316e-227	76.5094	32.8828
1562	2022-09-06	10	1.71528	0.695607	5.07574e+07	0.726346	2.59642e-147	6.74886e-146	90.7547	65.394
1563	DBI	10	1.37594	0.691602	5.0904e+07	0.728444	9.69218e-166	2.7803e-164	84.0566	48.493
1564	GTF2H5	10	1.36335	0.687063	5.14676e+07	0.736509	1.23431e-176	3.77797e-175	84.434	49.0557
1565	BCL2A1	10	1.21687	0.684914	47819329	0.684301	3.12818e-125	7.19009e-124	67.5472	36.5567
1566	SNX5	10	1.04423	0.682493	52083062	0.745316	7.47637e-264	3.54846e-262	74.9057	27.1718
1567	UBE2I	10	1.41781	0.681823	5.17175e+07	0.740084	2.11208e-175	6.38975e-174	86.1321	53.8688
1568	TCF4	10	1.10634	0.680683	50305180	0.719874	1.30356e-242	5.61787e-241	71.6038	22.4194
1569	FAM214A	10	0.917667	0.66874	51492076	0.736859	9.40392e-300	5.19148e-298	65.1887	20.6113
1570	KLHL6	10	0.855647	0.658504	51610031	0.738547	0	0	62.1698	16.9071
1571	ATP5IF1	10	1.3504	0.655248	50600918	0.724106	1.03733e-156	2.81233e-155	83.8679	50.6909
1572	SPI1	10	0.782105	0.654186	53170243	0.760874	0	0	62.5472	10.3587
1573	SNX29	10	0.956445	0.653679	50867786	0.727925	1.84715e-272	9.09785e-271	66.6038	21.1392
1574	VASP	10	1.26959	0.650928	4.9643e+07	0.710398	5.73003e-145	1.47057e-143	79.0566	45.5305
1575	RUFY3	10	0.924321	0.646889	51133193	0.731723	6.25789e-285	3.23024e-283	66.4151	20.7964
1576	CAP1	10	1.82095	0.645695	50624024	0.724437	3.8522e-142	9.736e-141	92.1698	71.956
1577	TAF9	10	1.00988	0.645077	5.14004e+07	0.735547	1.70006e-229	6.84256e-228	72.7358	29.796
1578	CSK	10	1.31713	0.64493	5.06338e+07	0.724577	2.27745e-159	6.26745e-158	83.6792	49.1377
1579	LBR	10	1.53561	0.642892	49664840	0.710711	5.02875e-131	1.20749e-129	86.5094	59.7785
1580	MBD2	10	0.997478	0.642082	51616978	0.738646	2.76848e-241	1.17922e-239	73.5849	28.678
1581	C20H16orf87	10	0.769204	0.639835	5.22928e+07	0.748318	0	0	59.9057	10.9336
1582	COMMD4	10	0.854723	0.637567	52241072	0.747577	0	0	66.5094	18.6925
1583	UHRF2	10	1.04006	0.637339	50562215	0.723553	3.69331e-198	1.28794e-196	72.2642	31.9484
1584	RBM38	10	0.955307	0.636757	5.11916e+07	0.732559	6.59366e-245	2.88935e-243	69.9057	26.0023
1585	NARF	10	0.767174	0.63496	5.19428e+07	0.743308	0	0	59.0566	11.6299
1586	GGA2	10	0.779813	0.633864	5.20625e+07	0.745022	0	0	60.4717	12.0516
1587	PLXNB2	10	0.764462	0.633437	5.23197e+07	0.748702	0	0	60.283	10.4604
1588	FCHSD2	10	1.0317	0.631339	5.03656e+07	0.720739	1.31788e-203	4.77811e-202	71.7925	29.397
1589	SRP9	10	1.22475	0.629152	49988025	0.715336	2.50126e-153	6.66262e-152	79.0566	44.5294
1590	SERP1	10	1.42239	0.628526	50004977	0.715578	1.84367e-140	4.62766e-139	85.3774	55.3705
1591	ENSMMUG00000005334	10	0.748092	0.623389	52495775	0.751222	0	0	60.4717	10.0948
1592	PLEKHO1	10	0.989471	0.61491	50436379	0.721752	2.20634e-214	8.41678e-213	71.9811	27.5283
1593	CLTC	10	1.1186	0.610093	49944836	0.714718	3.10851e-163	8.77925e-162	76.6038	38.9033
1594	PABPC1	10	2.39655	0.608448	5.21509e+07	0.746286	2.3491e-167	6.78122e-166	98.2075	89.1528
1595	POLD1	10	0.766799	0.606505	5.10807e+07	0.730973	0	0	58.7736	13.3197
1596	DBNL	10	0.9929	0.606165	50669474	0.725087	4.62272e-210	1.72039e-208	73.7736	29.7095
1597	LAPTM5	10	2.02981	0.605498	4.963e+07	0.710213	2.9398e-123	6.63197e-122	96.0377	79.9651
1598	PAIP2	10	1.39006	0.603097	49053167	0.701958	6.84644e-124	1.55025e-122	82.9245	54.9276
1599	GADD45B	10	0.806117	0.600212	49738963	0.711772	1.04607e-292	5.55662e-291	57.5472	15.9424
1600	TOP2B	10	1.41991	0.597177	4.82842e+07	0.690954	2.23372e-110	4.57588e-109	84.0566	55.7679
1601	MAMU-DRB1	10	0.834949	0.592268	4.9379e+07	0.706621	7.8259e-277	3.92865e-275	58.4906	16.0698
1602	DHDDS	10	1.70445	0.591983	4.68534e+07	0.670478	3.32203e-83	5.36724e-82	89.0566	70.1661
1603	GNA13	10	0.953348	0.5903	49966962	0.715034	8.91185e-196	3.05528e-194	69.8113	28.857
1604	YWHAE	10	1.11051	0.589518	49248260	0.70475	7.78081e-147	2.01672e-145	74.717	39.8316
1605	ANKRD13A	10	0.87355	0.585193	50522244	0.722981	2.2966e-239	9.62518e-238	66.6038	23.8589
1606	BEX1	10	0.85589	0.582561	4.96277e+07	0.710179	4.6878e-236	1.94682e-234	61.8868	20.716
1607	MTPN	10	1.18791	0.579595	49093753	0.702539	5.74562e-136	1.41305e-134	79.434	44.4611
1608	ENSMMUG00000009948	10	0.776608	0.578333	50653493	0.724859	0	0	60.8491	17.1407
1609	CR2	10	1.05178	0.575895	4.73894e+07	0.67815	1.14201e-143	2.91044e-142	64.1509	26.339
1610	CFL1	10	2.72454	0.574681	52565980	0.752227	3.10221e-175	9.36971e-174	99.0566	94.9579
1611	LGALS1	10	0.922267	0.57459	4.73952e+07	0.678233	1.74057e-162	4.89315e-161	57.5472	22.1873
1612	ENSMMUG00000049030	10	0.730869	0.573371	50605910	0.724178	0	0	57.3585	12.1547
1613	DMXL1	10	0.938902	0.568626	48986631	0.701006	2.41472e-171	7.10535e-170	66.6038	28.9041
1614	URGCP	10	0.882122	0.566764	48951195	0.700499	6.09253e-183	1.93953e-181	63.3962	26.0296
1615	AEBP2	10	1.01704	0.56654	49130906	0.70307	1.48445e-154	3.97733e-153	72.2642	35.2643
1616	SMDT1	10	2.25249	0.563742	5.08186e+07	0.727221	7.85385e-143	1.99879e-141	96.6981	87.6936
1617	TMEM243	10	1.26933	0.563209	4.82716e+07	0.690774	4.39665e-114	9.2451e-113	81.6038	50.7577
1618	SNX3	10	1.02961	0.562737	49299316	0.70548	8.53977e-156	2.29819e-154	74.434	36.1896
1619	RPAP3	10	0.742317	0.560443	49043887	0.701825	7.49762e-284	3.83765e-282	54.1509	14.7243
1620	RCSD1	10	1.22142	0.560137	48547715	0.694725	2.32833e-122	5.22032e-121	81.6981	47.2582
1621	TNFAIP8	10	1.67389	0.556783	4.80705e+07	0.687896	1.08374e-100	2.04578e-99	92.1698	70.0083
1622	HNRNPA3	10	1.98927	0.552852	4.88234e+07	0.69867	3.45157e-110	7.06277e-109	96.0377	80.9344
1623	MZB1	10	0.728046	0.552495	4.98108e+07	0.7128	0	0	56.2264	12.9571
1624	ARPC5	10	0.94329	0.551161	49171734	0.703655	2.58766e-165	7.39973e-164	68.5849	31.8468
1625	TERF2	10	0.680807	0.550038	50274122	0.71943	0	0	54.6226	11.3477
1626	ENSMMUG00000012814	10	1.10773	0.549624	48666225	0.696421	2.67909e-131	6.44994e-130	77.1698	42.2071
1627	FAM49B	10	1.30796	0.545729	4.82009e+07	0.689761	4.05541e-110	8.28909e-109	83.6792	54.198
1628	SUMO2	10	1.90869	0.545535	49685544	0.711007	4.84571e-124	1.09995e-122	94.434	80.9981
1629	TCF3	10	0.7837	0.54304	49268321	0.705037	1.90977e-230	7.75494e-229	59.8113	20.0531
1630	TES	10	0.849728	0.542358	48708910	0.697032	7.5395e-184	2.40435e-182	61.8868	24.5946
1631	CAPZA1	10	1.43511	0.540815	47947507	0.686136	2.13979e-102	4.12017e-101	86.5094	60.3458
1632	TIMM8A	10	0.75362	0.53855	4.99698e+07	0.715076	2.32246e-292	1.2301e-290	60.566	16.5673
1633	EPS15	10	0.908438	0.537911	48581820	0.695213	1.8604e-160	5.15076e-159	66.0377	29.2696
1634	UBALD2	10	1.06556	0.536258	48117826	0.688573	3.48261e-124	7.93487e-123	73.6792	40.2624
1635	TSPAN33	10	0.661122	0.534764	50142886	0.717552	0	0	54.1509	10.3876
1636	MKNK2	10	0.788527	0.534391	4.93398e+07	0.70606	1.22587e-221	4.78641e-220	61.3208	21.4152
1637	ENSMMUG00000018685	10	1.20497	0.533879	46824666	0.670068	5.78598e-95	1.0396e-93	75.283	46.0554
1638	AFTPH	10	0.958932	0.531448	48483287	0.693803	2.16664e-146	5.59196e-145	70	33.0937
1639	SRI	10	1.03523	0.524236	4.77009e+07	0.682607	7.83729e-119	1.70692e-117	71.6981	38.8502
1640	SNX2	10	0.932366	0.524073	4.86045e+07	0.695538	5.41137e-158	1.47365e-156	69.8113	30.0842
1641	ITSN2	10	1.09767	0.520664	47612014	0.681335	3.97578e-112	8.25562e-111	75.6604	42.2844
1642	NDUFB2	10	1.39603	0.520148	47711836	0.682763	5.6499e-99	1.05455e-97	85.566	59.9697
1643	CAPZA2	10	1.06793	0.519869	48331993	0.691638	1.27312e-125	2.93364e-124	77.7358	41.8309
1644	FCRL1	10	0.783677	0.5177	4.84854e+07	0.693834	2.2925e-244	9.97401e-243	57.4528	16.0455
1645	KDM4B	10	0.698566	0.517157	4.96412e+07	0.710372	7.70547e-300	4.26673e-298	57.3585	15.1991
1646	COX8A	10	1.58269	0.514647	47623580	0.6815	3.31373e-94	5.93645e-93	91.1321	69.532
1647	HMGA1	10	1.00121	0.514221	47864796	0.684952	4.39139e-124	9.993e-123	71.0377	37.5791
1648	ZNF146	10	0.795993	0.513358	4.85538e+07	0.694812	7.20775e-188	2.38169e-186	61.0377	23.1066
1649	MYL6	10	2.0922	0.512414	4.81641e+07	0.689236	8.34341e-100	1.5669e-98	96.2264	85.165
1650	ARPC5L	10	0.772819	0.511614	4.8798e+07	0.698307	8.34113e-203	3.00034e-201	60.3774	21.8157
1651	UPF3A	10	0.666034	0.5114	4.94019e+07	0.706948	0	0	54.1509	12.9905
1652	ENSMMUG00000004059	10	0.776583	0.511266	4.87074e+07	0.69701	4.26e-198	1.48272e-196	60.4717	22.1358
1653	PPP2R5E	10	0.945372	0.510612	46786762	0.669525	8.74994e-113	1.83147e-111	64.2453	33.036
1654	OS9	10	1.01603	0.510429	47706844	0.682692	4.69988e-119	1.02851e-117	72.1698	38.7728
1655	ERH	10	1.04973	0.508082	48029774	0.687313	3.48431e-119	7.6525e-118	74.8113	42.5332
1656	TLR10	10	0.67315	0.507345	4.9045e+07	0.701842	0	0	53.4906	12.1926
1657	ENSMMUG00000011303	10	0.654105	0.507174	49424420	0.707271	0	0	53.5849	11.4342
1658	UVRAG	10	0.800375	0.506928	4.85758e+07	0.695127	6.7511e-185	2.16806e-183	61.7925	23.7315
1659	CXCR5	10	0.732327	0.505144	4.88445e+07	0.698971	4.78261e-245	2.10078e-243	58.0189	17.0952
1660	ZFP36L1	10	1.69755	0.503306	4.51844e+07	0.646596	2.99823e-62	3.83929e-61	88.7736	68.7402
1661	C4H6orf62	10	1.19003	0.503101	4.68544e+07	0.670493	9.55091e-93	1.68785e-91	78.6792	49.1422
1662	PTGER4	10	1.19348	0.501691	46303312	0.662607	2.42256e-86	4.03165e-85	76.3208	46.8062
1663	EHBP1	10	0.677492	0.499856	4.76867e+07	0.682404	1.58608e-232	6.46931e-231	50.4717	14.7607
1664	LPCAT1	10	0.661426	0.498864	4.89653e+07	0.700701	4.15505e-305	2.33616e-303	53.5849	13.262
1665	JPT1	10	0.798675	0.495921	48410025	0.692754	5.98838e-174	1.79977e-172	62.6415	25.0133
1666	ACTB	10	4.00818	0.492033	5.39318e+07	0.771771	4.37974e-203	1.57852e-201	100	99.7831
1667	PMEPA1	10	0.681943	0.491999	4.76481e+07	0.681851	1.26297e-225	4.99528e-224	50.8491	15.2143
1668	UBE2K	10	0.977685	0.491515	4.74849e+07	0.679516	3.21482e-117	6.92741e-116	70.9434	37.4592
1669	ATP2A3	10	0.964062	0.491011	4.72839e+07	0.676639	9.14827e-115	1.93033e-113	70.1887	36.76
1670	ENSMMUG00000045652	10	1.22054	0.490537	47014173	0.67278	1.66926e-92	2.94424e-91	80.3774	52.8403
1671	CIRBP	10	1.4872	0.488991	46330562	0.662997	3.17103e-77	4.85701e-76	88.5849	65.8127
1672	HNRNPF	10	1.68049	0.488576	47252337	0.676188	6.51258e-88	1.10599e-86	92.6415	74.3163
1673	CYBA	10	1.85208	0.488024	46402767	0.66403	5.05827e-76	7.67052e-75	93.9623	77.7141
1674	SMARCA4	10	0.725965	0.487279	4.82367e+07	0.690274	1.80218e-200	6.35738e-199	57.1698	19.862
1675	MAMU-DOA	10	0.629906	0.484217	4.84307e+07	0.69305	0	0	50.283	11.1779
1676	ELMO1	10	0.783704	0.483153	4.82004e+07	0.689755	8.24727e-169	2.39591e-167	62.6415	24.9769
1677	2022-09-07	10	1.89507	0.481628	46906945	0.671245	2.1376e-82	3.43237e-81	95.0943	80.5385
1678	ENSMMUG00000005624	10	0.657596	0.481485	48549834	0.694755	1.36861e-253	6.23655e-252	53.7736	15.5419
1679	PNRC2	10	1.2509	0.479505	4.62813e+07	0.662292	2.07857e-81	3.31429e-80	81.2264	53.5927
1680	UBE2D2	10	1.28082	0.475412	4.67977e+07	0.669681	8.26256e-87	1.3877e-85	83.5849	57.2575
1681	TBC1D14	10	0.606967	0.474621	4.83652e+07	0.692114	0	0	49.5283	11.369
1682	TRIM25	10	0.671455	0.47394	48520585	0.694337	4.16971e-236	1.73561e-234	55.7547	16.9192
1683	EIF2AK3	10	0.64567	0.472194	48093149	0.68822	3.39481e-250	1.51671e-248	51.8868	14.5332
1684	EIF4G3	10	0.892403	0.47219	47026340	0.672954	8.94407e-123	2.01027e-121	66.0377	30.6424
1685	ENSMMUG00000008227	10	0.674852	0.471785	47699696	0.68259	2.81e-237	1.17499e-235	52.0755	14.3982
1686	AZIN1	10	0.751891	0.468503	4.75862e+07	0.680965	1.03498e-160	2.87419e-159	58.9623	23.4843
1687	TRAPPC1	10	0.791969	0.468114	47578026	0.680848	1.23893e-146	3.20212e-145	61.6981	26.744
1688	CNDP2	10	0.586892	0.468109	48579869	0.695185	0	0	49.2453	10.1858
1689	COX6B1	10	1.2046	0.467225	46595175	0.666784	3.7981e-86	6.29788e-85	79.6226	53.1498
1690	LPXN	10	0.77743	0.465407	47620704	0.681459	1.44725e-154	3.88334e-153	61.1321	24.9966
1691	UBE2L3	10	0.916606	0.465273	47300390	0.676875	1.73527e-116	3.72167e-115	69.5283	35.9757
1692	SMARCC1	10	1.00624	0.464543	46362066	0.663448	1.03137e-93	1.84044e-92	70.0943	40.3777
1693	DYNLRB1	10	1.38485	0.462061	45899596	0.65683	1.10519e-72	1.62209e-71	83.8679	62.0948
1694	ZCCHC10	10	0.697337	0.45961	47890583	0.685321	1.00529e-192	3.38922e-191	56.6038	19.5313
1695	ZC3H14	10	0.616423	0.459412	48083783	0.688086	2.54175e-267	1.22872e-265	50.9434	13.3606
1696	ERP44	10	0.918143	0.458104	46392765	0.663887	3.61972e-101	6.85421e-100	66.0377	35.4797
1697	ISG20	10	1.1673	0.456888	4.54792e+07	0.650814	2.50964e-73	3.70127e-72	77.2642	48.6128
1698	BRWD1	10	0.827519	0.454668	46463773	0.664903	6.1305e-116	1.30868e-114	61.2264	29.0057
1699	ANP32A	10	0.954238	0.454501	46777027	0.669386	4.63255e-102	8.90122e-101	70.566	39.1991
1700	FAS	10	0.596153	0.454245	4.80245e+07	0.687238	1.03175e-292	5.49653e-291	49.2453	11.8286
1701	SCP2	10	0.968174	0.453901	4.65571e+07	0.666238	9.70512e-98	1.79133e-96	70.283	39.689
1702	TOMM22	10	0.834706	0.453525	4.72492e+07	0.676142	6.39866e-126	1.47816e-124	65.4717	31.1809
1703	ENSMMUG00000013136	10	2.21331	0.450998	4.68982e+07	0.67112	8.17261e-82	1.3054e-80	97.7358	88.8525
1704	DOCK2	10	0.872793	0.450625	46649572	0.667562	1.26913e-109	2.57676e-108	65.0943	33.3303
1705	PMVK	10	0.625797	0.449062	48225651	0.690116	2.87562e-244	1.24813e-242	53.3962	15.3432
1706	EIF1B	10	0.978799	0.448333	4.63085e+07	0.662681	7.52274e-93	1.33072e-91	71.2264	40.3625
1707	DARS	10	0.796868	0.447997	4.67081e+07	0.6684	2.07449e-123	4.68569e-122	60.566	28.0849
1708	ZNF706	10	1.12412	0.446554	45767255	0.654936	1.49024e-76	2.26737e-75	76.1321	49.7672
1709	SKAP2	10	0.655501	0.444539	47793861	0.683937	7.2185e-214	2.74228e-212	54.434	16.7205
1710	SNU13	10	1.30001	0.444211	4.57559e+07	0.654773	9.88723e-72	1.4442e-70	83.7736	59.3857
1711	ENSMMUG00000011422	10	0.703698	0.443742	47280659	0.676593	1.55764e-161	4.35211e-160	56.7925	21.8203
1712	PDGFRA	10	0.792102	0.443412	4.6873e+07	0.670759	8.97979e-127	2.09563e-125	61.8868	28.0849
1713	MDH2	10	0.750593	0.442592	4.70212e+07	0.672881	2.92722e-137	7.2185e-136	59.5283	25.8885
1714	SREBF2	10	0.650717	0.441536	47404430	0.678364	3.44469e-193	1.16349e-191	53.2075	17.6564
1715	MYADM	10	0.79149	0.439635	4.56663e+07	0.653491	1.44433e-107	2.89388e-106	56.3208	26.3163
1716	SIT1	10	0.666407	0.437359	4.69176e+07	0.671397	2.55501e-168	7.39899e-167	52.7358	19.1005
1717	EZH2	10	0.567319	0.437025	4.78194e+07	0.684303	2.5183e-303	1.40725e-301	47.9245	10.9139
1718	YWHAB	10	1.89309	0.435501	46033577	0.658747	5.03627e-71	7.28068e-70	94.8113	81.1938
1719	HHEX	10	0.612593	0.43524	4.72752e+07	0.676515	7.65823e-241	3.24684e-239	49.434	13.0284
1720	CDC16	10	0.670239	0.433127	47337265	0.677403	5.70023e-176	1.73312e-174	55.4717	19.6708
1721	CELF1	10	1.30633	0.432407	45207270	0.646923	7.43352e-65	9.92204e-64	82.8302	59.2977
1722	ENSMMUG00000046261	10	0.779909	0.432402	46720086	0.668571	4.4487e-124	1.01108e-122	61.7925	27.9196
1723	HNRNPM	10	1.47666	0.430976	4.52077e+07	0.646929	8.35648e-63	1.08527e-61	85.1887	67.2947
1724	ITGAE	10	0.575278	0.430911	4.75298e+07	0.680158	9.10563e-259	4.22302e-257	48.5849	12.5446
1725	DNMT1	10	0.89894	0.430543	45491664	0.650992	3.60833e-87	6.07696e-86	63.9623	34.8032
1726	DENR	10	0.885088	0.430414	46187210	0.660946	1.94791e-98	3.61361e-97	66.7925	34.967
1727	MRPS36	10	0.68549	0.429283	47066748	0.673532	3.63865e-160	1.00285e-158	56.3208	21.0573
1728	H2AFZ	10	1.35476	0.426761	44107085	0.631179	2.44586e-51	2.66031e-50	80.9434	62.43
1729	CUL3	10	0.946044	0.426218	45867329	0.656368	1.10074e-86	1.84193e-85	70.283	39.7012
1730	RRM2B	10	0.558518	0.425454	47198723	0.675421	3.17372e-266	1.53017e-264	46.4151	11.3811
1731	GNG5	10	1.33999	0.425087	45342169	0.648853	1.07659e-65	1.45184e-64	82.8302	61.9932
1732	MAP1LC3B	10	0.619046	0.425054	4.70182e+07	0.672838	5.71436e-188	1.89164e-186	51.2264	16.901
1733	ENSMMUG00000023144	10	0.581192	0.424151	4.67798e+07	0.669426	2.13606e-211	7.99841e-210	47.0755	13.8946
1734	ENSMMUG00000044239	10	0.643598	0.423848	47267827	0.676409	3.8075e-179	1.18123e-177	54.2453	18.9397
1735	REL	10	0.720466	0.422195	45889457	0.656685	3.48633e-120	7.71255e-119	54.717	23.7755
1736	ENSMMUG00000047625	10	1.03482	0.421912	45734302	0.654464	2.08098e-78	3.22799e-77	74.6226	46.4133
1737	HNRNPA2B1	10	2.76658	0.421518	48410074	0.692755	3.67063e-103	7.13547e-102	99.717	96.8919
1738	UBB	10	2.58481	0.420414	47236756	0.675965	2.67402e-86	4.44608e-85	98.7736	95.1976
1739	NF1	10	0.638182	0.419658	46382967	0.663747	1.73406e-160	4.80826e-159	50.4717	18.0872
1740	ATP6V0B	10	0.717984	0.419635	46712836	0.668467	3.98134e-135	9.72607e-134	58.3962	24.6052
1741	BTG2	10	1.27179	0.4186	4.43186e+07	0.634205	1.06875e-55	1.25188e-54	80.8491	55.1414
1742	MEF2A	10	0.864207	0.417929	4.55673e+07	0.652074	3.83045e-90	6.61567e-89	63.8679	33.6579
1743	POLR2G	10	0.672829	0.416623	4.68127e+07	0.669897	3.12471e-150	8.18021e-149	55.6604	21.7247
1744	MTDH	10	1.19383	0.416286	44890022	0.642383	4.67833e-63	6.11059e-62	78.0189	53.7217
1745	STK40	10	0.562464	0.416212	46529302	0.665841	1.66283e-217	6.39683e-216	45.4717	12.7448
1746	TTC1	10	0.711167	0.415333	46262371	0.662021	1.43135e-127	3.37484e-126	56.1321	23.9666
1747	CD81	10	1.3745	0.415276	4.47571e+07	0.64048	4.01116e-58	4.85082e-57	86.4151	64.4596
1748	COPE	10	1.09717	0.415199	4.558e+07	0.652257	2.25671e-73	3.33361e-72	77.5472	50.8032
1749	NCOR1	10	1.13151	0.415171	4.50148e+07	0.644168	4.62941e-66	6.26616e-65	77.2642	50.6409
1750	LSP1	10	1.51028	0.414333	44479801	0.636512	2.93157e-54	3.35432e-53	88.0189	68.5097
1751	UBR5	10	0.71644	0.414165	46199956	0.661128	3.18299e-124	7.26127e-123	56.6038	24.5066
1752	ENSMMUG00000017838	10	0.56068	0.41335	47290123	0.676728	8.57694e-246	3.78566e-244	48.3019	12.7584
1753	STAT6	10	0.663807	0.412989	46718023	0.668542	2.45038e-150	6.42409e-149	54.6226	21.2514
1754	UBA2	10	0.825978	0.411947	4.55678e+07	0.652082	4.94929e-91	8.62139e-90	61.9811	33.1422
1755	ATP5PF	10	1.21	0.41138	4.51533e+07	0.646151	6.18583e-65	8.26874e-64	81.3208	57.1559
1756	RAN	10	1.23884	0.409326	4.49044e+07	0.642588	1.27771e-61	1.61799e-60	80.7547	57.9826
1757	RAD17	10	0.557308	0.409211	4.69345e+07	0.671639	2.53522e-235	1.0481e-233	47.0755	12.5521
1758	NEDD8	10	1.24492	0.409155	45006429	0.644048	1.39013e-62	1.79392e-61	82.4528	58.7683
1759	IGHM	10	0.931323	0.408842	4.1447e+07	0.593112	1.66491e-41	1.54431e-40	44.5283	25.7763
1760	HNRNPC	10	1.09107	0.408245	4.51427e+07	0.645999	5.62621e-68	7.82403e-67	75.566	50.157
1761	EIF3A	10	1.00644	0.407655	45051853	0.644698	5.80934e-71	8.385e-70	71.8868	43.7527
1762	ID3	10	0.712198	0.40705	45775969	0.655061	7.20469e-128	1.70312e-126	53.1132	21.2044
1763	MDH1	10	0.921741	0.406697	45587912	0.65237	5.69206e-82	9.09983e-81	69.434	40.1198
1764	RTRAF	10	1.09319	0.406638	45211479	0.646983	1.53674e-68	2.15015e-67	77.8302	50.7319
1765	SH3KBP1	10	1.25562	0.406533	44497315	0.636763	2.34148e-57	2.79829e-56	81.2264	56.3337
1766	SF3B6	10	0.990879	0.406527	4.52823e+07	0.647996	5.21771e-74	7.7641e-73	72.0755	43.9226
1767	IFI16	10	1.69875	0.406305	4.37835e+07	0.626548	2.48946e-46	2.50771e-45	91.8868	73.3121
1768	CBX3	10	1.22867	0.405509	44891259	0.6424	1.00388e-61	1.27389e-60	78.4906	57.2408
1769	WDFY4	10	0.570493	0.404701	4.72189e+07	0.675709	1.67088e-242	7.16715e-241	49.2453	12.7751
1770	ZNF318	10	0.677162	0.404668	46223606	0.661466	1.88339e-140	4.72087e-139	54.2453	20.7797
1771	NT5C2	10	0.787232	0.404423	4.56135e+07	0.652736	5.68925e-97	1.04377e-95	60.566	30.3299
1772	ARF6	10	1.15001	0.403641	44808224	0.641212	1.81196e-62	2.33333e-61	78.1132	52.7478
1773	WNK1	10	1.38816	0.403165	44417751	0.635624	1.79145e-54	2.05881e-53	84.3396	63.6405
1774	BRD2	10	1.14995	0.401919	4.46002e+07	0.638235	5.75385e-60	7.11367e-59	78.8679	52.6689
1775	TMEM131	10	0.703811	0.401126	46287059	0.662374	5.44735e-127	1.27943e-125	57.4528	24.2518
1776	ERO1B	10	0.879923	0.399932	45049706	0.644668	1.39961e-77	2.14917e-76	64.434	36.8798
1777	PDIA6	10	0.787349	0.3999	45031906	0.644413	2.8741e-87	4.84488e-86	58.1132	30.1631
1778	SUPT4H1	10	0.771832	0.39984	45920076	0.657123	1.75281e-103	3.41825e-102	61.2264	29.8688
1779	IKZF3	10	0.813941	0.399796	4.56184e+07	0.652806	1.86671e-95	3.37059e-94	62.5472	31.1187
1780	OSBPL8	10	1.08049	0.399695	43679346	0.625058	5.57312e-52	6.1311e-51	68.3019	46.6105
1781	SSBP1	10	0.770164	0.39826	45926943	0.657221	4.94927e-103	9.61084e-102	61.6981	30.1267
1782	PHPT1	10	0.758228	0.397798	4.56991e+07	0.653961	1.82963e-102	3.52667e-101	59.434	28.5309
1783	WIPF1	10	1.69508	0.39724	44496365	0.636749	1.68919e-53	1.90417e-52	91.0377	76.4793
1784	FUCA1	10	0.512299	0.396802	4.69609e+07	0.672018	3.45305e-282	1.7625e-280	44.6226	10.1373
1785	CREM	10	0.611041	0.396677	46197731	0.661096	4.72955e-157	1.28606e-155	49.9057	17.846
1786	LUC7L3	10	0.916695	0.396632	45001350	0.643976	2.69723e-75	4.06654e-74	66.8868	38.2541
1787	MVP	10	0.797176	0.396064	45884222	0.65661	3.32907e-98	6.16332e-97	64.3396	32.1107
1788	HSBP1	10	0.646103	0.395221	4.68091e+07	0.669845	4.11424e-152	1.08798e-150	56.0377	21.3303
1789	PTPRCAP	10	1.83799	0.395145	44901207	0.642543	1.26898e-57	1.52253e-56	94.1509	81.1589
1790	PDS5A	10	0.848997	0.394858	4.54445e+07	0.650317	8.18857e-86	1.35289e-84	65.4717	35.1991
1791	AP1B1	10	0.565927	0.39466	4.69533e+07	0.671908	1.63529e-208	6.02454e-207	49.6226	14.6181
1792	YWHAZ	10	2.04896	0.394083	4.48625e+07	0.641989	5.35493e-57	6.35806e-56	94.8113	85.4183
1793	YWHAH	10	1.08987	0.393792	44552300	0.63755	8.43641e-61	1.05588e-59	75	49.6397
1794	SMARCB1	10	0.598755	0.392729	46741424	0.668876	8.72312e-172	2.58343e-170	51.9811	17.8946
1795	TPM3	10	1.9606	0.392433	4.47437e+07	0.640288	9.14412e-56	1.07247e-54	94.0566	83.3022
1796	POC1B	10	0.582797	0.390977	4.62717e+07	0.662155	3.37858e-172	1.00712e-170	48.8679	16.1168
1797	ROCK1	10	1.27011	0.390958	4.39398e+07	0.628784	1.4451e-50	1.55881e-49	79.434	58.1267
1798	CALM2	10	1.7134	0.389132	44315015	0.634154	1.79868e-51	1.96222e-50	92.1698	77.5472
1799	PSMA2	10	1.0356	0.388112	44672004	0.639263	6.28437e-63	8.19659e-62	73.9623	48.4232
1800	AHSA1	10	0.794383	0.387769	45525113	0.651471	6.52041e-91	1.13366e-89	62.7358	32.7691
1801	BAZ1B	10	0.926746	0.387327	4.48184e+07	0.641358	3.97151e-71	5.75964e-70	68.2075	39.7967
1802	GGNBP2	10	0.808194	0.387212	4.53321e+07	0.648708	6.43073e-88	1.0931e-86	62.8302	32.6295
1803	RBBP4	10	0.555114	0.386472	4.63588e+07	0.663401	6.3478e-187	2.07501e-185	47.5472	14.8168
1804	CSNK1A1	10	1.05562	0.386331	44641880	0.638832	3.06111e-62	3.91706e-61	74.717	48.992
1805	ARRB2	10	0.675074	0.386236	45277875	0.647933	4.67369e-108	9.38486e-107	52.8302	23.5829
1806	TSPAN3	10	0.71566	0.385958	4.55856e+07	0.652336	1.84175e-108	3.71051e-107	57.3585	25.4168
1807	TASOR2	10	0.623437	0.385344	4.56814e+07	0.653708	3.93396e-133	9.55921e-132	50.4717	19.6466
1808	ETFB	10	0.852223	0.383598	45266797	0.647774	3.07431e-81	4.88495e-80	66.9811	36.5355
1809	BIRC2	10	0.877963	0.38336	4.50298e+07	0.644383	2.73987e-76	4.16519e-75	67.6415	37.708
1810	NUCKS1	10	1.39413	0.383097	43472940	0.622104	2.10538e-44	2.04854e-43	82.2642	64.1926
1811	BCL2L2-PABPN1	10	1.05185	0.382586	44625403	0.638596	5.20249e-62	6.63399e-61	76.1321	49.0178
1812	ACAP2	10	0.888213	0.382574	44692239	0.639552	6.73412e-71	9.70446e-70	65.566	38.2298
1813	PRDM2	10	0.894479	0.382375	4.47261e+07	0.640037	1.03418e-71	1.5094e-70	66.0377	37.8931
1814	ENSMMUG00000031000	10	0.499271	0.382047	4.66433e+07	0.667472	3.57293e-266	1.71811e-264	44.0566	10.2116
1815	HDAC7	10	0.652622	0.381568	4.60973e+07	0.659659	1.19843e-129	2.85141e-128	55.3774	22.4953
1816	HSPD1	10	1.31858	0.380691	43346801	0.620299	5.57559e-44	5.39063e-43	78.2075	59.7998
1817	UBAP2	10	0.538677	0.380484	46171450	0.66072	2.4238e-194	8.23237e-193	45.7547	13.5669
1818	CDK6	10	0.496921	0.379965	4.62923e+07	0.66245	1.479e-252	6.67301e-251	42.7358	10.1358
1819	PPP6R1	10	0.858801	0.379224	44982929	0.643712	1.39279e-75	2.10509e-74	66.7925	37.7368
1820	SON	10	2.13249	0.37764	4.53824e+07	0.649429	8.03488e-63	1.04425e-61	95.566	89.2256
1821	PSMA4	10	0.864847	0.377495	4.48671e+07	0.642055	3.65577e-74	5.45321e-73	66.0377	37.4956
1822	PFDN6	10	0.841786	0.375905	4.4831e+07	0.641539	1.27598e-74	1.91272e-73	65.0943	36.6204
1823	MT-ATP6	10	3.68641	0.375603	4.2514e+07	0.608382	7.38545e-34	5.87013e-33	95.3774	92.1274
1824	CEP170	10	0.886959	0.375485	4.43783e+07	0.635059	6.8987e-68	9.5863e-67	64.717	36.8449
1825	MTF2	10	0.549635	0.374254	4.57645e+07	0.654896	4.10479e-168	1.18682e-166	46.1321	14.8472
1826	MRPS14	10	0.587435	0.374142	46300592	0.662568	5.54943e-156	1.49565e-154	51.6038	18.4118
1827	ACTN4	10	0.658589	0.373737	4.58254e+07	0.655769	2.34707e-121	5.22388e-120	55.4717	23.0565
1828	SRP14	10	2.03045	0.373393	4.56243e+07	0.65289	1.0527e-65	1.42068e-64	95.7547	88.1851
1829	NFKB1	10	0.918306	0.37267	4.37438e+07	0.625981	6.98862e-57	8.28703e-56	64.434	39.8438
1830	SKP1	10	0.979221	0.37253	4.45412e+07	0.637391	1.35804e-62	1.75498e-61	73.0189	46.1494
1831	MAP4K4	10	1.04316	0.371598	4.40811e+07	0.630806	6.76989e-56	7.95538e-55	73.0189	48.1016
1832	BID	10	0.596022	0.371461	4.59174e+07	0.657085	4.25495e-141	1.0739e-139	51.1321	19.237
1833	CCT2	10	0.859898	0.371069	44562902	0.637702	1.41558e-69	2.00363e-68	64.5283	37.7429
1834	ENSMMUG00000045620	10	1.80122	0.369553	4.47472e+07	0.640338	7.78338e-56	9.14047e-55	94.0566	82.6136
1835	SZRD1	10	0.684494	0.367381	4.53921e+07	0.649567	3.04593e-102	5.85876e-101	56.4151	26.3117
1836	NT5C	10	0.872624	0.366471	4.46561e+07	0.639036	4.29508e-70	6.13636e-69	67.5472	38.4983
1837	HERC2	10	0.703943	0.366407	45301464	0.64827	8.78307e-99	1.63768e-97	57.3585	26.9882
1838	SEC61B	10	1.16866	0.365284	4.40511e+07	0.630377	2.43008e-52	2.68795e-51	80.566	56.179
1839	CLTA	10	0.60783	0.364995	45743553	0.654597	7.9645e-129	1.89253e-127	52.3585	20.8312
1840	ENSMMUG00000016512	10	0.672174	0.363861	45153625	0.646155	5.81859e-102	1.11217e-100	54.434	24.7493
1841	VOPP1	10	0.516689	0.36366	46564280	0.666342	1.79375e-221	6.98876e-220	46.8868	12.5324
1842	ENSMMUG00000002194	10	0.920423	0.362533	4.44995e+07	0.636794	8.384e-65	1.11581e-63	70.6604	42.1282
1843	SLC25A6	10	2.24987	0.361671	45246339	0.647482	3.28832e-61	4.14396e-60	96.6981	91.2082
1844	SAP18	10	1.26206	0.36107	4.40319e+07	0.630102	1.94953e-50	2.09922e-49	84.1509	62.8153
1845	ENSMMUG00000040181	10	0.531688	0.36049	4.60733e+07	0.659315	3.91359e-176	1.19188e-174	47.3585	14.9973
1846	MAP4K1	10	0.532344	0.360178	4.6072e+07	0.659297	1.84279e-176	5.62158e-175	47.3585	14.9579
1847	SH3BP5	10	0.878356	0.359818	4.43444e+07	0.634575	9.12057e-74	1.35496e-72	64.3396	31.5707
1848	FAM53B	10	0.637764	0.359778	45063253	0.644862	8.37534e-108	1.67994e-106	51.9811	22.3375
1849	PQLC1	10	0.50764	0.359499	4.58909e+07	0.656706	8.77983e-195	2.99876e-193	44.434	12.7327
1850	SDCCAG8	10	0.617648	0.359053	44583909	0.638002	2.38695e-103	4.64501e-102	48.3019	20.8146
1851	ARID4B	10	1.24183	0.35897	4.29349e+07	0.614404	2.18902e-40	1.98412e-39	78.0189	57.6337
1852	MRPL51	10	0.910374	0.357435	44205105	0.632581	7.86708e-61	9.853e-60	69.434	42.3663
1853	FTH1	10	3.05945	0.357211	4.68899e+07	0.671001	1.35012e-81	2.15466e-80	99.2453	98.3041
1854	ITPR2	10	0.893883	0.356596	4.32614e+07	0.619077	1.66985e-51	1.82495e-50	62.3585	39.146
1855	ENSMMUG00000047481	10	1.16952	0.3557	4.37067e+07	0.625448	2.74714e-48	2.85218e-47	80.283	57.2848
1856	PRPF40A	10	1.05238	0.355374	4.35751e+07	0.623566	1.0476e-49	1.1149e-48	73.5849	48.9496
1857	VAMP8	10	1.32636	0.35358	43272820	0.61924	2.7345e-42	2.56902e-41	85.283	65.0284
1858	NIFK	10	0.601197	0.353259	45024287	0.644304	1.7399e-115	3.69689e-114	49.3396	20.1471
1859	PSMD8	10	0.737992	0.35291	4.51047e+07	0.645454	4.77005e-86	7.90237e-85	62.1698	31.4918
1860	EEF2	10	2.39319	0.352767	4.55891e+07	0.652387	3.35736e-65	4.49773e-64	98.6792	93.4243
1861	PRRC2C	10	2.02303	0.35242	43256841	0.619012	1.45266e-40	1.32259e-39	94.9057	85.6731
1862	CLINT1	10	0.720305	0.35221	4.4383e+07	0.635127	6.69482e-78	1.03323e-76	56.3208	29.4243
1863	CALR	10	0.789764	0.351529	4.39324e+07	0.628679	8.82883e-65	1.1733e-63	59.1509	33.9947
1864	SMC4	10	0.61065	0.351305	44203382	0.632557	1.73976e-98	3.23405e-97	46.7925	19.9848
1865	ENSMMUG00000022769	10	1.20946	0.350789	4.34976e+07	0.622457	1.59826e-45	1.58292e-44	81.4151	59.6845
1866	PSMA6	10	0.685904	0.350448	45121804	0.6457	3.49701e-93	6.19194e-92	58.2075	27.9788
1867	TPM4	10	0.54777	0.350159	45235065	0.64732	1.81617e-138	4.52137e-137	46.4151	16.7645
1868	HSD17B10	10	0.689729	0.349443	4.52018e+07	0.646844	2.16203e-93	3.8356e-92	58.8679	28.537
1869	JAK1	10	1.84462	0.347937	4.35232e+07	0.622823	3.42943e-43	3.26726e-42	93.2075	82.4255
1870	ANP32E	10	0.818198	0.347845	43883454	0.627979	1.23744e-62	1.60253e-61	61.0377	35.3523
1871	ENSMMUG00000001408	10	0.506879	0.347541	4.57283e+07	0.654378	1.34311e-177	4.13175e-176	45.0943	13.7565
1872	DDIT3	10	0.552968	0.347127	4.46629e+07	0.639132	2.22621e-121	4.96093e-120	45.0943	17.2074
1873	ZNF281	10	0.584388	0.347057	44776118	0.640753	2.61679e-116	5.60569e-115	47.4528	18.7152
1874	SCAND1	10	0.843252	0.346532	4.43658e+07	0.634881	6.16272e-66	8.32924e-65	67.0755	38.6591
1875	2022-09-02	10	0.786459	0.34652	44413868	0.635569	4.30272e-71	6.23503e-70	62.1698	34.4452
1876	SERBP1	10	1.36608	0.346337	43257464	0.619021	5.02025e-42	4.69713e-41	83.6792	65.84
1877	PTPN6	10	0.945391	0.345798	43494228	0.622409	1.69878e-51	1.85545e-50	67.9245	43.4676
1878	MSH6	10	0.509122	0.344197	4.48902e+07	0.642385	2.16317e-150	5.67926e-149	42.7358	13.9082
1879	FMC1-LUC7L2	10	0.788058	0.3436	44388460	0.635205	1.13215e-69	1.6062e-68	63.3962	35.3326
1880	TBC1D1	10	0.597578	0.342416	4.45065e+07	0.636894	1.06453e-101	2.02417e-100	48.3019	20.8221
1881	PIK3CG	10	0.592958	0.34157	4.44959e+07	0.636743	2.00208e-103	3.90021e-102	47.9245	20.2958
1882	ACO2	10	0.565704	0.340883	45379704	0.64939	9.50103e-127	2.21444e-125	50.1887	19.4676
1883	WDR1	10	0.590124	0.340575	4.53264e+07	0.648627	3.03279e-117	6.54289e-116	52.0755	21.3197
1884	SERTAD2	10	0.662557	0.34031	4.46096e+07	0.63837	1.67857e-89	2.88547e-88	54.5283	25.5973
1885	ROMO1	10	1.36209	0.339937	43274530	0.619265	4.36392e-42	4.08514e-41	83.4906	66.5954
1886	TLN1	10	1.51165	0.33938	4.27553e+07	0.611835	9.81244e-37	8.2476e-36	87.4528	71.2355
1887	GNB1	10	0.853789	0.338996	44066124	0.630593	8.82183e-61	1.10336e-59	67.1698	40.0622
1888	ESCO1	10	0.874608	0.337885	4.36298e+07	0.624349	3.04092e-55	3.53703e-54	66.3208	40.1244
1889	DCTN3	10	0.868069	0.337679	43871754	0.627811	2.19925e-57	2.63003e-56	67.1698	41.3273
1890	ENSMMUG00000000186	10	0.976742	0.337523	43387052	0.620875	1.54727e-48	1.61469e-47	70.566	46.8866
1891	WASHC4	10	0.624642	0.336405	4.47706e+07	0.640673	2.14332e-99	4.0169e-98	52.8302	23.0793
1892	TAF10	10	0.760607	0.335114	4.42132e+07	0.632697	1.19232e-68	1.6708e-67	61.4151	34.0614
1893	TMEM189	10	0.825434	0.335048	4.39983e+07	0.629622	3.0454e-61	3.84314e-60	65.3774	38.4407
1894	ENSMMUG00000043389	10	0.937576	0.333958	4.36605e+07	0.624787	2.21273e-52	2.44902e-51	70.1887	45.3576
1895	RBM39	10	1.41394	0.333321	4.25676e+07	0.609149	2.50839e-35	2.06468e-34	86.3208	68.4505
1896	RBM17	10	0.846251	0.332913	43459674	0.621914	5.92656e-54	6.74322e-53	63.4906	39.055
1897	TCF25	10	0.832551	0.332121	4.37438e+07	0.62598	1.05905e-57	1.27316e-56	64.434	38.7683
1898	SOCS1	10	0.514417	0.33134	44688406	0.639498	6.09572e-139	1.52168e-137	43.1132	14.5969
1899	PSMD12	10	0.587485	0.330872	4.47938e+07	0.641006	6.79896e-106	1.35041e-104	50.4717	21.2984
1900	WASHC3	10	0.649633	0.330475	44510546	0.636952	1.65847e-86	2.7676e-85	54.2453	26.1327
1901	EIF3L	10	1.23388	0.330149	42941322	0.614496	9.63388e-40	8.63787e-39	81.2264	61.1695
1902	C12orf49	10	0.578576	0.330075	44323548	0.634276	7.7286e-97	1.41508e-95	48.0189	21.1468
1903	PCMTD2	10	0.669703	0.330057	4.40704e+07	0.630654	6.43443e-77	9.8308e-76	53.7736	27.1581
1904	BMP2K	10	0.480295	0.32955	4.47979e+07	0.641064	2.48463e-159	6.82731e-158	41.2264	12.675
1905	EIF4H	10	0.837423	0.328981	4.37884e+07	0.626619	2.11769e-57	2.53582e-56	67.1698	39.8544
1906	PPP4C	10	0.771299	0.328863	44276106	0.633597	9.27349e-68	1.28569e-66	64.1509	35.6056
1907	FAM111A	10	0.63626	0.328272	4.40446e+07	0.630284	2.5509e-83	4.12502e-82	50.566	23.9954
1908	STT3B	10	0.76869	0.327558	4.37831e+07	0.626543	2.40033e-62	3.0823e-61	60.1887	34.3178
1909	SFPQ	10	1.82123	0.327034	42879926	0.613618	3.23247e-37	2.74475e-36	93.6792	82.2025
1910	RAB9A	10	0.479818	0.327032	4.42002e+07	0.632511	6.07138e-139	1.51768e-137	39.5283	12.9162
1911	2022-03-01	10	0.556174	0.326352	4.45964e+07	0.638182	3.17649e-125	7.29195e-124	45.7547	16.229
1912	RCC2	10	0.5922	0.326015	44694046	0.639578	2.60888e-100	4.90958e-99	51.3208	22.3208
1913	PVRIG	10	0.490957	0.325206	44734480	0.640157	2.22679e-144	5.7069e-143	42.5472	14.0812
1914	ENSMMUG00000031300	10	0.629887	0.3251	4.44702e+07	0.636376	1.74466e-87	2.94641e-86	53.5849	25.4016
1915	RUVBL1	10	0.548956	0.324809	4.46354e+07	0.63874	1.05135e-112	2.19809e-111	47.2642	18.7971
1916	NAA38	10	0.62304	0.32464	44518621	0.637068	3.03443e-90	5.24579e-89	53.3962	24.6325
1917	ARID5B	10	0.852096	0.324587	4.3193e+07	0.618099	2.68896e-53	3.02186e-52	62.2642	35.6966
1918	PRKD3	10	0.761747	0.323693	4.36214e+07	0.624229	1.49234e-60	1.86013e-59	60.1887	33.9295
1919	COX6C	10	1.96224	0.323635	4.37793e+07	0.626488	1.41363e-45	1.40311e-44	93.7736	86.4179
1920	EIF3H	10	1.72188	0.323499	4.30677e+07	0.616305	5.51645e-39	4.87437e-38	91.3208	80.4111
1921	PRR13	10	1.4284	0.323045	42233207	0.604363	2.14671e-32	1.66145e-31	86.7925	68.9784
1922	RABEP1	10	0.45966	0.322246	44937736	0.643065	4.32771e-172	1.28795e-170	40.9434	11.9348
1923	NDUFB4	10	1.0945	0.321251	42959987	0.614764	4.83217e-41	4.43487e-40	77.0755	55.862
1924	ENSMMUG00000030408	10	1.06031	0.320551	4.29225e+07	0.614226	2.88078e-41	2.65593e-40	74.3396	53.6064
1925	NEDD9	10	0.666104	0.318716	43613264	0.624112	3.51021e-70	5.02287e-69	52.5472	26.8335
1926	SNRPB2	10	0.977203	0.318626	42981003	0.615064	9.63801e-44	9.26923e-43	71.1321	47.9014
1927	TUT7	10	0.90606	0.318011	4.2975e+07	0.614979	4.57302e-46	4.57628e-45	66.6981	42.656
1928	UBE2D3	10	1.73551	0.317931	42791955	0.612359	1.77588e-36	1.48516e-35	93.2075	80.9723
1929	GLRX3	10	0.572314	0.317606	44625157	0.638592	1.84264e-100	3.4712e-99	50.3774	21.8612
1930	TXLNG	10	0.567823	0.315808	44271284	0.633528	1.81934e-98	3.37853e-97	48.1132	20.361
1931	EMC6	10	0.643105	0.314705	44388085	0.6352	2.90644e-81	4.62625e-80	56.1321	27.6117
1932	NDUFA4	10	1.47593	0.314687	4.23368e+07	0.605846	5.66579e-33	4.42629e-32	86.6038	72.7569
1933	MYO6	10	0.471453	0.31448	44138998	0.631635	3.53815e-138	8.7724e-137	39.434	12.7979
1934	MMD	10	0.573116	0.314379	44060441	0.630511	6.82782e-92	1.19506e-90	48.0189	21.0512
1935	GRSF1	10	0.511169	0.31421	4.44188e+07	0.63564	3.74178e-117	8.05343e-116	44.5283	16.8934
1936	ATP1B3	10	0.56658	0.313786	4.42204e+07	0.6328	1.08877e-95	1.96787e-94	48.0189	20.8661
1937	NDUFA8	10	0.575409	0.313634	44362226	0.63483	1.75922e-93	3.13012e-92	50.3774	22.4194
1938	PPP3CA	10	0.793189	0.313595	43304535	0.619694	1.32068e-55	1.54499e-54	61.1321	34.6955
1939	PAFAH1B1	10	0.94751	0.312798	4.29104e+07	0.614054	2.54368e-43	2.431e-42	71.2264	47.0914
1940	CCT8	10	0.982251	0.312131	42800631	0.612483	1.95023e-41	1.80347e-40	71.6981	49.1392
1941	KRT10	10	0.745084	0.311826	43517173	0.622737	4.18813e-59	5.12933e-58	59.434	33.9871
1942	QARS	10	0.757251	0.310935	4.33257e+07	0.619996	3.89529e-55	4.51069e-54	59.3396	35.548
1943	MRPS34	10	0.687364	0.310547	4.3839e+07	0.627342	1.1397e-67	1.57651e-66	57.1698	30.6105
1944	TFEB	10	0.443746	0.310413	4.51099e+07	0.645529	1.29498e-185	4.19559e-184	41.3208	11.3326
1945	RSRC2	10	1.04225	0.309774	4.22237e+07	0.604227	1.81205e-35	1.4942e-34	72.2642	50.3678
1946	PCDHGC5	10	0.60433	0.308972	4.2981e+07	0.615064	3.32934e-70	4.77153e-69	45.4717	21.7793
1947	TPRKB	10	0.489939	0.308793	44537483	0.637338	2.56143e-130	6.12631e-129	43.5849	15.2188
1948	CTBP1	10	0.664433	0.308417	43685871	0.625151	1.93141e-67	2.66561e-66	55.0943	29.2029
1949	IDH2	10	0.662292	0.308138	4.37628e+07	0.626252	2.74398e-69	3.86888e-68	55.283	28.7478
1950	COPS8	10	0.544378	0.306435	4.41404e+07	0.631655	1.06679e-95	1.93004e-94	47.2642	20.3974
1951	PWWP2A	10	0.450766	0.305973	4.42879e+07	0.633766	1.49157e-147	3.88255e-146	39.434	12.273
1952	CHCHD7	10	0.631293	0.305932	43597074	0.62388	2.14054e-71	3.1117e-70	52.0755	26.019
1953	LMAN2	10	0.785843	0.305289	43373321	0.620678	1.39054e-53	1.56945e-52	63.3962	38.1251
1954	H2AFY	10	0.480507	0.305083	4.44445e+07	0.636007	3.1603e-126	7.32845e-125	43.2075	15.4736
1955	RANBP1	10	0.755773	0.304805	43025419	0.6157	3.3297e-51	3.61734e-50	58.9623	35.777
1956	UBE2S	10	0.564538	0.304657	4.38227e+07	0.627109	1.4812e-84	2.42963e-83	47.9245	21.9917
1957	FBXO31	10	0.445747	0.30427	4.42178e+07	0.632764	1.17133e-145	3.0146e-144	39.1509	12.2488
1958	CYFIP2	10	1.00143	0.304099	4.23779e+07	0.606433	3.11417e-37	2.64552e-36	71.7925	49.2909
1959	ACP5	10	0.532283	0.303978	44307674	0.634049	1.87752e-118	4.07458e-117	45.283	16.1502
1960	DAZAP1	10	0.701394	0.303859	4.35594e+07	0.623341	7.57531e-62	9.63283e-61	57.9245	32.0228
1961	ENSMMUG00000048573	10	0.577353	0.303371	4.41085e+07	0.631199	6.12659e-86	1.01313e-84	50.9434	23.4039
1962	MSL2	10	0.497362	0.303223	4.41506e+07	0.631802	1.77962e-112	3.71222e-111	43.5849	16.5688
1963	CLIP1	10	0.605881	0.302724	43210734	0.618352	7.96547e-69	1.11706e-67	48.4906	24.1593
1964	PSMB4	10	0.686624	0.302446	4.37728e+07	0.626395	1.12008e-65	1.50938e-64	58.8679	31.3538
1965	RAB35	10	0.504211	0.301991	4.45088e+07	0.636927	9.49818e-117	2.04188e-115	45.8491	17.3637
1966	EIF2S2	10	0.915808	0.301914	42329943	0.605748	1.112e-38	9.75024e-38	65.4717	43.9833
1967	SAT1	10	0.781115	0.301395	43032266	0.615798	2.37039e-51	2.57975e-50	61.0377	35.6648
1968	OGA	10	1.00036	0.301384	42338252	0.605866	9.44513e-37	7.94252e-36	71.7925	49.6413
1969	PFDN4	10	0.571753	0.301152	4.40001e+07	0.629647	2.02854e-86	3.38208e-85	49.434	22.4922
1970	COMMD8	10	0.482027	0.30102	44404515	0.635435	2.84186e-126	6.59838e-125	43.3019	15.3022
1971	EIF4G2	10	1.43261	0.300451	4.1872e+07	0.599194	2.61854e-29	1.88306e-28	85.4717	70.5696
1972	TRA2B	10	2.0983	0.299621	4.23225e+07	0.605641	2.77193e-32	2.14171e-31	95.7547	88.4096
1973	TRA2A	10	1.00108	0.29859	42290228	0.605179	3.93969e-36	3.28271e-35	72.5472	50.2101
1974	ENSMMUG00000004813	10	0.546221	0.298212	43851856	0.627526	8.16894e-88	1.3847e-86	47.3585	21.0648
1975	DCTPP1	10	0.52309	0.296352	44134526	0.631571	1.64283e-98	3.05698e-97	46.6981	19.5889
1976	TFRC	10	0.460109	0.296339	4.42197e+07	0.63279	8.54748e-130	2.03635e-128	41.1321	14.1054
1977	PTPN1	10	0.610529	0.295668	4.31184e+07	0.617031	9.03764e-65	1.20018e-63	49.5283	25.5533
1978	HNRNPL	10	0.797243	0.295603	42966682	0.614859	8.01546e-48	8.25629e-47	62.8302	39.4873
1979	SS18L2	10	0.920454	0.29514	42551691	0.608921	1.08271e-39	9.69343e-39	69.717	47.0353
1980	ACBD6	10	0.442406	0.294786	44569419	0.637795	2.14214e-150	5.63215e-149	41.3208	12.854
1981	SUPT16H	10	0.924635	0.294488	4.2245e+07	0.604532	2.35146e-37	2.00599e-36	66.1321	45.2181
1982	UIMC1	10	0.500915	0.294354	4.40014e+07	0.629666	7.96528e-106	1.57863e-104	44.2453	17.1907
1983	ELF1	10	1.36616	0.294239	4.16352e+07	0.595806	1.27235e-27	8.79005e-27	85.7547	68.2169
1984	ENSMMUG00000009302	10	0.826826	0.293809	4.27276e+07	0.611438	4.03621e-44	3.90851e-43	63.4906	41.256
1985	PTPMT1	10	0.610213	0.293769	43511129	0.622651	9.85199e-70	1.39989e-68	51.6038	26.1873
1986	ENSMMUG00000021075	10	0.639884	0.293405	4.34571e+07	0.621878	8.13117e-66	1.09816e-64	54.1509	28.0121
1987	NCL	10	2.02739	0.293236	4.20641e+07	0.601943	3.37594e-30	2.47944e-29	94.0566	86.8866
1988	ASAP1	10	0.669959	0.291599	42990705	0.615203	2.40429e-57	2.87147e-56	53.5849	29.2909
1989	WDR83OS	10	0.640766	0.291579	43129278	0.617186	1.85964e-60	2.31637e-59	52.6415	28.4156
1990	SRSF3	10	0.634078	0.291368	4.33237e+07	0.619969	1.36537e-63	1.79364e-62	53.1132	28.1896
1991	IL21R	10	0.480789	0.290997	44167482	0.632043	2.7239e-118	5.90437e-117	43.1132	15.6086
1992	ARF5	10	0.855038	0.290936	42852395	0.613224	4.51341e-44	4.36599e-43	68.1132	43.9757
1993	RMND5A	10	0.551899	0.290907	43945158	0.628862	5.35335e-88	9.10817e-87	48.9623	21.5776
1994	XRCC5	10	1.1554	0.290852	4.16843e+07	0.596508	5.17069e-29	3.68646e-28	80.0943	59.052
1995	RPS19BP1	10	0.633254	0.289946	43371998	0.62066	1.36451e-64	1.80941e-63	53.3019	27.9939
1996	PSMB6	10	0.794081	0.289672	4.28302e+07	0.612907	1.31945e-45	1.31035e-44	64.3396	40.5931
1997	NADK	10	0.402834	0.289623	44329044	0.634355	1.07854e-173	3.23615e-172	37.4528	10.201
1998	YWHAQ	10	0.841221	0.289159	4.26366e+07	0.610136	1.11733e-42	1.05514e-41	66.6038	42.11
1999	ENSMMUG00000021425	10	0.532682	0.28842	4.36372e+07	0.624455	1.61399e-87	2.72825e-86	45.6604	19.8559
[truncated: 4,053 more rows]

## Sheet: Protein
	feature	group	avgExpr	logFC	statistic	auc	pval	padj	pct_in	pct_out
1	CD4-TotalA	0	15.1793	7.87829	5.95786e+08	0.792215	0	0	100	100
2	CD45RB-TotalA	0	12.2843	4.0338	548028964	0.728713	0	0	100	100
3	CD31-TotalA	0	9.34478	3.15862	5.56092e+08	0.739434	0	0	100	100
4	CD127-TotalA	0	3.90949	1.71743	5.07851e+08	0.675288	0	0	100	100
5	CD27-TotalA	0	6.36615	1.69842	493646087	0.6564	0	0	100	100
6	CD162-TotalA	0	9.30948	1.34752	457250644	0.608005	0	0	100	100
7	CD38-TotalA	0	9.55797	0.86269	4.19968e+08	0.55843	4.90082e-102	1.07474e-101	100	100
8	Integrin-beta7-TotalA	0	3.82031	0.755784	460377631	0.612163	0	0	100	100
9	CD230-TotalA	0	1.82287	0.665957	466888669	0.620821	0	0	100	100
10	CD59-TotalA	0	2.25973	0.646276	4.59297e+08	0.610726	0	0	100	100
11	CD270-TotalA	0	4.9679	0.502649	421432850	0.560378	8.05423e-109	1.83051e-108	100	100
12	CD28-TotalA	0	8.034	0.367087	420822153	0.559566	5.77169e-106	1.28832e-105	100	100
13	CD226-TotalA	0	2.93349	0.354147	4.61465e+08	0.613609	0	0	100	100
14	CD197-TotalA	0	1.01413	0.284523	4.37226e+08	0.581378	4.86661e-196	1.26735e-195	100	100
15	CD49f-TotalA	1	12.5992	8.65769	418756570	0.819976	0	0	100	100
16	CD278-TotalA	1	13.129	8.03528	4.34431e+08	0.850669	0	0	100	100
17	CD4-TotalA	1	15.0187	6.95022	386945556	0.757686	0	0	100	100
18	CD126-TotalA	1	12.0186	6.1281	384979268	0.753836	0	0	100	99.9983
19	CD28-TotalA	1	12.5757	5.55863	411179734	0.805139	0	0	100	100
20	CD49a-TotalA	1	7.28522	4.84965	3.74277e+08	0.732879	0	0	100	99.9966
21	CD95-TotalA	1	10.5306	4.817	3.77506e+08	0.739202	0	0	100	99.9966
22	CD183-TotalA	1	8.46197	4.10503	3.32447e+08	0.650972	0	0	100	99.9983
23	CD29-TotalA	1	9.41007	3.80161	3.41219e+08	0.668147	0	0	100	100
24	CD44-IM7-TotalA	1	7.63528	3.6283	389022249	0.761752	0	0	100	99.9931
25	CD44-BJ18-TotalA	1	6.93068	3.09369	3.93612e+08	0.77074	0	0	100	99.9983
26	CD69-TotalA	1	5.76726	2.74982	3.29578e+08	0.645353	0	0	100	100
27	CD194-TotalA	1	3.4021	2.47646	3.40577e+08	0.666891	0	0	100	100
28	CD226-TotalA	1	4.44968	2.06543	337834534	0.661521	0	0	100	100
29	CD162-TotalA	1	10.0152	2.03241	322644820	0.631777	0	0	100	100
30	CD150-TotalA	1	4.93642	2.03035	3.44405e+08	0.674385	0	0	100	100
31	CD279-TotalA	1	4.46937	1.59448	3.29969e+08	0.646119	0	0	100	100
32	CD9-TotalA	1	5.70925	1.59124	3.02145e+08	0.591636	4.37684e-169	2.02631e-168	99.9886	99.9931
33	CD127-TotalA	1	3.63849	1.24356	317695546	0.622086	1.69904e-298	9.65362e-298	100	100
34	CD270-TotalA	1	5.19185	0.712925	288077709	0.564091	1.02528e-83	3.66172e-83	100	100
35	CD31-TotalA	1	7.3326	0.545184	276763722	0.541937	7.20946e-37	2.14567e-36	100	100
36	CD84-TotalA	1	1.49798	0.472682	3.05127e+08	0.597476	4.6992e-191	2.3496e-190	100	100
37	CD27-TotalA	1	5.34901	0.367761	2.75067e+08	0.538614	1.62441e-31	4.41416e-31	100	100
38	HLA-ABC-TotalA	1	9.09536	0.305421	275970165	0.540383	2.60168e-34	7.39114e-34	100	100
39	CD8a-TotalA	2	18.5086	13.6912	4.41099e+08	0.923813	0	0	100	99.9949
40	CD8-TotalA	2	14.0063	9.80283	443311630	0.928447	0	0	100	100
41	CD90-TotalA	2	11.0393	5.82194	3.61736e+08	0.7576	0	0	100	99.9864
42	CD31-TotalA	2	10.3409	3.96178	3.7356e+08	0.782363	0	0	100	100
43	CD226-TotalA	2	5.74744	3.5187	385941644	0.808295	0	0	100	100
44	CD45RB-TotalA	2	12.1416	3.44975	3.30845e+08	0.692903	0	0	100	100
45	CD314-TotalA	2	5.38285	3.25692	386656262	0.809792	0	0	100	100
46	Integrin-beta7-TotalA	2	5.46885	2.5524	3.46631e+08	0.725965	0	0	100	100
47	CD27-TotalA	2	7.03931	2.28675	3.31189e+08	0.693623	0	0	100	100
48	CD162-TotalA	2	9.9712	1.95952	3.06283e+08	0.641462	0	0	100	100
49	CD127-TotalA	2	4.16565	1.82933	316345626	0.662537	0	0	100	100
50	CD38-TotalA	2	9.89071	1.15108	2.8347e+08	0.593683	2.81319e-165	1.03426e-164	100	100
51	CD56-TotalA	2	1.63329	1.11095	3.42313e+08	0.716921	0	0	100	100
52	CD184-TotalA	2	1.29885	0.494618	2.83433e+08	0.593607	5.18744e-165	1.85266e-164	100	100
53	CD81-TotalA	2	1.45161	0.277715	265493255	0.556034	2.32434e-60	5.81084e-60	100	100
54	CD22-TotalA	3	17.583	13.2149	371843277	0.914911	0	0	100	99.927
55	CD20-TotalA	3	16.527	11.9633	3.6836e+08	0.906341	0	0	99.9852	99.9485
56	HLA-DR-TotalA	3	14.9371	10.566	374917323	0.922474	0	0	100	99.9817
57	CD1c-TotalA	3	13.0012	10.1135	3.70912e+08	0.912618	0	0	99.9704	99.9153
58	CD268-TotalA	3	12.7013	9.17708	354562338	0.872391	0	0	99.9704	99.907
59	CD40-TotalA	3	10.9485	8.24779	366880433	0.9027	0	0	99.9852	99.9668
60	CD196-TotalA	3	11.4789	7.30174	336555760	0.828087	0	0	99.9555	99.9137
61	CD164-TotalA	3	11.0515	5.28506	322423308	0.793314	0	0	100	99.99
62	CD35-TotalA	3	10.2083	5.28383	3.29942e+08	0.811813	0	0	99.9704	99.9519
63	Ig-Lambda-TotalA	3	6.41104	4.54889	3.05017e+08	0.750486	0	0	99.9852	99.9718
64	IgM-TotalA	3	4.98494	3.72416	356614393	0.87744	0	0	99.9852	99.9817
65	CD267-TotalA	3	5.49076	3.12486	2.99399e+08	0.736665	0	0	99.9407	99.8689
66	CD205-TotalA	3	4.39441	3.1088	3.2873e+08	0.808833	0	0	100	99.9934
67	CD38-TotalA	3	10.5222	1.82724	2.68011e+08	0.659433	0	0	100	100
68	CD150-TotalA	3	4.55325	1.53597	2.74513e+08	0.675431	0	0	100	100
69	CD83-TotalA	3	1.71633	1.30011	2.52987e+08	0.622467	1.8187e-239	5.68344e-239	100	100
70	CD271-TotalA	3	1.90387	1.00438	253286420	0.623205	2.47422e-242	7.9302e-242	99.9704	99.9834
71	CD47-TotalA	3	11.4033	0.977793	247427114	0.608788	2.11334e-189	6.14344e-189	100	100
72	CD32-TotalA	3	1.72452	0.867946	2.65725e+08	0.653809	0	0	99.9852	99.995
73	CD52-TotalA	3	2.91519	0.760013	2.3764e+08	0.584707	1.26045e-115	3.28243e-115	100	99.9983
74	CD9-TotalA	3	4.86299	0.596672	2.37528e+08	0.584431	6.92746e-115	1.76721e-114	100	99.9917
75	CD119-TotalA	3	1.76551	0.581608	248491051	0.611406	1.59015e-198	4.7326e-198	99.9704	99.9934
76	C5L2-TotalA	3	0.829794	0.429005	228672160	0.562642	4.304e-64	9.96296e-64	99.9852	99.9983
77	CD11c-TotalA	3	0.819098	0.424368	2.20773e+08	0.543207	2.07704e-31	4.18759e-31	100	100
78	CD48-TotalA	3	0.935508	0.388922	2.29585e+08	0.564888	1.23233e-68	2.90643e-68	100	100
79	CD49d-TotalA	3	2.04024	0.353598	242021265	0.595487	2.17828e-146	6.05077e-146	100	99.9967
80	LTBR-TotalA	3	0.710538	0.333346	214918902	0.528802	7.74311e-15	1.30796e-14	99.9852	100
81	CD274-TotalA	3	0.613193	0.298176	2.13368e+08	0.524986	1.56397e-11	2.44371e-11	100	100
82	CD184-TotalA	3	1.1041	0.266857	218393716	0.537352	6.86482e-24	1.30016e-23	100	100
83	CD1c-TotalA	4	15.6824	12.6315	262229522	0.925538	0	0	99.978	99.9167
84	CD196-TotalA	4	16.5027	12.4321	257820276	0.909976	0	0	100	99.9119
85	CD267-TotalA	4	13.5072	11.6131	258163395	0.911187	0	0	100	99.8671
86	CD22-TotalA	4	15.8964	10.9382	247826133	0.874701	0	0	100	99.9295
87	CD268-TotalA	4	14.3028	10.5702	2.51484e+08	0.887611	0	0	99.978	99.9087
88	CD35-TotalA	4	15.1824	10.4323	2.5922e+08	0.914917	0	0	99.978	99.952
89	CD20-TotalA	4	13.7301	8.53984	238041296	0.840166	0	0	99.978	99.9504
90	CD40-TotalA	4	10.1624	7.1127	245686131	0.867148	0	0	99.978	99.968
91	HLA-DR-TotalA	4	11.684	6.70269	2.34982e+08	0.829368	0	0	100	99.9824
92	IgM-TotalA	4	7.83315	6.64751	266463094	0.94048	0	0	100	99.9808
93	Ig-Lambda-TotalA	4	7.22003	5.25567	2.16689e+08	0.764801	0	0	100	99.9712
94	CD119-TotalA	4	5.41512	4.47579	244970097	0.864621	0	0	100	99.9904
95	CD218a-TotalA	4	7.30118	3.19066	2.1489e+08	0.758454	0	0	100	99.9936
96	CD63-TotalA	4	6.3873	3.12342	201320128	0.710559	0	0	99.9339	99.968
97	CD32-TotalA	4	3.53572	2.78002	2.24288e+08	0.791625	0	0	100	99.9936
98	CD164-TotalA	4	8.76551	2.64595	188047368	0.663712	8.71993e-298	3.75859e-297	99.978	99.992
99	CD177-TotalA	4	3.10951	2.48985	1.659e+08	0.585544	9.17637e-83	2.0483e-82	99.8678	99.944
100	HLA-ABC-TotalA	4	10.87	2.18825	2.03867e+08	0.719548	0	0	100	100
101	CD154-TotalA	4	3.1418	2.05562	182137144	0.642852	3.0305e-227	1.11415e-226	100	99.9984
102	CD49d-TotalA	4	3.52279	1.93135	1.99721e+08	0.704914	0	0	100	99.9968
103	CD47-TotalA	4	12.2503	1.85168	1.94068e+08	0.684964	0	0	100	100
104	CD52-TotalA	4	3.83531	1.72008	1.86246e+08	0.657355	2.84664e-275	1.11197e-274	100	99.9984
105	CD45RB-TotalA	4	10.7013	1.70734	1.65712e+08	0.584879	1.64002e-81	3.59654e-81	100	100
106	CD49a-TotalA	4	4.62039	1.66225	167691698	0.591867	3.70376e-95	8.73528e-95	100	99.9968
107	CD39-TotalA	4	2.84343	1.65623	196618044	0.693963	0	0	99.9559	99.9632
108	CD169-TotalA	4	2.75105	1.63143	175301400	0.618726	1.31301e-157	3.73015e-157	99.9118	99.9568
109	Integrin-beta7-TotalA	4	4.65919	1.53787	178366157	0.629543	3.03436e-187	9.48239e-187	100	100
110	CD44-BJ18-TotalA	4	5.54802	1.40072	1.86394e+08	0.657877	4.36835e-277	1.76143e-276	100	99.9984
111	CD270-TotalA	4	5.78367	1.29938	170513055	0.601825	1.84569e-116	4.90875e-116	100	100
112	CD44-IM7-TotalA	4	5.64772	1.25022	1.78376e+08	0.629577	2.41542e-187	7.74174e-187	100	99.9936
113	CD38-TotalA	4	9.98071	1.18176	1.68562e+08	0.59494	1.68861e-101	4.13874e-101	100	100
114	CD58-TotalA	4	2.43449	1.14643	1.80683e+08	0.63772	2.32735e-211	8.08109e-211	100	100
115	CD29-TotalA	4	7.13194	1.10009	162205772	0.572505	5.60195e-60	1.09413e-59	100	100
116	CD205-TotalA	4	2.56915	1.04091	1.86963e+08	0.659887	3.94071e-284	1.64196e-283	100	99.9936
117	CD86-TotalA	4	2.67603	0.970204	180119682	0.635732	2.32724e-205	7.86229e-205	99.9339	99.9856
118	CD140b-TotalA	4	1.47715	0.845268	1.80026e+08	0.635402	2.25387e-204	7.41406e-204	100	100
119	CD11c-TotalA	4	1.11381	0.725476	155195392	0.547762	5.30562e-27	8.29003e-27	100	100
120	CD73-TotalA	4	0.993275	0.71517	160564005	0.56671	4.73335e-51	8.83088e-51	100	100
121	TCR-GD-TotalA	4	1.0063	0.672348	1.71182e+08	0.604187	7.8167e-122	2.1713e-121	100	100
122	LTBR-TotalA	4	0.923959	0.550475	147366766	0.52013	5.7554e-06	6.85166e-06	100	99.9984
123	CD107a-TotalA	4	0.914685	0.511725	147888801	0.521973	7.41055e-07	9.17148e-07	100	100
124	CD123-TotalA	4	0.974248	0.510183	158324907	0.558807	4.59299e-40	8.08625e-40	100	100
125	CD48-TotalA	4	1.04708	0.494838	1.54113e+08	0.543943	4.168e-23	6.27711e-23	100	100
126	CD25-TotalA	4	1.89769	0.494138	1.654e+08	0.583779	1.84399e-79	3.90676e-79	100	100
127	C5L2-TotalA	4	0.844245	0.429322	1.47622e+08	0.521033	2.15341e-06	2.61336e-06	100	99.9968
128	CD274-TotalA	4	0.736697	0.420101	1.44949e+08	0.511598	0.00897442	0.00984037	100	100
129	CD325-TotalA	4	0.720511	0.412355	157598288	0.556243	8.574e-37	1.46815e-36	100	100
130	CD14-TotalA	4	0.54142	0.343952	1.32106e+08	0.466266	2.96363e-14	4.07092e-14	100	100
131	CD183-TotalA	5	17.309	13.2356	2.38298e+08	0.91261	0	0	100	99.9984
132	CD195-TotalA	5	12.9274	11.9489	2.43367e+08	0.932022	0	0	100	100
133	CD314-TotalA	5	13.7057	11.9253	238432492	0.913124	0	0	100	100
134	CD8a-TotalA	5	16.3708	10.5504	216180626	0.827906	0	0	100	99.9952
135	CD90-TotalA	5	14.1993	8.82454	197909213	0.757932	0	0	100	99.9873
136	CD95-TotalA	5	14.4473	8.63884	2.2025e+08	0.843491	0	0	100	99.9968
137	CD8-TotalA	5	11.7006	6.72772	212318392	0.813115	0	0	100	100
138	CD279-TotalA	5	7.82045	5.05006	203596719	0.779714	0	0	100	100
139	CD28-TotalA	5	10.8075	3.26496	178549045	0.683789	0	0	100	100
140	CD45RB-TotalA	5	12.1225	3.21224	1.7667e+08	0.676592	0	0	100	100
141	CD162-TotalA	5	11.2586	3.20871	180481020	0.691187	0	0	100	100
142	CD44-IM7-TotalA	5	7.18265	2.8791	1.87609e+08	0.718486	0	0	100	99.9936
143	CD84-TotalA	5	3.10247	2.14857	2.05883e+08	0.788468	0	0	100	100
144	CD44-BJ18-TotalA	5	6.11667	1.9985	1.79678e+08	0.688112	0	0	100	99.9984
145	CD63-TotalA	5	5.12472	1.75838	1.69778e+08	0.650197	1.76172e-231	1.15903e-230	99.9278	99.9682
146	CD27-TotalA	5	6.56595	1.63817	1.66032e+08	0.635851	9.33615e-190	5.074e-189	100	100
147	NKp80-TotalA	5	1.87339	1.63175	1.53309e+08	0.587126	3.31007e-79	1.08884e-78	100	100
148	CD161-TotalA	5	1.30811	1.04494	157050986	0.601458	1.00476e-106	4.05147e-106	100	100
149	CD192-TotalA	5	1.28565	0.994965	153795193	0.588989	1.50992e-82	5.24278e-82	100	100
150	CD56-TotalA	5	1.57877	0.982904	1.75088e+08	0.670534	8.6182e-298	6.33691e-297	100	100
151	CD127-TotalA	5	3.4494	0.950576	1.53432e+08	0.587596	4.82342e-80	1.62953e-79	100	100
152	CD278-TotalA	5	6.91718	0.822053	1.5695e+08	0.601071	6.27914e-106	2.45279e-105	100	100
153	CD150-TotalA	5	3.66393	0.524487	143900776	0.551096	2.16553e-28	5.20559e-28	100	100
154	CD169-TotalA	5	1.66395	0.462525	143049450	0.547836	4.36543e-25	9.92143e-25	99.9038	99.957
155	CD49d-TotalA	5	2.14206	0.447571	150629234	0.576864	4.65616e-62	1.35353e-61	100	99.9968
156	CD102-TotalA	5	1.25528	0.437363	1.43399e+08	0.549175	2.03799e-26	4.71758e-26	100	100
157	CD69-TotalA	5	3.73586	0.381984	1.3885e+08	0.531753	6.53386e-12	1.27614e-11	100	100
158	HLA-ABC-TotalA	5	9.12073	0.310032	1.40879e+08	0.539522	1.25409e-17	2.61269e-17	100	100
159	CD20-TotalA	6	18.5236	13.426	194200279	0.911496	0	0	100	99.9497
160	CD22-TotalA	6	16.9684	11.8622	188195264	0.883311	0	0	100	99.9309
161	CD268-TotalA	6	13.0945	9.10077	185278191	0.869619	0	0	100	99.9089
162	CD40-TotalA	6	11.6654	8.56195	190315628	0.893263	0	0	100	99.967
163	CD35-TotalA	6	13.4958	8.46203	185902910	0.872551	0	0	100	99.9513
164	CD196-TotalA	6	12.9351	8.44459	1.7713e+08	0.831377	0	0	100	99.9136
165	HLA-DR-TotalA	6	13.4479	8.43416	185538632	0.870842	0	0	100	99.9827
166	CD267-TotalA	6	9.4294	7.10381	181297654	0.850936	0	0	99.9701	99.8711
167	CD90-TotalA	6	12.6008	7.02991	164344811	0.771367	0	0	100	99.9874
168	CD1c-TotalA	6	8.61716	4.95854	1.66246e+08	0.78029	0	0	100	99.9167
169	Ig-Lambda-TotalA	6	5.59565	3.44763	149586170	0.702096	0	0	100	99.9717
170	CD183-TotalA	6	7.79031	3.04808	1.33822e+08	0.628105	3.0891e-138	1.24561e-137	100	99.9984
171	HLA-ABC-TotalA	6	11.7254	3.04784	169157709	0.793956	0	0	100	100
172	CD205-TotalA	6	4.27281	2.81476	1.70901e+08	0.802141	0	0	100	99.9937
173	CD49d-TotalA	6	3.97469	2.37094	159711380	0.749619	0	0	100	99.9969
174	CD39-TotalA	6	3.01852	1.80958	149297011	0.700738	0	0	100	99.9607
175	CD63-TotalA	6	5.11535	1.72619	134611071	0.631809	3.15923e-146	1.31634e-145	100	99.9639
176	CD47-TotalA	6	12.0994	1.65826	1.43764e+08	0.674768	1.66656e-255	8.33279e-255	100	100
177	CD270-TotalA	6	5.95283	1.45317	1.30754e+08	0.613707	2.49152e-109	8.89829e-109	100	100
178	CD44-IM7-TotalA	6	5.49373	1.06476	1.31654e+08	0.617927	1.90292e-117	7.43327e-117	100	99.9937
179	CD86-TotalA	6	2.71742	0.99565	1.38115e+08	0.648256	1.87549e-184	8.37272e-184	100	99.9811
180	CD52-TotalA	6	3.13308	0.948773	125091473	0.587128	5.67228e-65	1.68818e-64	100	99.9984
181	CD150-TotalA	6	3.99773	0.869188	121309012	0.569374	7.57403e-42	1.9724e-41	100	100
182	CD119-TotalA	6	2.01916	0.81754	1.37414e+08	0.644966	1.89485e-176	8.16748e-176	100	99.9906
183	CD11c-TotalA	6	1.18394	0.785738	1.18858e+08	0.557869	1.23128e-29	3.01785e-29	100	100
184	CD11b-TotalA	6	1.07115	0.754267	1.202e+08	0.564171	4.70121e-36	1.19929e-35	100	100
185	CD58-TotalA	6	2.0741	0.745658	130647297	0.613204	2.20992e-108	7.67332e-108	100	100
186	CD44-BJ18-TotalA	6	4.93532	0.729615	128242507	0.601917	3.26382e-88	1.10264e-87	100	99.9984
187	CD32-TotalA	6	1.63358	0.725861	124847386	0.585982	2.53016e-63	7.35511e-63	100	99.9937
188	CD29-TotalA	6	6.61161	0.531833	111765994	0.524583	1.56519e-06	2.60865e-06	100	100
189	CD48-TotalA	6	0.991034	0.426596	121890669	0.572104	4.5873e-45	1.27425e-44	100	100
190	CD126-TotalA	6	6.99787	0.320797	114170959	0.535871	2.4177e-12	4.8744e-12	100	99.9984
191	CD9-TotalA	7	13.4106	9.52903	176471535	0.883754	0	0	100	99.9922
192	CD25-TotalA	7	10.4227	9.42567	182595787	0.914424	0	0	100	100
193	CD278-TotalA	7	13.7105	7.9348	1.56718e+08	0.784833	0	0	100	100
194	CD95-TotalA	7	12.5278	6.48607	151598971	0.759195	0	0	100	99.9969
195	CD69-TotalA	7	9.21663	6.12497	152557748	0.763996	0	0	100	100
196	CD4-TotalA	7	13.671	4.92201	135899924	0.680575	1.20987e-255	1.00823e-254	100	100
197	CD126-TotalA	7	10.9801	4.49689	1.40043e+08	0.701321	0	0	100	99.9984
198	CD150-TotalA	7	6.51005	3.50152	137435367	0.688264	1.08205e-277	1.12714e-276	100	100
199	CD28-TotalA	7	11.0738	3.4917	1.40649e+08	0.704359	0	0	100	100
200	CD279-TotalA	7	6.36219	3.43901	143840725	0.720342	0	0	100	100
201	CD194-TotalA	7	4.45267	3.35952	1.37031e+08	0.686238	8.61258e-272	7.6898e-271	100	100
202	CD49f-TotalA	7	8.09923	3.17187	1.33636e+08	0.669236	8.36313e-225	6.5337e-224	100	100
203	CD44-IM7-TotalA	7	7.33567	2.99322	145112403	0.72671	0	0	100	99.9937
204	CD27-TotalA	7	7.69921	2.80052	138507578	0.693634	1.23989e-293	1.40896e-292	100	100
205	CD44-BJ18-TotalA	7	6.66378	2.54019	1.45888e+08	0.730594	0	0	100	99.9984
206	CD86-TotalA	7	4.13533	2.47954	1.21897e+08	0.61045	6.61651e-97	3.9384e-96	99.968	99.9828
207	CD183-TotalA	7	6.86483	2.06673	1.17941e+08	0.590638	7.1227e-66	2.87206e-65	100	99.9984
208	CD49b-TotalA	7	1.84015	1.47525	1.33575e+08	0.668931	5.29757e-224	3.89527e-223	100	100
209	CD59-TotalA	7	3.14151	1.45851	130479715	0.653431	3.78055e-185	2.62538e-184	100	100
210	CD29-TotalA	7	7.47226	1.43279	1.17049e+08	0.586169	1.02877e-59	3.67416e-59	100	100
211	CD218a-TotalA	7	5.34302	1.06615	1.13754e+08	0.56967	1.19041e-39	3.72004e-39	100	99.9937
212	CD164-TotalA	7	7.29609	1.04615	113182066	0.566806	1.34881e-36	3.92095e-36	100	99.9906
213	HLA-ABC-TotalA	7	9.81988	1.03842	1.20591e+08	0.603908	5.49816e-86	2.74908e-85	100	100
214	CD137-TotalA	7	1.21751	0.999765	1.13848e+08	0.570141	3.6427e-40	1.16753e-39	100	100
215	CD195-TotalA	7	2.4134	0.727554	1.08183e+08	0.541773	2.77248e-15	6.30109e-15	100	100
216	CD162-TotalA	7	8.86973	0.651205	107989249	0.540801	1.1926e-14	2.66204e-14	100	100
217	CD273-TotalA	7	1.20059	0.611748	121232222	0.60712	2.89088e-91	1.64254e-90	100	100
218	CD154-TotalA	7	1.7963	0.598844	108529636	0.543507	1.8931e-16	4.46485e-16	100	99.9984
219	CD39-TotalA	7	1.84308	0.570325	102825154	0.514939	0.00471975	0.00819401	100	99.9609
220	CD196-TotalA	7	5.40975	0.52146	1.10306e+08	0.552404	3.7135e-23	9.47321e-23	100	99.9139
221	CD58-TotalA	7	1.70752	0.35855	110381894	0.552783	1.80793e-23	4.70815e-23	100	100
222	CD81-TotalA	7	1.51962	0.32739	1.13269e+08	0.567242	4.70805e-37	1.4012e-36	100	100
223	CD279-TotalA	8	18.1249	15.6248	152997783	0.948315	0	0	100	100
224	CD278-TotalA	8	18.1013	12.4191	144069662	0.892976	0	0	100	100
225	CD126-TotalA	8	15.6225	9.27584	1.31347e+08	0.814119	0	0	100	99.9984
226	CD69-TotalA	8	11.8828	8.83525	139923332	0.867277	0	0	100	100
227	CD49f-TotalA	8	9.98269	5.09767	1.21385e+08	0.75237	0	0	100	100
228	CD4-TotalA	8	13.7577	4.96436	1.09969e+08	0.681614	2.54995e-209	2.6562e-208	100	100
229	CD28-TotalA	8	11.5771	3.9807	117515331	0.728387	0	0	100	100
230	CD27-TotalA	8	7.79028	2.86798	1.13803e+08	0.705377	4.35408e-267	5.4426e-266	100	100
231	CD95-TotalA	8	8.98788	2.74596	1.07898e+08	0.668778	4.62415e-181	4.4463e-180	100	99.9969
232	CD29-TotalA	8	7.71998	1.67623	97310019	0.60315	7.60064e-69	3.51882e-68	100	100
233	CD59-TotalA	8	3.07528	1.37558	9.75686e+07	0.604752	6.06344e-71	2.91511e-70	100	100
234	CD9-TotalA	8	5.55244	1.27359	9.51594e+07	0.589819	1.21415e-52	4.4638e-52	100	99.9922
235	CD49a-TotalA	8	4.04413	1.01118	87835681	0.544425	4.26633e-14	1.06658e-13	100	99.9969
236	CD150-TotalA	8	4.10997	0.974375	95711810	0.593244	1.36227e-56	5.32137e-56	100	100
237	CD194-TotalA	8	2.11185	0.895313	96905618	0.600643	1.25135e-65	5.58639e-65	100	100
238	CD273-TotalA	8	1.28564	0.69417	96429116	0.59769	6.11672e-62	2.54863e-61	100	100
239	CD183-TotalA	8	5.48104	0.609218	8.66799e+07	0.537262	2.37793e-10	5.40438e-10	100	99.9984
240	CD84-TotalA	8	1.66188	0.596971	98971034	0.613445	6.99502e-83	3.80164e-82	100	100
241	CD44-IM7-TotalA	8	5.03185	0.570997	92237772	0.571711	3.46057e-34	1.10916e-33	100	99.9938
242	CD38-TotalA	8	9.35905	0.498682	8.59539e+07	0.532762	2.55112e-08	5.59456e-08	100	100
243	CD44-BJ18-TotalA	8	4.69852	0.474052	90916353	0.56352	3.48636e-27	1.03761e-26	100	99.9984
244	CD137-TotalA	8	0.592245	0.340548	85762024	0.531572	7.98281e-08	1.72043e-07	100	100
245	CD49f-TotalA	9	16.5969	11.8416	105083655	0.890312	0	0	100	100
246	CD95-TotalA	9	15.4279	9.33579	9.64463e+07	0.817133	0	0	100	99.9969
247	CD9-TotalA	9	12.2574	8.15142	9.22238e+07	0.781358	0	0	100	99.9923
248	CD278-TotalA	9	13.9647	8.03579	92446448	0.783245	0	0	100	100
249	CD44-IM7-TotalA	9	12.1513	7.88224	1.0546e+08	0.893502	0	0	100	99.9939
250	CD194-TotalA	9	7.95451	6.89083	92521747	0.783883	0	0	100	100
251	CD162-TotalA	9	14.5761	6.50298	9.79941e+07	0.830247	0	0	100	100
252	CD126-TotalA	9	12.7517	6.22691	84667242	0.717336	3.37151e-219	2.80959e-218	100	99.9985
253	CD44-BJ18-TotalA	9	10.2448	6.16939	1.05785e+08	0.89625	0	0	100	99.9985
254	CD29-TotalA	9	11.6668	5.71499	8.5134e+07	0.721291	3.59318e-227	3.20819e-226	100	100
255	CD28-TotalA	9	13.2192	5.62619	91690469	0.77684	0	0	100	100
256	CD183-TotalA	9	10.2393	5.49327	8.12951e+07	0.688766	7.25075e-166	5.03524e-165	100	99.9985
257	CD4-TotalA	9	14.0524	5.2146	8.17458e+07	0.692585	1.46128e-172	1.07447e-171	100	100
258	CD150-TotalA	9	8.14468	5.11087	90402881	0.765931	0	0	100	100
259	CD226-TotalA	9	7.43302	4.91104	87337451	0.739959	9.65921e-267	9.2877e-266	100	100
260	CD49a-TotalA	9	7.25477	4.30031	7.64914e+07	0.648067	8.07769e-103	4.5896e-102	100	99.9969
261	CD90-TotalA	9	9.52025	3.69801	7.46771e+07	0.632695	5.89177e-83	2.94588e-82	100	99.9877
262	CD25-TotalA	9	4.45534	3.10219	8.33543e+07	0.706212	1.52151e-197	1.18868e-196	100	100
263	CD279-TotalA	9	5.95306	2.94907	79881110	0.676786	9.89493e-146	6.50982e-145	100	100
264	CD196-TotalA	9	7.6271	2.7899	7.46838e+07	0.632752	5.01327e-83	2.61108e-82	99.9448	99.9171
265	CD49b-TotalA	9	2.83898	2.47205	88907293	0.753259	6.95213e-297	7.24181e-296	100	100
266	CD86-TotalA	9	4.17419	2.46942	72886333	0.617523	1.78987e-65	8.28644e-65	100	99.9816
267	CD102-TotalA	9	2.52597	1.72762	7.6598e+07	0.64897	4.71077e-104	2.80403e-103	100	100
268	CD58-TotalA	9	2.78697	1.46076	7.92454e+07	0.6714	4.16132e-137	2.60082e-136	100	100
269	CD195-TotalA	9	3.01186	1.32795	6.90412e+07	0.584946	4.75282e-35	1.60568e-34	100	100
270	CD8a-TotalA	9	7.73246	1.29239	6.67227e+07	0.565303	2.18799e-21	6.36043e-21	100	99.9954
271	CD63-TotalA	9	4.62077	1.17716	69966180	0.592782	1.7545e-41	6.45037e-41	99.9448	99.9662
272	CD230-TotalA	9	2.1838	0.909663	68353570	0.57912	1.24747e-30	3.9983e-30	100	100
273	CD218a-TotalA	9	5.16478	0.861434	6.87466e+07	0.58245	4.05359e-33	1.33342e-32	100	99.9939
274	CD69-TotalA	9	4.20787	0.853365	6.61727e+07	0.560642	1.16484e-18	3.16532e-18	100	100
275	CD127-TotalA	9	3.24977	0.711194	6.63087e+07	0.561795	2.57273e-19	7.14648e-19	100	100
276	CD84-TotalA	9	1.76642	0.698089	7.07963e+07	0.599815	9.85491e-48	3.97375e-47	100	100
277	CD8-TotalA	9	5.97763	0.603616	64490627	0.546391	1.52218e-11	3.80546e-11	100	100
278	CD39-TotalA	9	1.86586	0.582222	62205116	0.527028	8.49194e-05	0.000163307	100	99.9616
279	CD154-TotalA	9	1.67246	0.459475	6.41149e+07	0.543208	3.32451e-10	8.1483e-10	100	99.9985
280	CD192-TotalA	9	0.730407	0.388493	6.20921e+07	0.52607	0.000150101	0.00027592	100	100
281	CD273-TotalA	9	0.869042	0.258637	6.54397e+07	0.554432	2.47204e-15	6.30623e-15	100	100
282	CD20-TotalA	10	18.7735	13.214	6.24893e+07	0.894231	0	0	100	99.9515
283	HLA-DR-TotalA	10	16.4295	11.1709	6.37001e+07	0.911557	0	0	100	99.9833
284	CD22-TotalA	10	16.4094	10.8825	60215884	0.861698	0	0	100	99.9333
285	CD169-TotalA	10	8.58226	7.47035	52864265	0.756495	4.00841e-181	2.38596e-180	100	99.953
286	CD86-TotalA	10	7.93252	6.26005	56859238	0.813664	8.13038e-270	7.25926e-269	100	99.9818
287	CD40-TotalA	10	9.29245	5.85366	57568842	0.823818	1.99258e-287	3.1134e-286	100	99.9681
288	CD150-TotalA	10	7.86311	4.76655	5.62477e+07	0.804913	4.33797e-255	3.61498e-254	100	100
289	CD95-TotalA	10	11.0213	4.75203	51101252	0.731266	1.25671e-147	6.04189e-147	100	99.997
290	CD205-TotalA	10	6.0245	4.49692	60097122	0.859998	0	0	100	99.9939
291	CD268-TotalA	10	8.85431	4.47656	5.33102e+07	0.762877	3.81907e-190	2.51255e-189	100	99.912
292	CD164-TotalA	10	10.635	4.4059	49067154	0.702158	2.83738e-113	1.22301e-112	100	99.9909
293	CD177-TotalA	10	2.91809	2.16403	44699570	0.639657	4.8637e-55	1.5199e-54	99.9057	99.9393
294	CD39-TotalA	10	3.41404	2.14867	47831825	0.68448	1.18088e-94	4.7616e-94	100	99.9621
295	CD218a-TotalA	10	6.06534	1.76666	4.61831e+07	0.660887	1.913e-72	7.0331e-72	100	99.9939
296	CD63-TotalA	10	4.98977	1.53868	3.95189e+07	0.565521	2.28697e-13	4.61083e-13	100	99.9651
297	CD35-TotalA	10	6.95543	1.52285	45138322	0.645936	6.21793e-60	2.04537e-59	99.9057	99.9545
298	CD83-TotalA	10	1.87744	1.35166	4.34645e+07	0.621983	2.06738e-42	5.74273e-42	100	100
299	CD36-TotalA	10	1.66767	1.32337	40556002	0.580362	2.44047e-19	5.44749e-19	100	100
300	Ig-Lambda-TotalA	10	3.50829	1.20706	43533539	0.622971	4.51062e-43	1.28143e-42	99.9057	99.9742
301	CD1c-TotalA	10	5.01394	1.1253	45944657	0.657475	1.75338e-69	6.26208e-69	99.9057	99.9211
302	CD64-TotalA	10	1.5881	1.118	41535707	0.594382	4.5648e-26	1.09731e-25	100	99.9848
303	CD58-TotalA	10	2.37744	1.028	44885371	0.642316	4.37345e-57	1.40175e-56	100	100
304	CD163-TotalA	10	1.31415	0.999633	41749272	0.597438	1.12778e-27	2.81946e-27	100	99.9909
305	CD197-TotalA	10	1.74927	0.974493	4.26636e+07	0.610523	3.99372e-35	1.06216e-34	100	100
306	CD81-TotalA	10	2.08407	0.890648	4.09256e+07	0.585651	9.41474e-22	2.13971e-21	100	100
307	CD271-TotalA	10	1.84797	0.860947	39533467	0.56573	1.92023e-13	3.93491e-13	100	99.9818
308	CD16-TotalA	10	1.09952	0.710445	3.92086e+07	0.56108	8.25491e-12	1.58748e-11	100	100
309	CD32-TotalA	10	1.50277	0.567753	38846164	0.555894	4.00612e-10	7.47411e-10	100	99.9939
310	CD11b-TotalA	10	0.870907	0.524627	40300499	0.576706	9.29655e-18	2.00357e-17	100	100
311	CD102-TotalA	10	1.31711	0.479638	40931053	0.585729	8.64599e-22	2.00139e-21	100	100
312	CD184-TotalA	10	1.2669	0.409262	37578465	0.537753	2.39934e-05	3.89503e-05	100	100
313	CD273-TotalA	10	1.00997	0.398888	37613359	0.538253	1.86948e-05	3.1158e-05	100	100
314	CD140b-TotalA	10	1.07921	0.396351	3.93489e+07	0.563089	1.68019e-12	3.3337e-12	100	100
315	CD123-TotalA	10	0.887073	0.394698	39583274	0.566442	1.05377e-13	2.19535e-13	100	100
316	CD4-TotalA	11	14.8567	5.95219	39838315	0.720396	1.1652e-106	7.28252e-105	100	100
317	CD45RB-TotalA	11	11.8775	2.80294	3.63241e+07	0.656848	6.08271e-55	5.84876e-54	100	100
318	TCR-Va24-Ja18-TotalA	11	2.73252	2.71918	5.34859e+07	0.967186	0	0	100	100
319	CD31-TotalA	11	9.13246	2.30238	3.77408e+07	0.682467	1.04544e-73	2.17799e-72	100	100
320	CD127-TotalA	11	3.78074	1.23839	35434290	0.640758	1.35471e-44	9.96109e-44	100	100
321	CD27-TotalA	11	6.02791	1.01112	3.31442e+07	0.599347	4.68515e-23	2.01946e-22	100	100
322	CD162-TotalA	11	9.22947	0.992943	3.23836e+07	0.585592	1.60688e-17	6.08666e-17	100	100
323	Integrin-beta7-TotalA	11	4.02243	0.807023	33864223	0.612367	4.87848e-29	2.65135e-28	100	100
324	CD270-TotalA	11	5.03834	0.471929	3.09428e+07	0.559538	3.10513e-09	7.1878e-09	100	100
325	CD230-TotalA	11	1.6888	0.394994	3.21804e+07	0.581918	3.53739e-16	1.22826e-15	100	100
326	CD59-TotalA	11	2.0603	0.313125	3.17441e+07	0.574029	1.72882e-13	5.27079e-13	100	100
327	CD314-TotalA	12	17.6018	15.2636	49221437	0.930768	0	0	100	100
328	CD90-TotalA	12	19.6967	13.9408	4.52547e+07	0.855757	1.01005e-262	4.20853e-261	100	99.9879
329	CD8a-TotalA	12	15.5386	9.17301	4.34744e+07	0.822093	9.7706e-216	2.03554e-214	100	99.9955
330	NKp80-TotalA	12	9.34897	9.11481	45495008	0.860302	2.01272e-269	1.25795e-267	100	100
331	CD161-TotalA	12	9.13096	8.90923	44447374	0.840491	7.72359e-241	2.41362e-239	100	100
332	CD195-TotalA	12	8.90824	7.27521	43864474	0.829469	1.23984e-225	3.0996e-224	100	100
333	CD183-TotalA	12	11.6048	6.79125	41979734	0.793829	6.93566e-180	1.0837e-178	100	99.9985
334	CD95-TotalA	12	12.3035	6.03094	39947944	0.755408	2.05009e-136	2.84735e-135	100	99.997
335	CD8-TotalA	12	10.9134	5.58978	4.23242e+07	0.800342	7.42026e-188	1.32505e-186	100	100
336	CD56-TotalA	12	4.62861	4.01971	35930318	0.679435	2.65733e-68	2.37261e-67	100	100
337	CD63-TotalA	12	7.1541	3.72307	38280018	0.723868	2.9205e-105	3.31875e-104	100	99.9652
338	CD162-TotalA	12	10.5587	2.33771	32914671	0.62241	9.95817e-33	4.61026e-32	100	100
339	CD29-TotalA	12	8.28507	2.20501	3.21593e+07	0.608125	6.69441e-26	2.88552e-25	100	100
340	CD16-TotalA	12	2.45159	2.07604	2.91543e+07	0.551303	5.93174e-07	1.21552e-06	100	100
341	CD27-TotalA	12	7.06571	2.06088	3.42248e+07	0.647184	1.51149e-46	8.99698e-46	100	100
342	CD337-TotalA	12	2.14131	1.96106	34627741	0.654804	2.65552e-51	1.74705e-50	100	100
343	CD69-TotalA	12	5.05429	1.69695	3.36476e+07	0.63627	3.77412e-40	1.96569e-39	100	100
344	CD44-IM7-TotalA	12	6.11757	1.65513	3.20614e+07	0.606275	4.45741e-25	1.79734e-24	100	99.994
345	CD279-TotalA	12	4.66745	1.60284	3.10491e+07	0.587132	2.23878e-17	7.17558e-17	100	100
346	CD45RB-TotalA	12	10.6731	1.58242	3.06584e+07	0.579744	8.38725e-15	2.23065e-14	100	100
347	CD49d-TotalA	12	3.27067	1.56711	34989913	0.661652	8.85304e-56	6.14794e-55	100	99.997
348	CD117-TotalA	12	1.62541	1.415	2.9146e+07	0.551146	6.42113e-07	1.29458e-06	100	100
349	CD38-TotalA	12	10.0108	1.14546	31957605	0.604312	3.21682e-24	1.25657e-23	100	100
350	CD44-BJ18-TotalA	12	5.26202	1.03217	30876128	0.583862	3.28416e-16	9.77429e-16	100	99.9985
351	CD49a-TotalA	12	4.08494	1.02646	28731111	0.5433	2.50394e-05	4.60282e-05	100	99.997
352	CD169-TotalA	12	2.23654	1.01857	31119238	0.588459	7.31521e-18	2.40632e-17	100	99.9532
353	CD271-TotalA	12	1.7773	0.786025	2.98028e+07	0.563565	6.13626e-10	1.3697e-09	100	99.9819
354	CD11b-TotalA	12	1.102	0.756442	29555419	0.558887	9.94844e-09	2.14406e-08	100	100
355	CD192-TotalA	12	0.927025	0.581545	27931242	0.528174	0.00610172	0.0093014	100	100
356	CD84-TotalA	12	1.64353	0.563041	30494525	0.576646	8.64861e-14	2.25224e-13	100	100
357	CD58-TotalA	12	1.90416	0.544958	30459372	0.575981	1.41031e-13	3.59772e-13	100	100
358	CD39-TotalA	12	1.79697	0.5036	30733487	0.581164	2.79191e-15	7.58672e-15	100	99.9622
359	CD102-TotalA	12	1.29125	0.451581	29275174	0.553588	1.83018e-07	3.81288e-07	100	100
360	CD49b-TotalA	12	0.864613	0.436045	28189225	0.533053	0.00129498	0.00212991	100	100
361	CD93-TotalA	12	0.511065	0.37342	3.09088e+07	0.584479	1.99381e-16	6.07868e-16	100	100
362	CD20-TotalA	13	17.0202	11.3815	44005819	0.868679	3.16983e-270	3.96228e-268	100	99.9517
363	CD22-TotalA	13	16.1044	10.5255	4.30809e+07	0.850421	2.49253e-244	1.55783e-242	100	99.9336
364	CD268-TotalA	13	13.4674	9.12303	42374382	0.836475	1.95872e-225	4.08067e-224	100	99.9124
365	CD1c-TotalA	13	12.0406	8.22814	42425679	0.837487	8.82684e-227	2.20671e-225	100	99.92
366	HLA-DR-TotalA	13	13.1682	7.82224	42596608	0.840861	2.69799e-231	1.12416e-229	100	99.9834
367	CD267-TotalA	13	9.5155	6.91381	4.07584e+07	0.804575	4.29238e-185	6.70684e-184	100	99.8747
368	CD35-TotalA	13	12.1849	6.80598	41456081	0.818347	5.09994e-202	9.10703e-201	100	99.9532
369	CD40-TotalA	13	10.0413	6.58511	4.2432e+07	0.837613	6.00376e-227	1.87618e-225	100	99.9683
370	CD196-TotalA	13	11.2484	6.409	39074522	0.771335	2.55124e-147	2.89913e-146	100	99.9169
371	Ig-Lambda-TotalA	13	6.31641	4.04224	35302937	0.696884	1.73901e-78	1.20765e-77	100	99.9728
372	CD164-TotalA	13	9.57061	3.30963	3.42607e+07	0.676309	2.6222e-63	1.42511e-62	100	99.9909
373	IgM-TotalA	13	4.67483	3.07404	37173980	0.733818	6.57417e-110	6.32132e-109	100	99.9819
374	CD205-TotalA	13	3.78421	2.21072	3.66133e+07	0.722749	6.27545e-100	5.60308e-99	100	99.994
375	CD63-TotalA	13	5.20413	1.74866	3.10701e+07	0.613327	3.59953e-27	1.45143e-26	100	99.9653
376	CD49d-TotalA	13	3.41415	1.71144	33965016	0.670473	2.64026e-59	1.37514e-58	100	99.997
377	HLA-ABC-TotalA	13	10.3672	1.555	32892041	0.649292	6.68993e-46	3.21631e-45	100	100
378	CD90-TotalA	13	7.22977	1.32266	30102400	0.594224	2.80548e-19	1.03143e-18	100	99.9879
379	CD47-TotalA	13	11.7926	1.28324	3.23277e+07	0.638152	1.47497e-39	6.58468e-39	100	100
380	CD119-TotalA	13	2.44008	1.21143	3.29414e+07	0.650266	1.76913e-46	8.84566e-46	100	99.9909
381	CD32-TotalA	13	2.05061	1.1194	31943760	0.630573	1.6096e-35	6.93791e-35	100	99.994
382	CD38-TotalA	13	9.88681	1.01946	3.00569e+07	0.593327	6.07918e-19	2.17113e-18	100	100
383	CD177-TotalA	13	1.77127	0.994321	27172533	0.536389	0.00052732	0.00113647	99.8693	99.9396
384	CD39-TotalA	13	2.17036	0.881041	29602755	0.584361	9.24316e-16	3.04051e-15	100	99.9622
385	CD52-TotalA	13	3.02144	0.798832	2.97357e+07	0.586986	1.16619e-16	3.93983e-16	100	99.9985
386	CD271-TotalA	13	1.5874	0.593531	28963014	0.571733	8.28793e-12	2.58998e-11	100	99.9819
387	CD83-TotalA	13	0.997394	0.455423	26825765	0.529543	0.00488709	0.00860404	100	100
388	CD11c-TotalA	13	0.881713	0.449371	28179313	0.556263	8.33464e-08	2.26485e-07	100	100
389	CD58-TotalA	13	1.77399	0.413004	28180451	0.556285	8.23648e-08	2.26485e-07	100	100
390	CD270-TotalA	13	4.9669	0.399165	27091265	0.534784	0.000920847	0.00182708	100	100
391	CD48-TotalA	13	0.902471	0.320369	2.80678e+07	0.554061	2.60506e-07	6.78402e-07	100	100
392	CD73-TotalA	13	0.630123	0.307085	26942206	0.531842	0.00241854	0.00451221	100	100
393	CD4-TotalA	14	14.7477	5.83466	35786686	0.715681	1.27502e-92	7.96886e-91	100	100
394	CD45RB-TotalA	14	12.0446	2.96846	3.33246e+07	0.666443	6.54022e-56	7.43207e-55	100	100
395	CD43-TotalA	14	2.81556	2.78035	47585923	0.951649	0	0	100	100
396	CD31-TotalA	14	9.04944	2.21559	33652667	0.673004	2.93049e-60	5.23302e-59	100	100
397	CD162-TotalA	14	9.50523	1.27062	30140921	0.602774	2.31033e-22	9.31586e-22	100	100
398	CD27-TotalA	14	6.07205	1.05451	3.02332e+07	0.604619	4.09063e-23	1.82617e-22	100	100
399	CD127-TotalA	14	3.57716	1.03098	31787520	0.635704	9.32385e-38	6.85577e-37	100	100
400	Integrin-beta7-TotalA	14	4.04542	0.829287	30184334	0.603643	1.02684e-22	4.42604e-22	100	100
401	CD230-TotalA	14	1.85821	0.565855	3.05514e+07	0.610984	8.26724e-26	4.6973e-25	100	100
402	CD59-TotalA	14	2.28654	0.541554	2.95167e+07	0.590291	1.27882e-17	4.70153e-17	100	100
403	CD197-TotalA	14	1.06863	0.281605	27927024	0.5585	3.08177e-08	8.02544e-08	100	100
404	CD20-TotalA	15	18.177	12.5343	39459651	0.884191	1.3247e-258	5.51959e-257	100	99.9517
405	CD196-TotalA	15	15.9861	11.1858	3.88369e+07	0.870237	2.5951e-240	8.1097e-239	100	99.9171
406	CD22-TotalA	15	16.071	10.4771	3.81191e+07	0.854153	4.56805e-220	9.51677e-219	100	99.9336
407	CD268-TotalA	15	14.7003	10.3558	3.85072e+07	0.862848	6.70215e-231	1.67554e-229	100	99.9125
408	CD40-TotalA	15	13.0395	9.60458	3.98878e+07	0.893784	1.42738e-271	1.78423e-269	100	99.9683
409	CD35-TotalA	15	14.7616	9.3994	39511197	0.885346	3.78252e-260	2.36407e-258	100	99.9533
410	HLA-DR-TotalA	15	13.2939	7.93831	37882799	0.848858	1.34586e-213	2.40332e-212	100	99.9834
411	CD267-TotalA	15	9.48694	6.87537	3.72822e+07	0.835399	1.35859e-197	2.12279e-196	100	99.8748
412	CD90-TotalA	15	11.5964	5.73175	3.25222e+07	0.72874	5.71615e-93	4.20305e-92	100	99.9879
413	Ig-Lambda-TotalA	15	7.04442	4.77203	31653063	0.709265	4.02146e-78	2.18558e-77	100	99.9729
414	HLA-ABC-TotalA	15	12.3014	3.50669	3.62419e+07	0.812089	2.32507e-171	2.90634e-170	100	100
415	CD1c-TotalA	15	6.98472	3.10951	31961599	0.716179	3.04879e-83	1.90549e-82	99.8514	99.9216
416	CD44-IM7-TotalA	15	7.19242	2.73775	31245086	0.700123	1.32073e-71	6.87881e-71	100	99.994
417	CD205-TotalA	15	4.02074	2.44658	33867129	0.758877	1.55783e-118	1.62274e-117	100	99.994
418	CD39-TotalA	15	3.70799	2.43305	33590870	0.752686	5.01781e-113	4.82481e-112	100	99.9623
419	CD47-TotalA	15	12.6587	2.15628	32269954	0.723088	1.59039e-88	1.10444e-87	100	100
420	CD63-TotalA	15	5.57071	2.11653	28875537	0.647028	1.78864e-39	7.70967e-39	100	99.9653
421	CD44-BJ18-TotalA	15	6.16159	1.9389	30830509	0.690834	2.79468e-65	1.3436e-64	100	99.9985
422	CD49d-TotalA	15	3.46075	1.75614	31883257	0.714423	6.30834e-82	3.75497e-81	100	99.997
423	CD95-TotalA	15	7.78098	1.45106	25916378	0.58072	5.29592e-13	1.57617e-12	100	99.997
424	CD119-TotalA	15	2.58956	1.36075	29245971	0.655328	7.44723e-44	3.44779e-43	100	99.991
425	CD270-TotalA	15	5.904	1.34522	2.66924e+07	0.598108	1.75264e-18	5.76526e-18	100	100
426	CD86-TotalA	15	2.84735	1.08673	2.88177e+07	0.645731	8.22482e-39	3.42701e-38	100	99.9819
427	CD126-TotalA	15	7.72072	1.03804	25517612	0.571785	1.37584e-10	3.99955e-10	100	99.9985
428	CD52-TotalA	15	3.24984	1.02844	2.6198e+07	0.58703	7.15896e-15	2.23718e-14	100	99.9985
429	CD32-TotalA	15	1.78174	0.846249	2.80683e+07	0.62894	9.4238e-31	3.56962e-30	100	99.994
430	CD58-TotalA	15	2.17494	0.817443	2.75596e+07	0.617542	7.78794e-26	2.86321e-25	100	100
431	CD218a-TotalA	15	5.09778	0.778971	2.48165e+07	0.556074	5.33777e-07	1.39004e-06	100	99.994
432	CD48-TotalA	15	0.95604	0.374037	24801997	0.55575	6.20292e-07	1.58238e-06	100	100
433	HLA-DR-TotalA	16	12.1292	6.75827	33157499	0.783321	2.15516e-134	2.69396e-132	100	99.9834
434	CD95-TotalA	16	12.3052	6.01801	31567766	0.745765	1.3006e-101	5.41916e-100	100	99.997
435	CD20-TotalA	16	11.4453	5.73121	2.95668e+07	0.698493	6.11715e-67	5.88187e-66	100	99.9518
436	CD150-TotalA	16	7.69976	4.57131	31899804	0.753609	4.47175e-108	2.79484e-106	100	100
437	CD169-TotalA	16	5.44383	4.25422	29205213	0.689951	1.85915e-61	1.45246e-60	100	99.9533
438	CD22-TotalA	16	9.6076	3.94608	28089916	0.663603	4.70618e-46	2.94136e-45	100	99.9337
439	CD86-TotalA	16	5.34868	3.61155	2.96191e+07	0.699729	9.41705e-68	9.80942e-67	100	99.9819
440	CD164-TotalA	16	9.45409	3.18566	28175227	0.665619	3.75701e-47	2.60903e-46	100	99.991
441	CD102-TotalA	16	3.83642	3.02012	27426791	0.647937	5.65349e-38	2.82675e-37	100	100
442	CD218a-TotalA	16	7.05263	2.75221	29876128	0.705801	8.0559e-72	9.15443e-71	100	99.994
443	CD205-TotalA	16	4.18236	2.60847	3.09037e+07	0.730077	2.71938e-89	5.66537e-88	100	99.994
444	CD63-TotalA	16	5.845	2.39234	2.68063e+07	0.633278	3.84526e-31	1.50206e-30	100	99.9653
445	CD40-TotalA	16	5.35925	1.8454	27011461	0.638126	2.53219e-33	1.17231e-32	100	99.9683
446	CD39-TotalA	16	2.80598	1.52109	2.76529e+07	0.653279	1.22442e-40	6.65444e-40	100	99.9623
447	CD154-TotalA	16	2.63835	1.42653	25309744	0.597924	1.49907e-17	4.57034e-17	100	99.9985
448	CD268-TotalA	16	5.83717	1.40194	26190966	0.618742	4.64179e-25	1.56817e-24	100	99.9126
449	CD58-TotalA	16	2.63619	1.2827	27968404	0.660733	1.63442e-44	9.72869e-44	100	100
450	CD81-TotalA	16	2.24439	1.04684	26008237	0.614425	2.18708e-23	7.19436e-23	100	100
451	CD140b-TotalA	16	1.70844	1.02911	26905828	0.63563	3.43721e-32	1.48156e-31	100	100
452	CD177-TotalA	16	1.79231	1.01366	24423912	0.576997	2.0157e-11	5.36091e-11	100	99.9382
453	CD36-TotalA	16	1.20659	0.849446	23334047	0.551249	8.08935e-06	1.77398e-05	100	100
454	CD279-TotalA	16	3.85516	0.778856	2.35988e+07	0.557504	5.51431e-07	1.30054e-06	100	100
455	CD273-TotalA	16	1.28863	0.677691	24440586	0.577391	1.5928e-11	4.32825e-11	100	100
456	CD64-TotalA	16	1.0937	0.611742	23897507	0.564561	1.88805e-08	4.62757e-08	100	99.9849
457	Ig-Lambda-TotalA	16	2.80073	0.485019	24699977	0.583518	3.52102e-13	1.00029e-12	100	99.9729
458	CD184-TotalA	16	1.31851	0.458764	23381564	0.552372	5.1018e-06	1.13879e-05	100	100
459	CD163-TotalA	16	0.753204	0.426933	23815581	0.562625	4.94103e-08	1.18775e-07	100	99.991
460	CD49d-TotalA	16	2.02304	0.30368	19571255	0.462356	0.00104535	0.0019216	100	99.997
461	CD16-TotalA	16	0.697903	0.300445	22919231	0.54145	0.000306854	0.0006288	100	100
462	CD49f-TotalA	17	6.84922	1.79072	24067254	0.573019	2.39257e-10	7.47678e-09	100	100
463	CD164-TotalA	17	7.7203	1.43509	24672718	0.587434	3.34579e-14	2.09112e-12	100	99.991
464	CD9-TotalA	17	5.08474	0.765557	23194858	0.552248	5.84122e-06	9.1269e-05	100	99.9925
465	CD226-TotalA	17	3.28173	0.63295	23763106	0.565777	1.15918e-08	2.89796e-07	100	100
466	CD183-TotalA	18	12.9396	8.11737	30766589	0.776275	7.17022e-120	8.96278e-118	100	99.9985
467	CD90-TotalA	18	13.475	7.62066	27393197	0.69116	2.25955e-58	7.06108e-57	100	99.9879
468	CD314-TotalA	18	9.30045	6.84118	29811568	0.752178	3.36741e-100	2.10463e-98	100	100
469	CD95-TotalA	18	10.1148	3.80418	27942046	0.705008	7.33725e-67	3.05719e-65	100	99.997
470	CD8a-TotalA	18	9.87862	3.43423	24564818	0.619797	5.8532e-24	4.87767e-23	100	99.9955
471	CD279-TotalA	18	5.98612	2.9285	26311422	0.663866	2.29236e-43	5.7309e-42	100	100
472	CD8-TotalA	18	7.67012	2.30029	2.4271e+07	0.612384	2.80743e-21	1.847e-20	100	100
473	CD162-TotalA	18	10.0298	1.79691	24456677	0.617069	5.9379e-23	4.3661e-22	100	100
474	CD27-TotalA	18	6.58287	1.56742	2.46625e+07	0.622261	6.90692e-25	6.64127e-24	100	100
475	CD49a-TotalA	18	4.61818	1.56137	2.35384e+07	0.593899	2.53061e-15	1.31802e-14	100	99.997
476	CD278-TotalA	18	7.62315	1.4903	2.45733e+07	0.620011	4.86961e-24	4.34786e-23	100	100
477	CD49f-TotalA	18	6.40405	1.34057	22839528	0.576266	1.30721e-10	4.80592e-10	100	100
478	CD9-TotalA	18	5.647	1.33246	2.30911e+07	0.582613	3.37547e-12	1.36108e-11	100	99.9925
479	CD31-TotalA	18	8.07944	1.2316	2.34522e+07	0.591726	1.08408e-14	5.01889e-14	100	100
480	CD29-TotalA	18	7.31286	1.21735	23003613	0.580406	1.24253e-11	4.70656e-11	100	100
481	CD127-TotalA	18	3.75829	1.21128	23918501	0.60349	2.77601e-18	1.57728e-17	100	100
482	CD84-TotalA	18	2.0245	0.945726	2.53973e+07	0.640803	1.8148e-32	3.20424e-31	100	100
483	CD44-IM7-TotalA	18	5.31514	0.84045	2.40098e+07	0.605794	4.90342e-19	3.06464e-18	100	99.994
484	CD28-TotalA	18	8.5615	0.823757	22107534	0.557797	1.11542e-06	3.40068e-06	100	100
485	CD69-TotalA	18	4.19031	0.820036	22623094	0.570805	2.4286e-09	8.43265e-09	100	100
486	CD44-BJ18-TotalA	18	4.84174	0.604963	23472272	0.592231	7.75286e-15	3.72734e-14	100	99.9985
487	CD102-TotalA	18	1.32648	0.485752	23485304	0.59256	6.22708e-15	3.11354e-14	100	100
488	TCR-GD-TotalA	18	0.821111	0.445596	22405835	0.565324	3.70655e-08	1.21926e-07	100	100
489	CD117-TotalA	18	0.635191	0.411572	21779438	0.549519	3.01194e-05	7.8436e-05	100	100
490	CD59-TotalA	18	2.12817	0.380473	22126713	0.558281	9.06714e-07	2.83348e-06	100	100
491	CD10-TotalA	18	0.546228	0.374679	21184594	0.53451	0.00363849	0.00784158	100	100
492	CD56-TotalA	18	0.91386	0.259327	21991802	0.554877	3.76317e-06	1.04533e-05	100	100
493	CD95-TotalA	19	12.1229	5.82743	28741566	0.768582	4.19627e-107	7.49334e-106	100	99.997
494	CD28-TotalA	19	13.3291	5.63137	30165734	0.806666	4.97232e-139	3.1077e-137	100	100
495	CD279-TotalA	19	8.23528	5.19522	29968760	0.801398	2.30803e-134	9.61678e-133	100	100
496	CD314-TotalA	19	7.10165	4.62024	3.04058e+07	0.813087	7.92128e-145	9.9016e-143	100	100
497	CD27-TotalA	19	9.39245	4.40001	2.95547e+07	0.790325	8.1439e-125	2.03597e-123	100	100
498	CD44-IM7-TotalA	19	7.93097	3.47802	28056023	0.75025	3.08668e-93	4.28705e-92	100	99.994
499	CD44-BJ18-TotalA	19	7.03837	2.81991	2.79789e+07	0.748188	9.71905e-92	1.21488e-90	100	99.9985
500	CD9-TotalA	19	7.12215	2.81943	25340526	0.677634	6.85653e-48	5.35666e-47	100	99.9925
501	CD29-TotalA	19	8.45569	2.36924	2.41203e+07	0.645004	1.72913e-32	1.02924e-31	100	100
502	CD102-TotalA	19	2.90717	2.07959	28131963	0.75228	1.00342e-94	1.56785e-93	100	100
503	CD31-TotalA	19	8.84556	2.00358	2.44638e+07	0.654189	1.63592e-36	1.13606e-35	100	100
504	CD49f-TotalA	19	6.86483	1.80457	22927803	0.613115	2.07774e-20	8.65725e-20	100	100
505	CD162-TotalA	19	9.83482	1.59934	22382751	0.59854	7.3052e-16	2.76712e-15	100	100
506	Integrin-beta7-TotalA	19	4.6679	1.45465	2.34504e+07	0.627089	2.42721e-25	1.21361e-24	100	100
507	CD84-TotalA	19	1.83999	0.759162	23189616	0.620116	8.2545e-23	3.82153e-22	100	100
508	CD81-TotalA	19	1.90147	0.699843	22805408	0.609842	2.46374e-19	9.93445e-19	100	100
509	CD49b-TotalA	19	1.08007	0.651783	23731435	0.634605	3.15774e-28	1.71616e-27	100	100
510	CD58-TotalA	19	1.90522	0.544083	21643100	0.578761	1.14519e-10	3.25339e-10	100	100
511	HLA-ABC-TotalA	19	9.20878	0.382051	20221068	0.540734	0.000856043	0.00164624	100	100
512	CD49d-TotalA	19	2.05949	0.340096	21404480	0.57238	3.13908e-09	8.17469e-09	100	99.997
513	CD4-TotalA	20	12.3125	3.36073	22207083	0.62006	6.7968e-22	4.72e-21	100	100
514	CD45RB-TotalA	20	12.2042	3.11976	24378826	0.680699	1.77325e-47	4.43313e-46	100	100
515	CD31-TotalA	20	9.51556	2.6783	24939117	0.696343	9.8906e-56	6.18163e-54	100	100
516	CD69-TotalA	20	6.00385	2.64758	22233412	0.620795	3.82844e-22	2.99097e-21	100	100
517	CD27-TotalA	20	6.66431	1.64815	2.30134e+07	0.642573	3.32441e-30	3.77774e-29	100	100
518	CD162-TotalA	20	9.34005	1.09998	2.09808e+07	0.585819	6.24106e-12	2.43792e-11	100	100
519	CD127-TotalA	20	3.52123	0.971242	21387536	0.597177	7.03818e-15	3.25842e-14	100	100
520	CD38-TotalA	20	9.67398	0.801437	2.02312e+07	0.56489	2.01841e-07	5.86746e-07	100	100
521	CD28-TotalA	20	8.51878	0.779972	20458720	0.571243	1.15328e-08	3.7937e-08	100	100
522	CD226-TotalA	20	3.39526	0.746514	21658358	0.604739	4.88265e-17	2.44133e-16	100	100
523	Integrin-beta7-TotalA	20	3.72932	0.507932	2.00389e+07	0.559521	1.86428e-06	4.85489e-06	100	100
524	CD197-TotalA	20	1.2366	0.450018	21115169	0.589572	7.24961e-13	3.02067e-12	100	100
525	CD270-TotalA	20	4.97609	0.407072	1.97174e+07	0.550545	5.15306e-05	0.000123872	100	100
526	CD59-TotalA	20	2.03242	0.283618	19949426	0.557023	4.93685e-06	1.23421e-05	100	100
527	CD86-TotalA	21	24.9049	23.2762	25864894	0.945288	2.29161e-213	1.43225e-211	100	99.982
528	CD205-TotalA	21	13.4405	11.9149	26093736	0.953652	2.23727e-221	2.79659e-219	100	99.994
529	CD273-TotalA	21	12.256	11.7105	24846576	0.908072	1.59177e-179	6.63238e-178	100	100
530	CD162-TotalA	21	19.0796	10.8975	23485948	0.858344	6.66092e-139	1.18945e-137	100	100
531	CD39-TotalA	21	11.5593	10.3233	24495493	0.89524	1.53711e-168	4.80346e-167	100	99.9624
532	CD44-IM7-TotalA	21	14.6368	10.2173	2.39588e+07	0.875626	2.00483e-152	5.01208e-151	100	99.994
533	CD64-TotalA	21	10.6018	10.1764	2.13024e+07	0.778541	1.07255e-84	7.88637e-84	99.7567	99.9865
534	CD169-TotalA	21	11.033	9.86338	23565982	0.86127	3.79852e-141	7.91358e-140	99.7567	99.9549
535	HLA-DR-TotalA	21	13.8719	8.48864	2.25861e+07	0.825459	6.31493e-115	6.57805e-114	100	99.9835
536	CD83-TotalA	21	8.46332	7.96502	22620593	0.826718	8.40265e-116	1.05033e-114	100	100
537	CD63-TotalA	21	10.5514	7.11969	22599506	0.825948	2.88943e-115	3.28344e-114	99.7567	99.967
538	CD40-TotalA	21	10.2436	6.75362	21451826	0.784003	5.64404e-88	4.70336e-87	100	99.9685
539	CD44-BJ18-TotalA	21	10.9395	6.73865	23346121	0.853234	5.01462e-135	7.83534e-134	100	99.9985
540	CD126-TotalA	21	13.1654	6.51221	17850108	0.652371	1.44069e-26	4.28776e-26	100	99.9985
541	CD271-TotalA	21	7.37723	6.41595	1.97707e+07	0.722563	9.63574e-55	4.81787e-54	99.7567	99.9835
542	CD218a-TotalA	21	10.2383	5.94815	22745207	0.831273	5.35566e-119	7.43841e-118	100	99.994
543	CD177-TotalA	21	6.43623	5.6828	19046227	0.696085	6.87229e-43	3.06799e-42	99.5134	99.9414
544	CD56-TotalA	21	5.03841	4.40861	19930928	0.728419	1.45243e-57	7.56476e-57	100	100
545	CD58-TotalA	21	5.42588	4.08524	2.05246e+07	0.750117	1.17715e-68	7.35721e-68	100	100
546	CD84-TotalA	21	4.84371	3.77969	21120310	0.771887	8.69365e-81	5.71951e-80	100	100
547	CD32-TotalA	21	4.61984	3.69853	1.74821e+07	0.638922	2.33086e-22	5.94606e-22	100	99.994
548	CD9-TotalA	21	7.73053	3.42513	19136996	0.699403	2.713e-44	1.25602e-43	100	99.9925
549	CD81-TotalA	21	4.45731	3.26986	2.18893e+07	0.79999	6.17014e-98	5.50905e-97	100	100
550	CD137-TotalA	21	3.22623	2.9801	18455733	0.674504	2.51025e-34	1.0122e-33	100	100
551	CD36-TotalA	21	3.16754	2.8196	17023136	0.622147	1.21236e-17	2.65868e-17	100	100
552	CD278-TotalA	21	8.80464	2.67492	18001900	0.657918	2.04701e-28	6.56092e-28	100	100
553	CD140b-TotalA	21	2.68231	2.00548	20236957	0.739603	3.71437e-63	2.21093e-62	100	100
554	CD206-TotalA	21	2.10157	1.9451	1.56326e+07	0.571326	5.92422e-07	9.03082e-07	99.7567	99.9955
555	CD154-TotalA	21	3.1361	1.92248	17714979	0.647432	5.60473e-25	1.52302e-24	100	99.9985
556	CD49d-TotalA	21	3.59733	1.88665	16870310	0.616562	3.33064e-16	7.05644e-16	100	99.997
557	CD90-TotalA	21	7.73035	1.81929	1.76156e+07	0.643801	7.66723e-24	2.03916e-23	100	99.988
558	CD226-TotalA	21	4.36941	1.72523	1.79273e+07	0.655192	1.68647e-27	5.27022e-27	100	100
559	CD163-TotalA	21	2.02494	1.70507	1.7152e+07	0.626856	6.60053e-19	1.5279e-18	99.7567	99.9925
560	CD150-TotalA	21	4.75305	1.59082	15281293	0.558488	4.22469e-05	5.86763e-05	100	100
561	CD123-TotalA	21	2.0727	1.5838	17511005	0.639977	1.12499e-22	2.92966e-22	100	100
562	Ig-Lambda-TotalA	21	3.86901	1.55825	17345153	0.633916	6.87141e-21	1.68417e-20	100	99.973
563	CD164-TotalA	21	7.81639	1.52699	15106549	0.552101	0.000264587	0.00034814	99.5134	99.994
564	CD279-TotalA	21	4.53445	1.45968	18418821	0.673155	7.9844e-34	3.1189e-33	100	100
565	CD59-TotalA	21	3.12559	1.38299	16705311	0.610532	1.00581e-14	2.02784e-14	100	100
566	CD11b-TotalA	21	1.69137	1.34504	1.61164e+07	0.589008	4.61687e-10	7.79876e-10	100	100
567	CD4-TotalA	21	10.2834	1.31264	1.53086e+07	0.559484	3.11885e-05	4.43018e-05	100	100
568	CD49a-TotalA	21	4.31954	1.25653	1.7903e+07	0.654305	3.32596e-27	1.01401e-26	100	99.997
569	CD8a-TotalA	21	7.69493	1.22745	16992262	0.621019	2.39663e-17	5.16515e-17	100	99.9955
570	CD49f-TotalA	21	6.26451	1.19643	1.62894e+07	0.59533	2.48515e-11	4.31449e-11	100	100
571	CD8-TotalA	21	6.57277	1.18974	1.71117e+07	0.625382	1.66033e-18	3.77348e-18	100	100
572	CD135-TotalA	21	1.21242	1.0875	15648562	0.57191	4.789e-07	7.57753e-07	100	100
573	CD16-TotalA	21	1.4804	1.08675	15139482	0.553305	0.000189982	0.000252636	100	100
574	Notch 1-TotalA	21	1.15517	1.00084	1.64985e+07	0.602973	8.99816e-15	1.84389e-14	67.1533	48.555
575	CD325-TotalA	21	1.32836	0.998396	16668979	0.609204	2.08044e-14	4.12786e-14	100	100
576	CD11c-TotalA	21	1.40387	0.972364	15223486	0.556375	7.91623e-05	0.000108739	100	100
577	CD95-TotalA	21	7.23909	0.900122	15542615	0.568038	1.90274e-06	2.76561e-06	100	99.997
578	HLA-ABC-TotalA	21	9.46713	0.641125	14823107	0.541742	0.0034728	0.00425588	100	100
579	CD49b-TotalA	21	1.00195	0.571689	15638690	0.57155	5.46229e-07	8.42946e-07	100	100
580	CD117-TotalA	21	0.738243	0.514112	1.2424e+07	0.454063	0.0012994	0.00164065	100	100
581	TCR-GD-TotalA	21	0.866369	0.489888	14763543	0.539565	0.00560477	0.00673651	100	100
582	CD184-TotalA	21	1.13796	0.275534	14819368	0.541606	0.00358099	0.00434587	100	100
583	CD22-TotalA	22	10.7438	5.07573	20778124	0.763072	2.13937e-75	8.91405e-75	100	99.9339
584	CD20-TotalA	22	10.6572	4.91856	20713005	0.76068	4.58106e-74	1.78948e-73	100	99.9519
585	CD268-TotalA	22	8.86647	4.44502	20980437	0.770502	1.31532e-79	7.1485e-79	100	99.9129
586	HLA-DR-TotalA	22	8.99332	3.57985	1.99517e+07	0.732723	2.09442e-59	5.95006e-59	100	99.9835
587	CD1c-TotalA	22	7.4373	3.55254	19818949	0.727846	5.12222e-57	1.36229e-56	99.7555	99.9219
588	CD40-TotalA	22	6.07998	2.56422	19774683	0.726221	3.12195e-56	7.96417e-56	100	99.9685
589	CD196-TotalA	22	7.2833	2.38523	1.82603e+07	0.670606	9.82152e-33	1.55404e-32	100	99.9174
590	IgM-TotalA	22	3.10336	1.47648	1.8353e+07	0.674008	5.52029e-34	8.96152e-34	99.7555	99.9835
591	CD35-TotalA	22	6.51427	1.06408	16964962	0.623034	8.47266e-18	1.0486e-17	100	99.9534
592	Mouse-IgG2c-kappa-TotalA	22	1.14067	0.96558	12072668	0.443366	7.63868e-05	8.37574e-05	100	100
593	Rat-IgG2c-kappa-TotalA	22	0.482127	0.370098	1.215e+07	0.446205	0.000171828	0.00018677	100	100
594	CD271-TotalA	23	51.7889	50.9571	14707290	0.992302	5.78875e-142	3.61797e-140	100	99.982
595	CD123-TotalA	23	36.12	35.7398	14741865	0.994635	2.71103e-143	3.38879e-141	100	100
596	CD195-TotalA	23	19.1943	17.5326	14092321	0.95081	2.30246e-119	5.75614e-118	100	100
597	CD183-TotalA	23	20.6062	15.7639	13538272	0.913428	1.06222e-100	1.65971e-99	100	99.9985
598	CD162-TotalA	23	23.798	15.6007	14503837	0.978575	2.87537e-134	1.19807e-132	100	100
599	CD39-TotalA	23	13.504	12.2452	14191153	0.957478	7.30887e-123	2.28402e-121	100	99.9626
600	CD192-TotalA	23	12.4416	12.1294	14005312	0.944939	2.51e-116	5.22917e-115	100	100
601	CD164-TotalA	23	16.4423	10.1773	12950892	0.873798	1.14086e-82	1.18839e-81	100	99.991
602	CD169-TotalA	23	10.9935	9.79586	13840277	0.933805	1.1274e-110	2.01321e-109	100	99.9536
603	Notch 1-TotalA	23	9.03911	8.90817	1.01491e+07	0.684759	1.34367e-24	5.59863e-24	58.1081	48.6377
604	CD4-TotalA	23	16.8227	7.87001	11571812	0.780751	1.97181e-47	1.29724e-46	100	100
605	Notch-1-TotalA	23	7.52076	7.44337	8178178	0.551782	0.00455751	0.00593426	41.8919	51.3623
606	CD49d-TotalA	23	9.1356	7.438	13517954	0.912057	4.7873e-100	6.64903e-99	100	99.997
607	CD31-TotalA	23	13.7251	6.88914	13140362	0.886581	2.74406e-88	3.11826e-87	100	100
608	CD35-TotalA	23	12.2538	6.81967	12405556	0.837004	1.51589e-67	1.45759e-66	100	99.9536
609	CD44-IM7-TotalA	23	10.7601	6.29882	1.23747e+07	0.834922	9.76472e-67	8.7185e-66	100	99.994
610	CD218a-TotalA	23	10.439	6.13274	13297406	0.897177	4.35211e-93	5.44014e-92	100	99.994
611	CD44-BJ18-TotalA	23	7.93951	3.70964	1.17195e+07	0.790717	9.91743e-51	7.29223e-50	100	99.9985
612	CD29-TotalA	23	9.33388	3.23825	9754372	0.658128	3.69923e-16	1.10096e-15	100	100
613	CD38-TotalA	23	12.0595	3.19106	1.17456e+07	0.792474	2.52763e-51	1.97471e-50	100	100
614	CD28-TotalA	23	10.7454	3.0103	9603675	0.647961	2.45724e-14	6.82565e-14	100	100
615	CD59-TotalA	23	4.25466	2.51189	10801668	0.728789	4.4454e-32	2.2227e-31	100	100
616	CD10-TotalA	23	2.46232	2.29504	10838109	0.731248	9.79945e-33	5.10388e-32	100	100
617	CD47-TotalA	23	12.4466	1.929	10097577	0.681284	9.52415e-21	3.307e-20	100	100
618	HLA-DR-TotalA	23	7.31889	1.88983	10251337	0.691658	5.30246e-23	2.00851e-22	100	99.9835
619	CD119-TotalA	23	3.11519	1.87894	11410192	0.769846	5.93653e-44	3.71033e-43	100	99.991
620	CD93-TotalA	23	1.99236	1.85641	9671589	0.652543	3.83461e-15	1.08938e-14	100	100
621	CD135-TotalA	23	1.72076	1.59445	10192187	0.687668	4.03871e-22	1.48482e-21	100	100
622	CD140b-TotalA	23	2.11106	1.42666	10435544	0.704087	7.27624e-26	3.24832e-25	100	100
623	CD52-TotalA	23	3.58244	1.3552	9506751	0.641421	3.16593e-13	8.24461e-13	100	99.9985
624	CD206-TotalA	23	1.33335	1.16882	10360121	0.698998	1.13584e-24	4.89586e-24	100	99.994
625	CD279-TotalA	23	4.14239	1.06219	9822927	0.662754	5.01423e-17	1.56695e-16	100	100
626	Integrin-beta7-TotalA	23	4.07207	0.849405	8577466	0.578722	4.98357e-05	7.69069e-05	100	100
627	CD90-TotalA	23	6.74948	0.830012	9297586	0.627309	5.38213e-11	1.20137e-10	100	99.988
628	CD32-TotalA	23	1.75364	0.812333	8676209	0.585384	1.08408e-05	1.8068e-05	100	99.994
629	CD58-TotalA	23	1.92129	0.557434	8260428	0.557332	0.00313498	0.00412497	100	100
630	CD73-TotalA	23	0.847585	0.522773	8.61538e+06	0.58128	2.81168e-05	4.5059e-05	100	100
631	Ig-Lambda-TotalA	23	2.68652	0.367406	8721705	0.588454	5.16782e-06	8.84901e-06	100	99.973
632	CD84-TotalA	23	1.43713	0.351089	8539378	0.576152	8.70981e-05	0.000126596	100	100
633	CD64-TotalA	24	20.7833	20.3593	12384848	0.883197	3.29682e-82	1.37367e-80	100	99.985
634	CD163-TotalA	24	19.8938	19.625	12641903	0.901528	4.47777e-90	2.79861e-88	100	99.991
635	CD11b-TotalA	24	17.7351	17.4352	11191411	0.79809	1.79915e-50	3.74824e-49	100	100
636	CD32-TotalA	24	12.5625	11.655	11278187	0.804278	1.63256e-52	4.0814e-51	100	99.994
637	CD177-TotalA	24	10.7066	9.9495	10600130	0.755924	1.15731e-37	1.31513e-36	99.5238	99.9401
638	CD39-TotalA	24	11.1157	9.8472	12820766	0.914283	9.14727e-96	1.14341e-93	100	99.9626
639	CD169-TotalA	24	10.2894	9.08776	10605846	0.756331	8.88927e-38	1.22389e-36	99.5238	99.9551
640	CD56-TotalA	24	8.71626	8.08476	10733515	0.765436	2.20092e-40	3.93022e-39	100	100
641	CD16-TotalA	24	7.2594	6.88065	9.7391e+06	0.694521	1.85402e-22	8.91354e-22	100	100
642	CD271-TotalA	24	7.53292	6.55281	10043843	0.716253	2.25595e-27	1.65879e-26	100	99.982
643	CD192-TotalA	24	6.61749	6.28478	8444504	0.6022	3.01791e-07	5.98792e-07	100	100
644	CD63-TotalA	24	9.34809	5.89113	11351634	0.809516	2.83041e-54	8.84503e-53	100	99.9656
645	CD36-TotalA	24	5.88626	5.53838	9404418	0.670654	1.19645e-17	4.39871e-17	100	100
646	CD162-TotalA	24	13.4157	5.18298	9864556	0.703468	2.02581e-24	1.20584e-23	100	100
647	CD14-TotalA	24	5.04576	4.84017	9761607	0.696126	8.36613e-23	4.35736e-22	100	100
648	CD86-TotalA	24	6.51118	4.75455	9.14348e+06	0.652046	2.52429e-14	8.09068e-14	99.5238	99.9835
649	CD9-TotalA	24	8.67611	4.36337	10618890	0.757262	4.86079e-38	7.59499e-37	100	99.9925
650	CD206-TotalA	24	4.29025	4.1348	9671141	0.689675	1.96991e-21	9.11993e-21	100	99.994
651	CD273-TotalA	24	4.47316	3.86789	1.02243e+07	0.729123	1.59178e-30	1.32649e-29	100	100
652	Ig-Lambda-TotalA	24	5.75365	3.44412	10496582	0.748539	1.28235e-35	1.33578e-34	100	99.973
653	CD59-TotalA	24	5.02863	3.28785	10299163	0.734461	6.95445e-32	6.68697e-31	100	100
654	CD93-TotalA	24	3.20035	3.06787	9742700	0.694778	1.63292e-22	8.16461e-22	100	100
655	CD31-TotalA	24	9.80514	2.95559	9.59442e+06	0.684204	2.6465e-20	1.14073e-19	100	100
656	CD90-TotalA	24	8.66096	2.74735	9.42637e+06	0.67222	6.0423e-18	2.43641e-17	99.5238	99.9895
657	HLA-DR-TotalA	24	7.90603	2.47848	9.19361e+06	0.655621	6.19996e-15	2.09458e-14	99.5238	99.985
658	CD123-TotalA	24	2.94656	2.45564	9537866	0.680171	1.71283e-19	7.1368e-19	100	100
659	CD218a-TotalA	24	6.68557	2.36636	9782201	0.697595	4.0173e-23	2.18331e-22	100	99.994
660	CD95-TotalA	24	8.69382	2.35671	8883375	0.633497	2.21728e-11	5.65632e-11	100	99.997
661	CD81-TotalA	24	3.41626	2.21569	9794026	0.698438	2.62995e-23	1.49429e-22	100	100
662	CD73-TotalA	24	2.33641	2.01619	9596475	0.68435	2.47121e-20	1.10322e-19	100	100
663	CD58-TotalA	24	3.2196	1.85972	9424571	0.672091	6.39215e-18	2.49693e-17	100	100
664	TCR-GD-TotalA	24	2.02181	1.64749	1.01697e+07	0.72523	1.49313e-29	1.16651e-28	100	100
665	CD154-TotalA	24	2.83016	1.6098	8435782	0.601578	3.55897e-07	6.95111e-07	100	99.9985
666	CD49d-TotalA	24	3.15516	1.43741	8129360	0.579727	6.4441e-05	0.000101964	100	99.997
667	CD119-TotalA	24	2.65314	1.4151	9305670	0.663612	2.39734e-16	8.56193e-16	100	99.991
668	CD44-IM7-TotalA	24	5.86729	1.38947	8.07002e+06	0.575495	0.00015444	0.000235427	99.5238	99.9955
669	CD29-TotalA	24	7.47139	1.36932	8.01632e+06	0.571665	0.000328275	0.000477144	100	100
670	CD49b-TotalA	24	1.43727	1.00666	8627482	0.615249	7.63477e-09	1.73517e-08	100	100
671	CD84-TotalA	24	2.07838	0.994287	8898708	0.634591	1.52236e-11	4.04882e-11	100	100
672	CD140b-TotalA	24	1.62497	0.938781	8209591	0.585448	1.84645e-05	3.119e-05	100	100
673	CD49a-TotalA	24	3.8838	0.815632	7874937	0.561583	0.00202484	0.00278138	100	99.997
674	CD325-TotalA	24	1.11476	0.78112	8601804	0.613418	1.31157e-08	2.92761e-08	100	100
675	CD44-BJ18-TotalA	24	5.00048	0.760697	7794363	0.555837	0.00513288	0.00675379	100	99.9985
676	CD230-TotalA	24	1.93474	0.638005	7888828	0.562574	0.00171145	0.00237701	100	100
677	CD25-TotalA	24	1.90812	0.472584	7918582	0.564695	0.00118461	0.00166377	100	100
678	CD169-TotalA	25	15.7486	14.5628	13354112	0.980239	2.01386e-124	2.51733e-122	100	99.9536
679	CD177-TotalA	25	14.6404	13.8944	13056256	0.958375	1.58337e-113	6.59738e-112	100	99.9386
680	CD36-TotalA	25	11.4335	11.1021	12742218	0.935324	1.37862e-102	3.44655e-101	100	100
681	CD63-TotalA	25	12.9046	9.45797	12766110	0.937077	2.12272e-103	6.63351e-102	100	99.9656
682	CD64-TotalA	25	7.98378	7.51889	12550910	0.921281	3.37598e-96	4.68886e-95	100	99.985
683	CD73-TotalA	25	7.77265	7.46885	12720242	0.933711	7.65527e-102	1.59485e-100	100	100
684	CD16-TotalA	25	7.19435	6.81478	1.21414e+07	0.891223	3.18285e-83	3.06043e-82	100	100
685	CD163-TotalA	25	7.07167	6.76193	12639806	0.927806	3.85081e-99	6.87644e-98	100	99.991
686	CD35-TotalA	25	12.169	6.73285	11522985	0.845828	1.93907e-65	1.42578e-64	100	99.9536
687	CD273-TotalA	25	6.9747	6.37672	1.31074e+07	0.962128	2.31859e-115	1.44912e-113	100	100
688	CD268-TotalA	25	10.5884	6.15861	11051918	0.81125	2.36414e-53	1.40722e-52	100	99.9131
689	CD271-TotalA	25	7.04532	6.06314	11657162	0.855677	4.1112e-69	3.21188e-68	100	99.982
690	CD123-TotalA	25	5.63697	5.15404	12633210	0.927322	6.38932e-99	9.98331e-98	100	100
691	CD267-TotalA	25	7.80548	5.14049	10727510	0.787437	9.18485e-46	4.59242e-45	100	99.8757
692	CD39-TotalA	25	6.37293	5.08905	12329106	0.905	4.72893e-89	5.37378e-88	100	99.9626
693	CD196-TotalA	25	9.65104	4.75289	10260682	0.75317	6.83684e-36	2.94691e-35	100	99.9176
694	CD49a-TotalA	25	7.5017	4.44451	10742545	0.788541	4.21265e-46	2.19409e-45	100	99.997
695	CD32-TotalA	25	5.30137	4.37069	1.20371e+07	0.883568	4.51691e-80	3.76409e-79	100	99.994
696	CD81-TotalA	25	4.93749	3.74137	12476106	0.91579	9.32942e-94	1.16618e-92	100	100
697	CD22-TotalA	25	9.31957	3.63153	10023197	0.735738	2.41025e-31	8.60802e-31	100	99.9341
698	CD1c-TotalA	25	7.30828	3.41222	10114983	0.742475	4.59765e-33	1.79596e-32	100	99.9206
699	CD90-TotalA	25	9.19036	3.27812	10326488	0.758001	3.29776e-37	1.47221e-36	100	99.988
700	CD325-TotalA	25	3.49174	3.1653	12062116	0.885402	8.04024e-81	7.17879e-80	100	100
701	CD206-TotalA	25	3.22048	3.0614	10999365	0.807392	4.40297e-52	2.50169e-51	100	99.994
702	CD20-TotalA	25	8.77645	3.01698	9850703	0.723076	3.0503e-28	9.29969e-28	100	99.9521
703	IgM-TotalA	25	4.61325	2.98645	11369134	0.834535	2.36463e-61	1.6421e-60	100	99.982
704	CD29-TotalA	25	8.97452	2.87692	9971565	0.731948	2.12982e-30	7.39521e-30	100	100
705	CD40-TotalA	25	6.39559	2.87291	10065433	0.738838	3.95134e-32	1.4527e-31	100	99.9686
706	CD154-TotalA	25	4.05818	2.84143	10335453	0.758659	2.17243e-37	1.00576e-36	100	99.9985
707	CD49b-TotalA	25	3.11196	2.68637	11229112	0.824256	9.453e-58	6.21908e-57	100	100
708	CD164-TotalA	25	8.96764	2.67702	9447781	0.6935	1.18659e-21	3.15583e-21	100	99.991
709	CD9-TotalA	25	6.97325	2.65492	10349777	0.75971	1.11267e-37	5.34938e-37	100	99.9925
710	CD119-TotalA	25	3.87201	2.63757	11137191	0.817509	1.90291e-55	1.18932e-54	100	99.991
711	TCR-GD-TotalA	25	2.97289	2.60132	12159575	0.892556	8.87062e-84	9.24023e-83	100	100
712	Ig-Lambda-TotalA	25	4.76577	2.45291	10144962	0.744676	1.23184e-33	4.9671e-33	100	99.973
713	CD11b-TotalA	25	2.39572	2.04737	10883199	0.798865	2.48576e-49	1.35096e-48	100	100
714	CD59-TotalA	25	3.77131	2.02639	9.88526e+06	0.725613	7.52332e-29	2.35104e-28	100	100
715	CD218a-TotalA	25	6.28257	1.96191	9920211	0.728178	1.79696e-29	5.91104e-29	100	99.994
716	CD56-TotalA	25	2.48809	1.83684	9721827	0.713616	4.92177e-26	1.46481e-25	100	100
717	CD14-TotalA	25	1.9885	1.77314	9117327	0.669244	6.22402e-17	1.49616e-16	100	100
718	CD140b-TotalA	25	2.3553	1.67126	1.00717e+07	0.739295	3.02049e-32	1.14413e-31	100	100
719	CD58-TotalA	25	2.92564	1.5647	9.67697e+06	0.710324	2.74479e-25	7.79771e-25	100	100
720	HLA-DR-TotalA	25	6.84308	1.41206	9135201	0.670556	3.58544e-17	8.78785e-17	100	99.9835
721	CD31-TotalA	25	7.77992	0.923915	7.81675e+06	0.573777	0.000267713	0.000393696	100	100
722	CD205-TotalA	25	2.42458	0.828359	8673221	0.636645	1.47371e-11	2.97119e-11	100	99.994
723	CD25-TotalA	25	2.16849	0.733708	9026579	0.662583	9.60307e-16	2.26487e-15	100	100
724	CD84-TotalA	25	1.78084	0.695751	8929505	0.655457	1.59319e-14	3.49385e-14	100	100
725	CD184-TotalA	25	1.48968	0.627477	8448164	0.620125	2.95004e-09	5.34428e-09	100	100
726	CD79b-TotalA	25	0.71596	0.599758	8668140	0.636272	1.673e-11	3.31944e-11	100	100
727	CD270-TotalA	25	5.07184	0.50107	7.67203e+06	0.563154	0.00180921	0.00245816	100	100
728	CD52-TotalA	25	2.66266	0.432248	7.715e+06	0.566308	0.00105393	0.00146379	100	99.9985
729	Rat-IgG1-kappa-TotalA	25	0.630528	0.427632	8.20153e+06	0.602021	4.65565e-07	7.75942e-07	100	100
730	CD230-TotalA	25	1.69936	0.401847	7.66063e+06	0.562317	0.00207995	0.00279563	100	100
731	CD49d-TotalA	25	2.08597	0.364822	7924086	0.581656	5.48541e-05	8.36191e-05	100	99.997
732	CD102-TotalA	25	1.18754	0.343528	7703584	0.56547	0.00121931	0.00167487	100	100
733	CD43-TotalA	25	0.373222	0.307611	6075111	0.445935	0.00756455	0.00984967	100	100
734	CD117-TotalA	26	17.7474	17.5707	10864424	0.842801	5.70463e-61	1.18846e-59	100	100
735	CD8a-TotalA	26	13.6505	7.19619	10025446	0.777718	1.25408e-40	1.5676e-39	100	99.9955
736	CD218a-TotalA	26	10.7408	6.4327	10925376	0.847529	1.29873e-62	3.24682e-61	100	99.994
737	CD154-TotalA	26	5.99417	4.78255	9728553	0.754686	1.92446e-34	1.85044e-33	100	99.9985
738	CD49f-TotalA	26	9.15019	4.08653	9.47774e+06	0.735229	1.2541e-29	1.04509e-28	100	100
739	CD140b-TotalA	26	3.33518	2.65369	10019598	0.777264	1.67988e-40	1.90896e-39	100	100
740	CD314-TotalA	26	4.51452	2.00004	7790402	0.604336	5.33512e-07	1.44976e-06	100	100
741	CD162-TotalA	26	10.202	1.95873	8.08452e+06	0.627151	9.94663e-10	3.36035e-09	100	100
742	CD44-IM7-TotalA	26	6.32035	1.84349	8.24222e+06	0.639385	2.11044e-11	8.50983e-11	100	99.994
743	CD49d-TotalA	26	2.83152	1.11247	8120561	0.629947	4.24798e-10	1.47499e-09	100	99.997
744	CD8-TotalA	26	6.12289	0.734675	7785833	0.603981	5.82838e-07	1.5501e-06	100	100
745	CD49b-TotalA	26	1.0173	0.585215	7210051	0.559315	0.00436652	0.00758076	100	100
746	Rat-IgG1-lambda-TotalA	26	0.574866	0.328119	7693431	0.596813	3.2816e-06	8.37142e-06	100	100
747	CD117-TotalA	27	22.0885	21.8945	5068980	0.743027	1.96347e-17	8.18111e-16	100	100
748	CD59-TotalA	27	6.71417	4.97065	5196520	0.761722	5.71993e-20	3.57496e-18	100	100
749	FCeR1a-TotalA	27	4.94809	4.73434	4350352	0.637688	1.48371e-06	9.76125e-06	100	100
750	CD218a-TotalA	27	8.58684	4.2667	5393379	0.790579	3.04413e-24	3.80516e-22	100	99.994
751	CD63-TotalA	27	7.25933	3.78966	4702424	0.689296	3.65163e-11	1.14113e-09	100	99.9656
752	CD10-TotalA	27	3.4244	3.25447	4147025	0.607884	0.000162273	0.000780158	100	100
753	CD9-TotalA	27	6.93028	2.60783	4397954	0.644666	4.25128e-07	3.32131e-06	100	99.9925
754	CD162-TotalA	27	10.5325	2.28704	4.27684e+06	0.626913	9.13412e-06	5.43698e-05	100	100
755	CD154-TotalA	27	3.41144	2.18937	4486906	0.657705	3.52426e-08	3.6711e-07	100	99.9985
756	CD29-TotalA	27	8.08184	1.97849	4.51001e+06	0.661092	1.7858e-08	2.23225e-07	100	100
757	CD140b-TotalA	27	2.0149	1.32779	4388646	0.643302	5.45291e-07	4.00949e-06	100	100
758	CD49d-TotalA	27	2.87399	1.15349	4041320	0.592389	0.00123867	0.00469194	100	99.997
