# Supplementary material for: Single cell multi-omic reference atlases of non-human primate immune tissues reveals CD102 as a biomarker for long-lived plasma cells
Source: Commun Biol. 2022 Dec 21;5:1399. doi: 10.1038/s42003-022-04216-9 (PMC9770566; doi:10.1038/s42003-022-04216-9)
Supplement: Supplementary file 9 — Supplementary Data 7 [file 42003_2022_4216_MOESM9_ESM.xlsx]

## Sheet: Fig 2d
Source data for Figure 2d
tissue	cell.lineage	n
BM	T cell - non-cytotoxic	3102
BM	B cell	7154
BM	Mac/Mono	6755
BM	T cell - cytotoxic	2124
BM	Neutrophil	23387
BM	Erythroid	12543
BM	NK cell	607
BM	Plasma cell	2162
BM	Progenitor	2572
BM	DC	1269
BM	Megakaryocyte	163
BM	Basophil	523
LN	T cell - non-cytotoxic	41921
LN	B cell	18025
LN	Mac/Mono	232
LN	T cell - cytotoxic	4429
LN	Neutrophil	91
LN	Erythroid	186
LN	NK cell	760
LN	Plasma cell	478
LN	Progenitor	20
LN	DC	596
LN	Megakaryocyte	56
LN	Basophil	75
PBMC	T cell - non-cytotoxic	32788
PBMC	B cell	15892
PBMC	Mac/Mono	5963
PBMC	T cell - cytotoxic	9877
PBMC	Neutrophil	1104
PBMC	Erythroid	179
PBMC	NK cell	3025
PBMC	Plasma cell	400
PBMC	Progenitor	22
PBMC	DC	1549
PBMC	Megakaryocyte	681
PBMC	Basophil	83

## Sheet: Fig 2f
Source data for Figure 2f
tissue	n	cell.lineage
BM	2162	Plasma cell
LN	478	Plasma cell
PBMC	400	Plasma cell

## Sheet: Fig 4b
Source data for Figure 4b
NHP ID	CD31	CD38	CD49d	CD56	CD63	CD102	CXCR4
1	83.6	92.6	87.8	26.2	87.1	82.2	51.3
2	83.4	81.1	80	49.9	86.8	70.8	46.1
3	95.5	85.2	88.6	26.7	92.1	85.7	59.4
4	91.1	83.5	93.5	38.5	95.6	73.3	33.8

## Sheet: Fig 4e
Source data for Figure 4e
	IgG		IgA
NHP ID	CD102+CD31+	CD102-CD31-	CD102+CD31+	CD102-CD31-
1	25667	5583	3350	0
2	166667	5333	71333	0
3	35357	0	27300	0
4	96500	0	153800	0

## Sheet: Fig 5a
Source data for Figure 5a
	Plasma cells		Lymphocytes
Mouse ID	CD31	CD102	CD31	CD102
1	41	99.5	58.8	62.8
2	49.3	98.1	56.1	59.7
3	35.3	100	68.5	70.4
4	44.3	100	59.9	63.1
5	52.8	99.4	60.7	65.7

## Sheet: Fig 5d
Source data for Figure 5d
	IgG		IgA
Human ID	CD102+CD31+	CD102-CD31-	CD102+CD31+	CD102-CD31-
1	6475	1300	6325	900
2	8050	3550	5225	1467
3	10166.7	83.3333	1750	250
4	5083.33	0	2416.67	0

## Sheet: Fig S1b
Source data for Supplementary Figure 1b
NHP ID	IgG	IgA	IgG + IgA
BM19	7120	13120	20240
BM26	8373	20800	29173
BM27	6880	8213	15093

## Sheet: Fig S2c
Source data for Supplementary Figure 2c
subjectID	cell.lineage	n
BM22	T cell - non-cytotoxic	18122
BM22	B cell	18386
BM22	Mac/Mono	4427
BM22	T cell - cytotoxic	3875
BM22	Neutrophil	13497
BM22	Erythroid	2324
BM22	NK cell	947
BM22	Plasma cell	656
BM22	Progenitor	1260
BM22	DC	1012
BM22	Megakaryocyte	375
BM22	Basophil	255
BM23	T cell - non-cytotoxic	17200
BM23	B cell	8432
BM23	Mac/Mono	3067
BM23	T cell - cytotoxic	4890
BM23	Neutrophil	1586
BM23	Erythroid	1816
BM23	NK cell	1246
BM23	Plasma cell	819
BM23	Progenitor	282
BM23	DC	840
BM23	Megakaryocyte	178
BM23	Basophil	115
BM35	T cell - non-cytotoxic	13622
BM35	B cell	4281
BM35	Mac/Mono	1159
BM35	T cell - cytotoxic	1653
BM35	Neutrophil	1201
BM35	Erythroid	1691
BM35	NK cell	410
BM35	Plasma cell	550
BM35	Progenitor	288
BM35	DC	573
BM35	Megakaryocyte	89
BM35	Basophil	85
BM36	T cell - non-cytotoxic	12414
BM36	B cell	5150
BM36	Mac/Mono	2178
BM36	T cell - cytotoxic	3026
BM36	Neutrophil	5416
BM36	Erythroid	3318
BM36	NK cell	1114
BM36	Plasma cell	620
BM36	Progenitor	403
BM36	DC	509
BM36	Megakaryocyte	108
BM36	Basophil	128
BM37	T cell - non-cytotoxic	16453
BM37	B cell	4822
BM37	Mac/Mono	2119
BM37	T cell - cytotoxic	2986
BM37	Neutrophil	2882
BM37	Erythroid	3759
BM37	NK cell	675
BM37	Plasma cell	395
BM37	Progenitor	381
BM37	DC	480
BM37	Megakaryocyte	150
BM37	Basophil	98

## Sheet: Fig S2e
Source data for Supplementary Figure 2e
tissue	subjectID	cell.lineage	n	frequency
BM	BM22	T cell - non-cytotoxic	1047	4.05547
BM	BM23	T cell - non-cytotoxic	312	4.52436
BM	BM35	T cell - non-cytotoxic	600	9.6401
BM	BM36	T cell - non-cytotoxic	538	4.19788
BM	BM37	T cell - non-cytotoxic	605	5.70324
LN	BM22	T cell - non-cytotoxic	9196	56.671
LN	BM23	T cell - non-cytotoxic	9058	55.4583
LN	BM35	T cell - non-cytotoxic	8155	72.9297
LN	BM36	T cell - non-cytotoxic	6641	61.9265
LN	BM37	T cell - non-cytotoxic	8871	71.523
PBMC	BM22	T cell - non-cytotoxic	7879	34.12
PBMC	BM23	T cell - non-cytotoxic	7830	45.4124
PBMC	BM35	T cell - non-cytotoxic	4867	59.3826
PBMC	BM36	T cell - non-cytotoxic	5235	48.2755
PBMC	BM37	T cell - non-cytotoxic	6977	57.2401
BM	BM22	B cell	3664	14.1922
BM	BM23	B cell	1030	14.9362
BM	BM35	B cell	788	12.6607
BM	BM36	B cell	574	4.47878
BM	BM37	B cell	1098	10.3507
LN	BM22	B cell	5283	32.5568
LN	BM23	B cell	5001	30.619
LN	BM35	B cell	2164	19.3525
LN	BM36	B cell	3097	28.8791
LN	BM37	B cell	2480	19.9952
PBMC	BM22	B cell	9439	40.8756
PBMC	BM23	B cell	2401	13.9253
PBMC	BM35	B cell	1329	16.2152
PBMC	BM36	B cell	1479	13.6389
PBMC	BM37	B cell	1244	10.2059
BM	BM22	Mac/Mono	2608	10.1019
BM	BM23	Mac/Mono	1183	17.1549
BM	BM35	Mac/Mono	762	12.2429
BM	BM36	Mac/Mono	1035	8.07584
BM	BM37	Mac/Mono	1167	11.0011
LN	BM22	Mac/Mono	77	0.474518
LN	BM23	Mac/Mono	82	0.502051
LN	BM35	Mac/Mono	37	0.330889
LN	BM36	Mac/Mono	23	0.214472
LN	BM37	Mac/Mono	13	0.104813
PBMC	BM22	Mac/Mono	1742	7.54374
PBMC	BM23	Mac/Mono	1802	10.4512
PBMC	BM35	Mac/Mono	360	4.39239
PBMC	BM36	Mac/Mono	1120	10.3283
PBMC	BM37	Mac/Mono	939	7.70367
BM	BM22	T cell - cytotoxic	557	2.15749
BM	BM23	T cell - cytotoxic	306	4.43735
BM	BM35	T cell - cytotoxic	170	2.73136
BM	BM36	T cell - cytotoxic	739	5.76623
BM	BM37	T cell - cytotoxic	352	3.31825
LN	BM22	T cell - cytotoxic	1075	6.62476
LN	BM23	T cell - cytotoxic	1428	8.74304
LN	BM35	T cell - cytotoxic	540	4.82919
LN	BM36	T cell - cytotoxic	708	6.60201
LN	BM37	T cell - cytotoxic	678	5.46642
PBMC	BM22	T cell - cytotoxic	2243	9.71332
PBMC	BM23	T cell - cytotoxic	3156	18.3041
PBMC	BM35	T cell - cytotoxic	943	11.5056
PBMC	BM36	T cell - cytotoxic	1579	14.561
PBMC	BM37	T cell - cytotoxic	1956	16.0473
BM	BM22	Neutrophil	13135	50.8773
BM	BM23	Neutrophil	1179	17.0969
BM	BM35	Neutrophil	1121	18.0109
BM	BM36	Neutrophil	5214	40.6835
BM	BM37	Neutrophil	2738	25.8107
LN	BM22	Neutrophil	24	0.147902
LN	BM23	Neutrophil	43	0.263271
LN	BM35	Neutrophil	5	0.0447147
LN	BM36	Neutrophil	9	0.0839239
LN	BM37	Neutrophil	10	0.0806257
PBMC	BM22	Neutrophil	338	1.46371
PBMC	BM23	Neutrophil	364	2.11112
PBMC	BM35	Neutrophil	75	0.915081
PBMC	BM36	Neutrophil	193	1.77979
PBMC	BM37	Neutrophil	134	1.09935
BM	BM22	Erythroid	2246	8.69969
BM	BM23	Erythroid	1750	25.377
BM	BM35	Erythroid	1669	26.8156
BM	BM36	Erythroid	3241	25.2887
BM	BM37	Erythroid	3637	34.2854
LN	BM22	Erythroid	59	0.363592
LN	BM23	Erythroid	57	0.348987
LN	BM35	Erythroid	16	0.143087
LN	BM36	Erythroid	25	0.233122
LN	BM37	Erythroid	29	0.233814
PBMC	BM22	Erythroid	19	0.0822796
PBMC	BM23	Erythroid	9	0.0521981
PBMC	BM35	Erythroid	6	0.0732064
PBMC	BM36	Erythroid	52	0.479528
PBMC	BM37	Erythroid	93	0.762983
BM	BM22	NK cell	180	0.697215
BM	BM23	NK cell	89	1.2906
BM	BM35	NK cell	42	0.674807
BM	BM36	NK cell	186	1.45131
BM	BM37	NK cell	110	1.03695
LN	BM22	NK cell	208	1.28181
LN	BM23	NK cell	245	1.50003
LN	BM35	NK cell	91	0.813808
LN	BM36	NK cell	103	0.960463
LN	BM37	NK cell	113	0.91107
PBMC	BM22	NK cell	559	2.42075
PBMC	BM23	NK cell	912	5.28941
PBMC	BM35	NK cell	277	3.3797
PBMC	BM36	NK cell	825	7.60789
PBMC	BM37	NK cell	452	3.70826
BM	BM22	Plasma cell	365	1.4138
BM	BM23	Plasma cell	582	8.43968
BM	BM35	Plasma cell	482	7.74422
BM	BM36	Plasma cell	539	4.20568
BM	BM37	Plasma cell	194	1.82881
LN	BM22	Plasma cell	107	0.659395
LN	BM23	Plasma cell	132	0.80818
LN	BM35	Plasma cell	40	0.357718
LN	BM36	Plasma cell	36	0.335696
LN	BM37	Plasma cell	163	1.3142
PBMC	BM22	Plasma cell	184	0.796813
PBMC	BM23	Plasma cell	105	0.608978
PBMC	BM35	Plasma cell	28	0.34163
PBMC	BM36	Plasma cell	45	0.414976
PBMC	BM37	Plasma cell	38	0.311757
BM	BM22	Progenitor	1243	4.81466
BM	BM23	Progenitor	270	3.91531
BM	BM35	Progenitor	286	4.59512
BM	BM36	Progenitor	395	3.08208
BM	BM37	Progenitor	378	3.56335
LN	BM22	Progenitor	10	0.0616257
LN	BM23	Progenitor	8	0.0489806
LN	BM36	Progenitor	2	0.0186498
PBMC	BM22	Progenitor	7	0.0303135
PBMC	BM23	Progenitor	4	0.0231992
PBMC	BM35	Progenitor	2	0.0244021
PBMC	BM36	Progenitor	6	0.0553301
PBMC	BM37	Progenitor	3	0.0246124
BM	BM22	DC	502	1.94446
BM	BM23	DC	107	1.55162
BM	BM35	DC	207	3.32584
BM	BM36	DC	230	1.79463
BM	BM37	DC	223	2.10219
LN	BM22	DC	145	0.893572
LN	BM23	DC	244	1.49391
LN	BM35	DC	121	1.0821
LN	BM36	DC	58	0.540843
LN	BM37	DC	28	0.225752
PBMC	BM22	DC	365	1.58063
PBMC	BM23	DC	489	2.8361
PBMC	BM35	DC	245	2.98926
PBMC	BM36	DC	221	2.03799
PBMC	BM37	DC	229	1.87874
BM	BM22	Megakaryocyte	55	0.213038
BM	BM23	Megakaryocyte	15	0.217517
BM	BM35	Megakaryocyte	26	0.417738
BM	BM36	Megakaryocyte	34	0.265293
BM	BM37	Megakaryocyte	33	0.311086
LN	BM22	Megakaryocyte	27	0.166389
LN	BM23	Megakaryocyte	13	0.0795935
LN	BM35	Megakaryocyte	5	0.0447147
LN	BM36	Megakaryocyte	6	0.0559493
LN	BM37	Megakaryocyte	5	0.0403128
PBMC	BM22	Megakaryocyte	293	1.26884
PBMC	BM23	Megakaryocyte	150	0.869969
PBMC	BM35	Megakaryocyte	58	0.707662
PBMC	BM36	Megakaryocyte	68	0.627075
PBMC	BM37	Megakaryocyte	112	0.918861
BM	BM22	Basophil	215	0.832785
BM	BM23	Basophil	73	1.05858
BM	BM35	Basophil	71	1.14075
BM	BM36	Basophil	91	0.71005
BM	BM37	Basophil	73	0.68816
LN	BM22	Basophil	16	0.0986011
LN	BM23	Basophil	22	0.134697
LN	BM35	Basophil	8	0.0715436
LN	BM36	Basophil	16	0.149198
LN	BM37	Basophil	13	0.104813
PBMC	BM22	Basophil	24	0.103932
PBMC	BM23	Basophil	20	0.115996
PBMC	BM35	Basophil	6	0.0732064
PBMC	BM36	Basophil	21	0.193655
PBMC	BM37	Basophil	12	0.0984494

## Sheet: Fig S6d
Source data for Supplementary Figure 6d
NHP ID	CD102+CD31+	CD102-CD31-
BM32	79.3	57.9
BM39	68.2	42.1
BM40	94.4	61.8
BM41	87.6	99.9

[truncated: 1 more sheets: Fig S7c]
